# Supplementary material for: m7G-related gene NUDT4 as a novel biomarker promoting cancer cell proliferation in lung adenocarcinoma
Source: Front Oncol. 2023 Jan 24;12:1055605. doi: 10.3389/fonc.2022.1055605 (PMC9902657; doi:10.3389/fonc.2022.1055605)
Supplement: Supplementary file 1 [file Table_1.xlsx]

## Sheet: Supplementary Table 1 (ssGSEA)
id	TCGA_TCGA-MP-A4T8	TCGA_TCGA-MP-A4T6	TCGA_TCGA-49-4510	TCGA_TCGA-67-3772	TCGA_TCGA-69-7763	TCGA_TCGA-05-4410	TCGA_TCGA-95-7039	TCGA_TCGA-MP-A4TC	TCGA_TCGA-62-A46S	TCGA_TCGA-95-A4VK	TCGA_TCGA-49-AARO	TCGA_TCGA-55-7994	TCGA_TCGA-49-6743	TCGA_TCGA-78-7149	TCGA_TCGA-44-7660	TCGA_TCGA-53-7626	TCGA_TCGA-44-8119	TCGA_TCGA-44-2656	TCGA_TCGA-78-7153	TCGA_TCGA-55-6987	TCGA_TCGA-78-7539	TCGA_TCGA-83-5908	TCGA_TCGA-95-7567	TCGA_TCGA-55-7574	TCGA_TCGA-44-7667	TCGA_TCGA-75-6205	TCGA_TCGA-69-8254	TCGA_TCGA-44-A47G	TCGA_TCGA-44-2668	TCGA_TCGA-44-6775	TCGA_TCGA-78-7163	TCGA_TCGA-91-A4BC	TCGA_TCGA-55-5899	TCGA_TCGA-J2-A4AD	TCGA_TCGA-69-7974	TCGA_TCGA-69-7980	TCGA_TCGA-05-4417	TCGA_TCGA-75-5122	TCGA_TCGA-05-5425	TCGA_TCGA-67-3770	TCGA_TCGA-MP-A4T4	TCGA_TCGA-05-4403	TCGA_TCGA-97-7938	TCGA_TCGA-62-A46P	TCGA_TCGA-NJ-A4YF	TCGA_TCGA-50-5055	TCGA_TCGA-44-6776	TCGA_TCGA-62-8399	TCGA_TCGA-64-5775
Activated.B.cellna	0.246104	0.41315	0.429424	0.57102	0.443269	0.614458	0.326376	0.364084	0.397367	0.574632	0.544282	0.465416	0.411512	0.417696	0.385095	0.580135	0.426896	0.493699	0.436537	0.748585	0.41144	0.426712	0.466977	0.766353	0.288362	0.55408	0.500827	0.661954	0.395227	0.399969	0.291188	0.616656	0.296634	0.243457	0.432716	0.354618	0.546738	0.490795	0.490706	0.344823	0.562265	0.365857	0.36481	0.339337	0.332594	0.917144	0.345551	0.34901	0.218318
Activated.CD4.T.cellna	0.47628	0.439129	0.346084	0.520553	0.370473	0.575763	0.489513	0.702129	0.410244	0.524243	0.594908	0.676472	0.691086	0.330987	0.552483	0.67042	0.612863	0.704789	0.423989	0.750059	0.552357	0.833423	0.610988	0.752043	0.540378	0.736654	0.521223	0.738545	0.830804	0.589884	0.327348	0.715473	0.585869	0.438625	0.685254	0.548115	0.67013	0.842036	0.739435	0.556627	0.664386	0.426212	0.486959	0.376991	0.420092	0.754423	0.326916	0.495928	0.56052
Activated.CD8.T.cellna	0.494428	0.625868	0.565223	0.66321	0.521657	0.678408	0.579446	0.638354	0.593209	0.655099	0.711493	0.767608	0.555744	0.55402	0.548634	0.769638	0.6244	0.744889	0.604858	0.889291	0.77316	0.852823	0.65935	0.780253	0.53432	0.810358	0.608829	0.779838	0.636918	0.489681	0.60335	0.882506	0.651095	0.473563	0.654432	0.625893	0.697863	0.905525	0.768688	0.689042	0.829556	0.62479	0.54224	0.581506	0.521863	0.874137	0.52956	0.488309	0.469364
Activated.dendritic.cellna	0.709508	0.770778	0.74849	0.741411	0.726313	0.755416	0.728479	0.765124	0.700211	0.725853	0.820617	0.793912	0.717816	0.69837	0.709628	0.784985	0.754806	0.78038	0.644828	0.798494	0.748978	0.751001	0.724459	0.783418	0.658921	0.74284	0.729478	0.843504	0.838528	0.801659	0.645772	0.744941	0.692487	0.6701	0.778	0.754374	0.758572	0.853809	0.74885	0.757239	0.744132	0.720433	0.728782	0.697872	0.717769	0.783355	0.691522	0.721569	0.725671
CD56bright.natural.killer.cellna	0.627869	0.641995	0.642134	0.668492	0.595837	0.628949	0.637647	0.647898	0.641895	0.599587	0.658113	0.639775	0.641367	0.604746	0.663589	0.659003	0.671016	0.656244	0.679062	0.694393	0.676286	0.692023	0.632886	0.641093	0.59883	0.689826	0.633143	0.680976	0.682856	0.633797	0.644166	0.645121	0.671845	0.642759	0.639398	0.644333	0.645279	0.722244	0.675369	0.68196	0.66865	0.679682	0.652702	0.667453	0.612391	0.717512	0.609014	0.589046	0.670372
CD56dim.natural.killer.cellna	0.792788	0.703462	0.844097	0.71145	0.75149	0.741392	0.779641	0.70856	0.764298	0.736799	0.726235	0.653463	0.718405	0.749636	0.669782	0.660073	0.777916	0.678182	0.731368	0.661441	0.741112	0.708435	0.77464	0.708373	0.657309	0.742949	0.740699	0.723418	0.684181	0.634367	0.69908	0.692208	0.740868	0.648922	0.728055	0.713849	0.77353	0.750173	0.723584	0.662571	0.718384	0.783099	0.688766	0.773709	0.786308	0.755283	0.710515	0.695893	0.595545
Eosinophilna	0.145614	0.215016	0.280252	0.289668	0.310626	0.265399	0.316716	0.172026	0.332598	0.207862	0.260942	0.220641	0.212572	0.232181	0.20651	0.468817	0.273993	0.377649	0.156814	0.330406	0.355146	0.306554	0.16567	0.385095	0.140812	0.396675	0.380566	0.321153	0.324332	0.381449	0.0827567	0.196794	0.192007	0.167731	0.355039	0.353353	0.389513	0.536689	0.408438	0.325292	0.192198	0.295156	0.423316	0.221325	0.235745	0.480159	0.281702	0.441152	0.161272
Gamma.delta.T.cellna	0.611951	0.596946	0.631621	0.73127	0.658519	0.646616	0.640259	0.672923	0.603895	0.583166	0.687599	0.685559	0.671968	0.625859	0.610411	0.684196	0.678596	0.689621	0.592292	0.716203	0.679337	0.677814	0.666466	0.6744	0.692081	0.710396	0.665559	0.680808	0.716115	0.678665	0.562296	0.674845	0.708296	0.595384	0.716553	0.650433	0.708587	0.811784	0.721591	0.725952	0.679285	0.724801	0.60619	0.619802	0.588226	0.700581	0.669583	0.651252	0.764168
Immature..B.cellna	0.373514	0.522962	0.408635	0.571786	0.569231	0.667874	0.440068	0.562355	0.452054	0.46645	0.590874	0.656531	0.539865	0.345818	0.521855	0.648348	0.50588	0.770415	0.425577	0.714955	0.614417	0.664444	0.500457	0.661126	0.317937	0.723271	0.535575	0.659792	0.664333	0.650322	0.446801	0.508919	0.499407	0.369985	0.626777	0.508067	0.599866	0.737426	0.626031	0.591677	0.681711	0.595008	0.482217	0.382231	0.353879	0.801925	0.397239	0.416078	0.475177
Immature.dendritic.cellna	0.746559	0.676395	0.706506	0.743046	0.712276	0.717931	0.761221	0.789875	0.763378	0.692514	0.771611	0.744077	0.740869	0.706448	0.738069	0.763072	0.769514	0.759855	0.710002	0.776604	0.769168	0.740245	0.745256	0.756103	0.688462	0.763527	0.756591	0.763452	0.75921	0.762813	0.826453	0.743501	0.673511	0.768896	0.786392	0.718229	0.775442	0.758716	0.757935	0.740524	0.736803	0.742459	0.739428	0.735679	0.754976	0.719367	0.715604	0.807033	0.676285
MDSCna	0.67443	0.70775	0.71794	0.790919	0.681449	0.831713	0.634008	0.820249	0.746061	0.748916	0.909518	0.845994	0.777693	0.612961	0.691472	0.871003	0.817355	0.79396	0.609853	0.935427	0.787631	0.798165	0.741118	0.829459	0.683499	0.925338	0.739599	0.91244	0.883733	0.804581	0.604833	0.876169	0.691512	0.611594	0.862217	0.739008	0.841448	1	0.867592	0.794383	0.870853	0.813932	0.666286	0.6757	0.731383	0.89007	0.557209	0.742698	0.724506
Macrophagena	0.322127	0.417599	0.38528	0.451774	0.404041	0.387344	0.329602	0.440639	0.369766	0.387867	0.481789	0.43828	0.364102	0.370462	0.412956	0.474111	0.396123	0.45265	0.370363	0.521184	0.460968	0.386857	0.401184	0.439498	0.354529	0.542056	0.420519	0.486275	0.520504	0.455066	0.283614	0.434758	0.340971	0.289639	0.545079	0.471387	0.467794	0.650234	0.537541	0.478694	0.443316	0.482905	0.402344	0.375231	0.311314	0.49938	0.325609	0.341309	0.511916
Mast.cellna	0.398394	0.482077	0.525912	0.626866	0.545166	0.474739	0.543454	0.540906	0.506058	0.425685	0.48999	0.44333	0.494508	0.443319	0.297816	0.754951	0.517952	0.54365	0.412953	0.592061	0.496654	0.491071	0.435247	0.575185	0.403523	0.581731	0.559908	0.603673	0.58818	0.536326	0.365326	0.40209	0.432055	0.450417	0.587163	0.539235	0.596736	0.669399	0.612102	0.547787	0.512008	0.543237	0.643816	0.433141	0.349791	0.586471	0.546714	0.627155	0.412105
Monocytena	0.717927	0.755049	0.700031	0.742402	0.702625	0.7312	0.733492	0.701708	0.734352	0.706502	0.737118	0.721941	0.723009	0.721896	0.660685	0.693051	0.699361	0.728509	0.717312	0.729811	0.747776	0.710659	0.705478	0.717936	0.669531	0.735051	0.733272	0.731845	0.706073	0.701458	0.753572	0.720695	0.733039	0.747435	0.731154	0.721312	0.727402	0.767201	0.734391	0.730012	0.694973	0.764304	0.684808	0.74428	0.715264	0.780621	0.730828	0.690383	0.723146
Natural.killer.T.cellna	0.480723	0.447939	0.487348	0.550259	0.509818	0.501344	0.527457	0.54369	0.48732	0.432349	0.57995	0.501042	0.47988	0.510289	0.457782	0.535991	0.496445	0.520496	0.476193	0.549559	0.509409	0.550949	0.502863	0.532807	0.568059	0.599134	0.506138	0.563733	0.588131	0.527143	0.423872	0.569885	0.497674	0.434517	0.571989	0.508558	0.56445	0.656204	0.548965	0.528041	0.580776	0.539433	0.487854	0.457693	0.425868	0.599481	0.404399	0.466714	0.558711
Natural.killer.cellna	0.615462	0.617468	0.630278	0.664464	0.672419	0.680992	0.676274	0.700082	0.600358	0.624494	0.707474	0.688791	0.666022	0.623038	0.612759	0.728546	0.669283	0.676379	0.608188	0.709666	0.659171	0.711867	0.648025	0.677266	0.605391	0.709868	0.655381	0.684636	0.708143	0.716495	0.530062	0.691212	0.612477	0.624281	0.700454	0.682392	0.6641	0.735954	0.690029	0.649103	0.690294	0.670973	0.684469	0.629895	0.577867	0.710043	0.59943	0.622352	0.643697
Neutrophilna	0.352087	0.276	0.331207	0.212601	0.221535	0.323217	0.301569	0.223036	0.278309	0.352817	0.306406	0.30201	0.418624	0.228628	0.173012	0.289249	0.259324	0.286035	0.139045	0.250941	0.185542	0.190732	0.254413	0.238774	0.125525	0.228301	0.216049	0.256418	0.467247	0.238649	0.172378	0.181608	0.111118	0.253716	0.267275	0.105448	0.299146	0.279849	0.294593	0.209554	0.227482	0.308591	0.268864	0.237885	0.343019	0.143802	0.181151	0.280593	0.202684
Plasmacytoid.dendritic.cellna	0.782746	0.774672	0.773992	0.800688	0.779497	0.779296	0.751861	0.788009	0.764794	0.760388	0.823022	0.766293	0.766852	0.758747	0.749565	0.795898	0.817489	0.790683	0.722198	0.838334	0.796103	0.803409	0.769964	0.827276	0.730566	0.819245	0.769459	0.81327	0.813488	0.837855	0.813228	0.785382	0.79773	0.765195	0.79834	0.785116	0.810437	0.801933	0.773615	0.781784	0.809591	0.794425	0.781289	0.769339	0.794359	0.803736	0.763329	0.75534	0.792513
Regulatory.T.cellna	0.447659	0.509488	0.490489	0.655042	0.567786	0.566415	0.493381	0.724451	0.552527	0.465721	0.766257	0.705139	0.661279	0.376982	0.468942	0.696444	0.671267	0.736052	0.381107	0.769396	0.636518	0.666865	0.583041	0.63637	0.477921	0.78268	0.605127	0.745089	0.77409	0.796833	0.366018	0.581742	0.61369	0.426598	0.762401	0.594721	0.703837	0.87655	0.695449	0.582023	0.723458	0.707994	0.546137	0.448983	0.416628	0.714477	0.417053	0.566938	0.600172
T.follicular.helper.cellna	0.45382	0.562741	0.538893	0.58648	0.560428	0.599597	0.592713	0.570239	0.567279	0.510785	0.605825	0.603009	0.526893	0.52725	0.487714	0.637674	0.508571	0.604107	0.493479	0.609595	0.580117	0.566818	0.55268	0.600942	0.423707	0.651797	0.537513	0.615844	0.607185	0.576534	0.415316	0.577937	0.507631	0.447128	0.611882	0.55691	0.583589	0.690882	0.629531	0.599827	0.620963	0.60323	0.576822	0.541043	0.479885	0.650016	0.546301	0.57474	0.494337
Type.1.T.helper.cellna	0.497524	0.521056	0.508752	0.576934	0.528992	0.568216	0.541564	0.591097	0.507457	0.561161	0.594792	0.5559	0.559207	0.500756	0.501866	0.586017	0.547299	0.552962	0.510913	0.649054	0.52947	0.618906	0.516194	0.618907	0.466754	0.641191	0.582856	0.645587	0.643169	0.562568	0.476085	0.59849	0.489542	0.537335	0.570916	0.518658	0.571137	0.677767	0.591702	0.559783	0.607023	0.568357	0.547762	0.486303	0.490836	0.659268	0.468962	0.524247	0.47754
Type.17.T.helper.cellna	0.361701	0.408093	0.43183	0.416516	0.398378	0.391819	0.397456	0.426154	0.516111	0.371129	0.489542	0.477937	0.41073	0.418056	0.29161	0.392553	0.370387	0.425649	0.457028	0.43681	0.420397	0.43792	0.396131	0.436605	0.302809	0.462336	0.452642	0.441087	0.572951	0.469755	0.373425	0.445479	0.420752	0.317997	0.412717	0.412018	0.43045	0.515965	0.429498	0.476571	0.397734	0.480715	0.414063	0.389995	0.404455	0.455922	0.363854	0.349857	0.40407
Type.2.T.helper.cellna	0.47505	0.417006	0.498909	0.520811	0.483392	0.481686	0.503426	0.490631	0.564794	0.484769	0.422542	0.48406	0.463795	0.415225	0.500115	0.535797	0.534368	0.558442	0.530979	0.580634	0.473596	0.506761	0.487175	0.498632	0.529737	0.530584	0.532117	0.484248	0.52731	0.592631	0.443816	0.507902	0.477608	0.435077	0.534686	0.451284	0.551768	0.530512	0.541267	0.515257	0.427193	0.525273	0.539441	0.522172	0.415996	0.505399	0.527299	0.475181	0.476569
[truncated: 890 more columns]
