# Supplementary material for: m7G-related gene NUDT4 as a novel biomarker promoting cancer cell proliferation in lung adenocarcinoma
Source: Front Oncol. 2023 Jan 24;12:1055605. doi: 10.3389/fonc.2022.1055605 (PMC9902657; doi:10.3389/fonc.2022.1055605)
Supplement: Supplementary file 2 [file Table_2.xlsx]

## Sheet: Supplementary Table 3
id	status	survival_time	risk_score	risk_level
TCGA-S2-AA1A	0	1.40548	0.404591	Low
TCGA-O1-A52J	1	4.92603	0.58617	Low
TCGA-NJ-A7XG	0	1.69041	1.6972	High
TCGA-NJ-A55R	0	1.65205	0.552528	Low
TCGA-NJ-A4YQ	0	3.92329	0.372689	Low
TCGA-NJ-A4YP	0	0.136986	0.821469	Low
TCGA-NJ-A4YG	0	6.19452	0.808594	Low
TCGA-NJ-A4YF	0	5.92055	0.190585	Low
TCGA-MP-A5C7	0	6.1589	0.893276	Low
TCGA-MP-A4TK	1	1.59452	1.13449	High
TCGA-MP-A4TI	1	1.17534	2.4647	High
TCGA-MP-A4TH	0	2.03014	0.567961	Low
TCGA-MP-A4TF	1	0.920548	0.978397	High
TCGA-MP-A4TE	1	2.45479	0.590475	Low
TCGA-MP-A4TD	1	0.841096	2.51128	High
TCGA-MP-A4TC	1	0.20274	3.58658	High
TCGA-MP-A4TA	1	2.60274	1.05854	High
TCGA-MP-A4T9	1	3.46575	2.31785	High
TCGA-MP-A4T8	1	0.441096	4.18501	High
TCGA-MP-A4T7	1	0.457534	0.925612	Low
TCGA-MP-A4T6	1	4.90411	1.64112	High
TCGA-MP-A4T4	1	7.16986	1.43971	High
TCGA-MP-A4SY	1	4.11233	2.07271	High
TCGA-MP-A4SW	1	4.87123	1.11939	High
TCGA-MP-A4SV	1	7.17808	1.25071	High
TCGA-MN-A4N5	0	0.230137	0.858696	Low
TCGA-MN-A4N4	0	3.21918	0.498722	Low
TCGA-MN-A4N1	0	2.26575	0.913269	Low
TCGA-L9-A8F4	0	1.30411	0.669027	Low
TCGA-L9-A7SV	0	1.54795	1.08835	High
TCGA-L9-A743	0	1.81918	1.35765	High
TCGA-L9-A5IP	1	0.158904	1.98985	High
TCGA-L9-A50W	1	1.21096	1.2472	High
TCGA-L9-A444	0	0.841096	0.324045	Low
TCGA-L9-A443	1	0.528767	0.578648	Low
TCGA-L4-A4E6	0	1.19178	0.506056	Low
TCGA-L4-A4E5	0	1.58356	0.272621	Low
TCGA-J2-A4AG	0	2.70685	0.602564	Low
TCGA-J2-A4AE	0	2.95616	0.572412	Low
TCGA-J2-A4AD	1	1.50685	0.560243	Low
TCGA-J2-8194	0	1.98356	1.52945	High
TCGA-J2-8192	0	2.02466	2.08416	High
TCGA-99-AA5R	0	1.80274	0.5222	Low
TCGA-99-8032	0	0.120548	0.527683	Low
TCGA-99-8028	0	3.06301	0.268928	Low
TCGA-99-8025	0	2.90411	4.00478	High
TCGA-99-7458	0	2.04658	2.02718	High
TCGA-97-A4M7	0	1.72329	0.851424	Low
TCGA-97-A4M6	0	1.55616	0.354177	Low
TCGA-97-A4M5	0	1.73699	1.10199	High
TCGA-97-A4M3	0	1.47945	0.553317	Low
TCGA-97-A4M2	0	1.70959	0.530771	Low
TCGA-97-A4M1	0	1.64658	0.361452	Low
TCGA-97-A4M0	0	1.7863	0.741296	Low
TCGA-97-A4LX	0	1.68219	1.40916	High
TCGA-97-8552	0	1.71507	0.366343	Low
TCGA-97-8177	0	1.36712	0.638819	Low
TCGA-97-8175	0	1.50959	0.486918	Low
TCGA-97-8174	1	0.449315	0.835484	Low
TCGA-97-8171	0	1.55616	3.78104	High
TCGA-97-7938	1	0.0493151	1.05782	High
TCGA-97-7937	0	1.54521	1.08686	High
TCGA-97-7554	0	2.12329	3.72498	High
TCGA-97-7553	0	5.12329	0.672991	Low
TCGA-97-7552	0	5.29315	1.24149	High
TCGA-97-7547	0	5.38356	0.804047	Low
TCGA-95-A4VN	0	1.51507	1.49915	High
TCGA-95-A4VK	0	1.78356	2.88847	High
TCGA-95-8494	0	0.230137	1.95465	High
TCGA-95-7948	0	1.30411	0.415988	Low
TCGA-95-7947	0	1.30685	0.881095	Low
TCGA-95-7944	0	1.03288	0.715665	Low
TCGA-95-7567	0	1.55616	1.42844	High
TCGA-95-7562	1	0.238356	2.65337	High
TCGA-95-7043	1	1.37808	0.416293	Low
TCGA-95-7039	0	3.48493	0.675525	Low
TCGA-93-A4JO	1	0.090411	0.863549	Low
TCGA-93-8067	0	0.509589	1.47796	High
TCGA-93-7348	0	1.45479	0.632766	Low
TCGA-93-7347	0	1.87123	0.779157	Low
TCGA-91-A4BD	0	1.65205	1.31101	High
TCGA-91-A4BC	0	0.120548	0.628596	Low
TCGA-91-8499	0	0.0986301	2.12955	High
TCGA-91-8497	1	1.18904	0.636635	Low
TCGA-91-7771	0	1.34795	1.01007	High
TCGA-91-6849	0	0.0958904	2.16912	High
TCGA-91-6848	0	0.613699	7.72928	High
TCGA-91-6847	0	2.30685	1.3881	High
TCGA-91-6840	0	1.01918	0.642833	Low
TCGA-91-6836	0	1.14247	1.33306	High
TCGA-91-6835	0	0.216438	1.37348	High
TCGA-91-6831	0	0.849315	1.46687	High
TCGA-91-6830	0	0.164384	0.89354	Low
TCGA-91-6829	1	3.44658	1.82978	High
TCGA-91-6828	0	0.884932	1.03784	High
TCGA-86-A4P8	0	2.20548	1.33313	High
TCGA-86-A4P7	0	1.13699	0.771965	Low
TCGA-86-A4JF	1	2.01918	0.823955	Low
TCGA-86-A4D0	1	0.317808	0.836807	Low
TCGA-86-A456	0	2.45479	0.736435	Low
TCGA-86-8674	0	2.20822	0.809738	Low
TCGA-86-8673	0	2.36164	0.638533	Low
TCGA-86-8672	1	0.0520548	1.07739	High
TCGA-86-8671	0	2.29863	1.71258	High
TCGA-86-8669	0	2.56986	0.602249	Low
TCGA-86-8668	0	1.1589	0.544822	Low
TCGA-86-8585	0	0.967123	0.453567	Low
TCGA-86-8359	1	1.21644	2.45843	High
TCGA-86-8358	0	1.78904	1.25506	High
TCGA-86-8280	0	1.92055	0.668658	Low
TCGA-86-8279	0	2.6	1.20642	High
TCGA-86-8076	0	2.72055	0.339535	Low
TCGA-86-8075	1	1.90137	1.34076	High
TCGA-86-8074	0	0.0657534	1.76991	High
TCGA-86-8073	0	2.0274	1.34972	High
TCGA-86-8056	0	0.380822	1.95828	High
TCGA-86-8055	1	0.339726	3.62796	High
TCGA-86-7955	0	2.93699	0.911647	Low
TCGA-86-7954	0	1.65753	1.15106	High
TCGA-86-7953	0	2.73151	1.16016	High
TCGA-86-7714	1	1.71233	1.81369	High
TCGA-86-7713	0	3.16986	1.65258	High
TCGA-86-7711	1	2.86575	2.23048	High
TCGA-86-7701	0	2.59452	1.16843	High
TCGA-86-6851	0	0.490411	1.23199	High
TCGA-86-6562	1	1.03014	1.55724	High
TCGA-83-5908	0	2.25753	1.20146	High
TCGA-78-8662	1	9.20822	0.537624	Low
TCGA-78-8660	1	0.879452	1.77015	High
TCGA-78-8655	0	6.46575	0.836933	Low
TCGA-78-8648	1	3.31233	0.814835	Low
TCGA-78-8640	0	19.3479	0.926942	Low
TCGA-78-7633	1	4.1863	0.617073	Low
TCGA-78-7542	1	0.879452	1.27203	High
TCGA-78-7540	1	3.27945	0.956213	Low
TCGA-78-7539	0	2.16712	0.886517	Low
TCGA-78-7537	1	4.44384	0.765951	Low
TCGA-78-7536	1	0.668493	5.18002	High
TCGA-78-7535	1	2.6	0.273191	Low
TCGA-78-7220	1	2.21096	3.20027	High
TCGA-78-7167	1	7.34521	0.901268	Low
TCGA-78-7166	1	0.706849	1.29992	High
TCGA-78-7163	0	19.8575	0.842146	Low
TCGA-78-7162	1	8.68219	0.863165	Low
TCGA-78-7161	1	0.79726	0.799766	Low
TCGA-78-7160	1	1.90959	6.06801	High
TCGA-78-7158	1	0.490411	5.26858	High
TCGA-78-7156	1	2.67397	2.0802	High
TCGA-78-7155	1	3.20822	2.08922	High
TCGA-78-7154	1	1.62466	6.39336	High
TCGA-78-7153	0	9.9589	0.602138	Low
TCGA-78-7152	1	3.32877	0.990091	High
TCGA-78-7150	1	1.82466	1.87079	High
TCGA-78-7149	0	10.7945	1.04908	High
TCGA-78-7148	1	1.71507	2.1172	High
TCGA-78-7147	1	1.60548	1.47038	High
TCGA-78-7146	1	0.473973	4.43671	High
TCGA-78-7145	1	2.26301	2.44706	High
TCGA-78-7143	1	13.5918	0.840209	Low
TCGA-73-A9RS	1	0.931507	0.770557	Low
TCGA-73-7499	1	4.19452	1.74695	High
TCGA-73-7498	0	3.25753	0.480226	Low
TCGA-73-4677	1	0.10411	0.867102	Low
TCGA-73-4676	1	0.769863	0.959185	Low
TCGA-73-4675	1	2.52603	1.48722	High
TCGA-73-4670	0	0.358904	0.853626	Low
TCGA-73-4668	0	1.27945	1.42298	High
TCGA-73-4666	0	2.19178	0.496655	Low
TCGA-73-4662	0	6.89041	0.54042	Low
TCGA-73-4659	1	1.94795	3.06767	High
TCGA-73-4658	1	4.38356	0.988801	High
TCGA-71-8520	1	0.575342	1.08184	High
TCGA-71-6725	0	0.70137	0.502742	Low
TCGA-69-A59K	0	1.61918	1.11718	High
TCGA-69-8255	0	0.353425	1.15117	High
TCGA-69-8253	0	1.16712	0.838795	Low
TCGA-69-7980	0	1.12603	0.740941	Low
TCGA-69-7978	0	0.367123	1.35542	High
TCGA-69-7974	0	0.50411	1.99963	High
TCGA-69-7973	0	0.630137	0.606077	Low
TCGA-69-7765	0	0.452055	1.29639	High
TCGA-69-7764	0	1.13425	0.769868	Low
TCGA-69-7763	0	1.89041	0.557792	Low
TCGA-69-7760	0	0.553425	1.20997	High
TCGA-67-6217	0	1.15616	1.35697	High
TCGA-67-6216	0	0.386301	0.466816	Low
TCGA-67-6215	0	0.476712	0.695984	Low
TCGA-67-4679	0	1.2274	1.28708	High
TCGA-67-3774	0	1.05479	0.695542	Low
TCGA-67-3773	0	1.16986	0.953326	Low
TCGA-67-3772	0	1.56986	1.12597	High
TCGA-67-3771	0	1.67123	0.730768	Low
TCGA-67-3770	0	1.67123	0.624991	Low
TCGA-64-5815	0	2.3726	1.81663	High
TCGA-64-5781	0	4.27123	0.483356	Low
TCGA-64-5778	0	3.57534	0.665033	Low
TCGA-64-5775	1	0.169863	5.18678	High
TCGA-64-5774	0	7.33151	0.994988	High
TCGA-64-1681	1	3.19726	0.497062	Low
TCGA-64-1680	0	3.08493	2.44049	High
TCGA-64-1679	0	6.81644	1.67113	High
TCGA-64-1678	0	3.25753	1.01421	High
TCGA-64-1677	1	1.72055	3.25448	High
TCGA-64-1676	0	4.73425	0.447236	Low
TCGA-62-A472	0	2.49315	2.00627	High
TCGA-62-A471	0	3.4137	1.83471	High
TCGA-62-A46Y	1	1.13425	2.46867	High
TCGA-62-A46V	0	6.02466	0.820419	Low
TCGA-62-A46S	1	4.52877	0.884579	Low
TCGA-62-A46R	1	4.72603	0.598023	Low
TCGA-62-A46P	1	1.6274	0.599614	Low
TCGA-62-A46O	1	3.98356	1.06378	High
TCGA-62-8402	1	4.10411	3.96976	High
TCGA-62-8399	0	7.3863	3.17911	High
TCGA-62-8398	1	1.21644	3.76368	High
TCGA-62-8397	0	3.53151	0.611655	Low
TCGA-62-8395	0	3.33151	2.39571	High
TCGA-62-8394	1	0.380822	5.47155	High
TCGA-55-A57B	0	1.49589	1.19497	High
TCGA-55-A4DG	0	1.66575	0.499886	Low
TCGA-55-A4DF	1	1.20548	1.50428	High
TCGA-55-A494	0	1.31781	0.718665	Low
TCGA-55-A493	0	0.0767123	0.945816	Low
TCGA-55-A492	0	1.63288	0.346808	Low
TCGA-55-A491	0	1.71507	1.09852	High
TCGA-55-A490	1	0.271233	0.85232	Low
TCGA-55-A48Z	0	1.78356	2.67957	High
TCGA-55-A48Y	0	1.72603	1.19228	High
TCGA-55-A48X	0	1.88767	0.99335	High
TCGA-55-8621	0	1.41096	0.656216	Low
TCGA-55-8620	1	1.0274	1.49831	High
TCGA-55-8616	0	0.131507	0.588973	Low
TCGA-55-8615	0	1.22192	3.54847	High
TCGA-55-8614	0	1.46849	1.70204	High
TCGA-55-8514	0	1.42466	0.362964	Low
TCGA-55-8512	1	1.66301	0.656257	Low
TCGA-55-8511	0	1.51233	0.96411	High
TCGA-55-8510	0	1.47671	0.387124	Low
TCGA-55-8507	0	1.14521	0.41577	Low
TCGA-55-8506	0	0.030137	0.792235	Low
TCGA-55-8505	0	1.20548	2.43934	High
TCGA-55-8302	0	1.30959	0.6341	Low
TCGA-55-8301	0	1.46301	0.673847	Low
TCGA-55-8299	1	1.28493	0.7146	Low
TCGA-55-8208	0	1.84658	0.680128	Low
TCGA-55-8206	0	2.43288	0.564024	Low
TCGA-55-8205	0	1.6411	1.60241	High
TCGA-55-8204	0	1.41096	1.94818	High
TCGA-55-8203	0	1.49863	0.539568	Low
TCGA-55-8097	0	1.30411	0.495372	Low
TCGA-55-8096	1	1.96986	0.768261	Low
TCGA-55-8094	0	1.48219	0.556567	Low
TCGA-55-8092	1	0.421918	1.28309	High
TCGA-55-8091	0	1.64384	1.5448	High
TCGA-55-8090	1	1.63836	0.802176	Low
TCGA-55-8089	1	1.92329	0.812991	Low
TCGA-55-8087	0	1.26575	0.823981	Low
TCGA-55-8085	0	2.47671	0.598717	Low
TCGA-55-7995	0	2.43562	0.825195	Low
TCGA-55-7994	0	1.65205	2.08495	High
TCGA-55-7914	1	0.512329	1.77009	High
TCGA-55-7913	1	1.53699	0.565946	Low
TCGA-55-7911	0	1.47123	0.727974	Low
TCGA-55-7910	0	2.84932	0.512029	Low
TCGA-55-7907	1	0.939726	2.3616	High
TCGA-55-7903	0	1.55342	0.722742	Low
TCGA-55-7815	0	2.11781	1.29486	High
TCGA-55-7727	0	0.326027	3.16515	High
TCGA-55-7726	0	1.7863	1.19235	High
TCGA-55-7725	0	1.21096	0.63205	Low
TCGA-55-7724	0	1.93151	1.05267	High
TCGA-55-7576	0	1.83562	0.918868	Low
TCGA-55-7574	1	2.72603	0.865646	Low
TCGA-55-7573	0	1.33425	0.713919	Low
TCGA-55-7570	0	2.25753	1.91096	High
TCGA-55-7284	1	0.665753	1.88929	High
TCGA-55-7283	0	1.66849	4.75459	High
TCGA-55-7281	0	2.38904	0.518916	Low
TCGA-55-7227	1	2.60822	2.70332	High
TCGA-55-6987	0	5.85479	0.860815	Low
TCGA-55-6986	0	8.93425	1.2504	High
TCGA-55-6985	0	3.37808	0.711187	Low
TCGA-55-6984	1	2.08219	1.48683	High
TCGA-55-6982	1	2.72603	2.32841	High
TCGA-55-6981	1	3.77808	1.20624	High
TCGA-55-6980	0	5.77808	0.462703	Low
TCGA-55-6979	1	0.649315	1.17878	High
TCGA-55-6978	1	0.482192	2.06716	High
TCGA-55-6975	1	0.323288	2.26815	High
TCGA-55-6972	1	4.47123	0.695544	Low
TCGA-55-6971	0	3.83562	0.611564	Low
TCGA-55-6970	1	1.27123	2.7102	High
TCGA-55-6968	1	3.54247	0.767515	Low
TCGA-55-6712	1	0.468493	1.99075	High
TCGA-55-6642	0	6.70959	0.722873	Low
TCGA-55-6543	0	1.19178	0.613094	Low
TCGA-55-5899	0	2.54795	1.52572	High
TCGA-55-1596	0	5.65753	1.73608	High
TCGA-55-1594	0	3.2274	3.85428	High
TCGA-55-1592	1	1.92055	0.959562	Low
TCGA-53-7813	0	1.16164	0.761446	Low
TCGA-53-7626	1	2.54521	1.84563	High
TCGA-53-7624	1	2.85753	0.761346	Low
TCGA-50-8460	0	2.27123	0.531768	Low
TCGA-50-8457	0	3.08219	0.356271	Low
TCGA-50-7109	1	0.843836	0.608353	Low
TCGA-50-6673	1	0.060274	0.977066	High
TCGA-50-6597	1	3.47397	0.506965	Low
TCGA-50-6595	1	0.517808	5.01524	High
TCGA-50-6594	1	1.0137	7.07583	High
TCGA-50-6593	1	0.920548	1.21885	High
TCGA-50-6592	1	2.12877	1.41493	High
TCGA-50-6591	1	0.326027	2.04364	High
TCGA-50-6590	1	3.52877	1.17127	High
TCGA-50-5946	0	4.43014	0.859516	Low
TCGA-50-5942	0	5.06027	0.67659	Low
TCGA-50-5941	0	4.03836	1.98215	High
TCGA-50-5939	1	1.26027	1.6327	High
TCGA-50-5935	1	1.78904	0.909529	Low
TCGA-50-5933	1	6.55616	8.26615	High
TCGA-50-5932	1	3.38356	1.52326	High
TCGA-50-5931	1	1.18904	2.46777	High
TCGA-50-5930	1	0.772603	1.17591	High
TCGA-50-5072	1	0.684932	5.13653	High
TCGA-50-5068	1	4.10685	1.2052	High
TCGA-50-5066	0	3.95068	1.92022	High
TCGA-50-5055	1	5.0137	1.40729	High
TCGA-50-5051	1	1.30959	1.20567	High
TCGA-50-5049	0	8.47671	0.944821	Low
TCGA-50-5045	1	5.95616	0.996552	High
TCGA-50-5044	1	1.70959	3.3374	High
TCGA-4B-A93V	1	0.821918	0.278443	Low
TCGA-49-AARR	0	13.6767	0.706011	Low
TCGA-49-AARQ	0	18.4438	0.199638	Low
TCGA-49-AARO	0	10.2986	0.23959	Low
TCGA-49-AARN	1	3.10959	0.571192	Low
TCGA-49-AARE	1	3.36712	0.280368	Low
TCGA-49-AAR9	1	0.712329	1.70069	High
TCGA-49-AAR4	1	2.40822	1.37149	High
TCGA-49-AAR3	0	5.1863	1.3068	High
TCGA-49-AAR0	0	13.0548	0.427442	Low
TCGA-49-AAQV	1	1.85479	0.781307	Low
TCGA-49-6767	0	1.85479	0.739625	Low
TCGA-49-6761	0	0.969863	1.66218	High
TCGA-49-6745	0	1.43014	6.03816	High
TCGA-49-6744	0	4.61096	1.05847	High
TCGA-49-6743	0	4.4411	3.20097	High
TCGA-49-4514	0	4.65753	0.539429	Low
TCGA-49-4512	1	2.47945	1.86027	High
TCGA-49-4510	1	2.45479	0.527876	Low
TCGA-49-4507	1	0.734247	1.37273	High
TCGA-49-4506	1	2.73699	1.04967	High
TCGA-49-4505	1	1.1726	0.840914	Low
TCGA-49-4501	1	3.89315	0.875986	Low
TCGA-49-4494	1	2.96164	4.31211	High
TCGA-49-4490	1	1.05479	1.77497	High
TCGA-49-4488	1	2.38082	0.8143	Low
TCGA-49-4487	1	2.34247	0.60388	Low
TCGA-49-4486	1	6.35068	0.466782	Low
TCGA-44-A4SU	1	1.12055	0.506922	Low
TCGA-44-A4SS	0	1.13699	0.946031	Low
TCGA-44-A47G	0	0.961644	0.618044	Low
TCGA-44-A47B	0	0.786301	1.4977	High
TCGA-44-A47A	0	1.27671	1.36739	High
TCGA-44-A479	0	1.33151	0.892607	Low
TCGA-44-8120	0	0.712329	0.706753	Low
TCGA-44-8119	0	0.780822	1.91716	High
TCGA-44-8117	0	1.05479	0.682909	Low
TCGA-44-7672	0	1.96986	0.350189	Low
TCGA-44-7671	0	2.43562	0.669375	Low
TCGA-44-7670	0	2.41644	1.46389	High
TCGA-44-7669	1	1.5726	1.70464	High
TCGA-44-7667	0	3.00548	1.08149	High
TCGA-44-7662	0	0.59726	1.0913	High
TCGA-44-7661	1	1.52603	1.44061	High
TCGA-44-7660	0	1.62192	1.09177	High
TCGA-44-7659	0	1.89315	0.871533	Low
TCGA-44-6779	1	1.36986	0.735585	Low
TCGA-44-6778	0	5.10685	0.598078	Low
TCGA-44-6776	0	7.16712	0.469363	Low
TCGA-44-6775	0	1.93151	1.73253	High
TCGA-44-6774	0	1.80274	1.99718	High
TCGA-44-6145	0	1.63014	0.462834	Low
TCGA-44-5644	0	2.36438	0.549226	Low
TCGA-44-5643	0	2.77534	5.26186	High
TCGA-44-4112	1	2.2137	1.20498	High
TCGA-44-3919	1	2.81096	0.73819	Low
TCGA-44-3918	0	2.83836	0.724137	Low
TCGA-44-3917	0	3.2411	0.551857	Low
TCGA-44-3398	0	3.1863	0.736865	Low
TCGA-44-3396	0	3.09589	2.96842	High
TCGA-44-2668	1	2.08493	0.842522	Low
TCGA-44-2666	1	0.265753	0.649864	Low
TCGA-44-2665	0	3.56438	1.39452	High
TCGA-44-2662	0	3.50685	1.568	High
TCGA-44-2661	0	3.17534	0.594939	Low
TCGA-44-2659	0	3.74521	0.814076	Low
TCGA-44-2656	0	3.91507	1.06641	High
TCGA-44-2655	0	3.6274	0.584023	Low
TCGA-38-7271	1	2.19178	0.602698	Low
TCGA-38-6178	0	1.2274	4.11179	High
TCGA-38-4632	1	3.71781	0.960465	Low
TCGA-38-4631	1	0.969863	1.53354	High
TCGA-38-4630	1	2.93973	1.90072	High
TCGA-38-4629	1	2.36712	1.46414	High
TCGA-38-4628	1	4.08767	1.26681	High
TCGA-38-4627	1	3.14247	1.26088	High
TCGA-38-4626	0	10.0658	0.635205	Low
TCGA-38-4625	0	8.14521	1.01132	High
TCGA-35-5375	0	0.723288	1.96815	High
TCGA-35-4123	0	0.49863	0.394331	Low
TCGA-35-4122	0	0.616438	0.601223	Low
TCGA-35-3615	0	0.0383562	0.65899	Low
TCGA-05-5715	0	0.169863	0.913252	Low
TCGA-05-5429	1	0.753425	5.13151	High
TCGA-05-5428	0	1.83562	1.26296	High
TCGA-05-5425	0	2.41644	1.65051	High
TCGA-05-5423	0	0.413699	1.70318	High
TCGA-05-5420	0	1.25205	2.28169	High
TCGA-05-4434	1	1.25205	3.00857	High
TCGA-05-4433	0	2	1.54951	High
TCGA-05-4432	0	2.08493	1.60421	High
TCGA-05-4430	0	2.08493	1.03388	High
TCGA-05-4427	0	2.16712	1.9974	High
TCGA-05-4426	0	2.16712	1.13176	High
TCGA-05-4425	0	1.83288	1.4751	High
TCGA-05-4424	0	2.50137	2.03622	High
TCGA-05-4422	0	1	0.809462	Low
TCGA-05-4420	0	2.49863	0.409867	Low
TCGA-05-4418	1	0.750685	4.35933	High
TCGA-05-4417	0	1.24658	0.582992	Low
TCGA-05-4415	1	0.249315	6.37436	High
TCGA-05-4405	0	1.67123	1.26048	High
TCGA-05-4403	0	1.58356	1.87157	High
TCGA-05-4398	0	3.92055	5.96215	High
TCGA-05-4397	1	2.00274	2.41127	High
TCGA-05-4396	1	0.830137	4.37532	High
TCGA-05-4390	0	3.08493	0.725871	Low
TCGA-05-4389	0	3.75068	0.74683	Low
TCGA-05-4384	0	1.16712	2.54048	High
TCGA-05-4382	0	1.66301	0.849342	Low
TCGA-05-4250	1	0.331507	3.09389	High
TCGA-05-4249	0	4.1726	1.12724	High
GSM1672723	1	3.72329	1.21859	High
GSM1672722	0	14.4575	0.962869	High
GSM1672721	0	8.02192	1.12674	High
GSM1672720	1	0.739726	3.98137	High
GSM1672719	0	9.96164	3.69634	High
GSM1672718	1	1.56164	1.32953	High
GSM1672717	1	0.756164	0.805951	Low
GSM1672716	1	1.19178	2.03487	High
GSM1672715	1	3.30411	4.81049	High
GSM1672714	1	2.67945	2.04665	High
GSM1672713	0	10.011	1.22321	High
GSM1672712	1	2.13288	1.16055	High
GSM1672711	0	5.70411	0.700467	Low
GSM1672710	0	4.29863	0.797456	Low
GSM1672709	1	10.6849	1.66562	High
GSM1672708	1	3.92877	1.19376	High
GSM1672707	1	9.90411	0.665127	Low
GSM1672706	1	12.9452	0.7006	Low
GSM1672705	1	8.66301	1.57237	High
GSM1672704	1	1.61096	1.65357	High
GSM1672703	0	10.6685	0.768906	Low
GSM1672702	1	2.21096	1.35608	High
GSM1672701	1	0.690411	2.24169	High
GSM1672700	1	1.60274	0.880142	Low
GSM1672699	1	0.271233	2.02964	High
GSM1672698	1	6.05753	0.837677	Low
GSM1672697	0	11.9836	1.01671	High
GSM1672696	1	5.3589	1.29495	High
GSM1672695	1	6.01644	0.593503	Low
GSM1672694	1	6.45205	1.95311	High
GSM1672693	1	2.48219	0.60218	Low
GSM1672692	1	10.0603	1.39892	High
GSM1672691	1	3.49315	1.49894	High
GSM1672690	1	2.72877	1.37583	High
GSM1672689	1	0.961644	3.41628	High
GSM1672688	1	6.64932	1.58054	High
GSM1672687	1	2.52329	0.59803	Low
GSM1672686	1	6.53753	1.48661	High
GSM1672685	1	1.49589	3.08931	High
GSM1672684	1	2.16822	1.56892	High
GSM1672683	1	0.734795	3.92413	High
GSM1672682	1	1.35534	1.06535	High
GSM1672681	1	2.03342	1.48136	High
GSM1672680	1	1.27151	3.62362	High
GSM1672679	0	12.3436	0.587238	Low
GSM1672678	1	0.987945	3.98035	High
GSM1672677	1	2.43863	2.9032	High
GSM1672676	1	2.27342	1.86967	High
GSM1672675	1	1.29616	1.62702	High
GSM1672674	1	4.29041	1.37573	High
GSM1672673	0	3.20795	1.17828	High
GSM1672672	0	4.38822	1.12464	High
GSM1672671	1	2.32192	2.63813	High
GSM1672670	0	5.92192	1.04723	High
GSM1672669	0	6.48082	1.72688	High
GSM1672668	1	1.79836	0.949068	Low
GSM1672667	1	0.512877	1.57582	High
GSM1672666	1	0.985479	1.19009	High
GSM1672665	1	5.97041	1.44857	High
GSM1672664	0	6.25644	1.51283	High
GSM1672663	1	3.3674	0.885179	Low
GSM1672662	0	5.48137	0.695598	Low
GSM1672661	1	3.30493	1.12381	High
GSM1672660	1	0.791507	2.40947	High
GSM1672659	1	0.577808	1.49758	High
GSM1672658	1	2.01452	1.12342	High
GSM1672657	0	6.70192	1.15994	High
GSM1672656	0	4.83616	1.41882	High
GSM1672655	1	3.93699	1.63619	High
GSM1672654	1	0.632055	7.14873	High
GSM1672653	1	0.475068	3.48377	High
GSM1672652	1	3.4537	4.7562	High
GSM1672651	0	2.60548	1.30096	High
GSM1672650	0	6.78082	0.904042	Low
GSM1672649	1	3.23507	1.10959	High
GSM1672648	0	7.60438	1.13602	High
GSM1672647	1	7.03973	0.854515	Low
GSM1672646	1	3.46685	1.71001	High
GSM1672644	1	0.186575	3.85777	High
GSM1672643	1	6.37808	2.43413	High
GSM1672642	1	3.21041	1.54255	High
GSM1672641	1	6.22438	0.85226	Low
GSM1672640	1	0.00246575	1.10519	High
GSM1672639	1	3.71836	0.904066	Low
GSM1672638	0	6.03288	1.33314	High
GSM1672637	0	7.73918	1.2064	High
GSM1672636	0	6.3863	1.37829	High
GSM1672635	1	1.34712	3.23675	High
GSM1672634	1	2.26521	1.76174	High
GSM1672633	1	1.44164	0.979454	High
GSM1672632	1	0.289315	4.25108	High
GSM1672631	1	5.80274	1.17732	High
GSM1672630	0	8.58658	2.46988	High
GSM1672629	1	5.03096	1.36683	High
GSM1672628	1	1.3611	1.03893	High
GSM1672627	1	0.0353425	1.8929	High
GSM1672626	1	0.464384	2.54754	High
GSM1672625	1	3.39699	1.20628	High
GSM1672624	1	7.89041	1.46681	High
GSM1672623	1	6.09699	1.31085	High
GSM1672622	1	2.27096	1.8961	High
GSM1672621	1	1.71452	1.08862	High
GSM1672620	1	3.65096	2.2283	High
GSM1672619	1	8.71151	0.949713	Low
GSM1672617	1	2.47562	2.2703	High
GSM1672616	1	4.66849	2.15485	High
GSM1672615	0	10.1342	0.662742	Low
GSM1672613	1	3.0863	3.44928	High
GSM1672612	1	0.0435616	5.00481	High
GSM1672611	1	0.707671	7.49768	High
GSM1672610	1	1.63068	1.17661	High
GSM1672609	1	2.85699	1.5546	High
GSM1672608	1	3.6937	1.07705	High
GSM1672607	1	0.821918	2.34248	High
GSM1672606	1	2.63014	0.875287	Low
GSM1672605	1	1.47945	2.66529	High
GSM1672604	0	7.9726	0.84257	Low
GSM1672603	0	6.16438	0.876376	Low
GSM1672602	0	6.65753	1.35644	High
GSM1672601	0	8.63014	0.946835	Low
GSM1672600	0	2.63014	0.728468	Low
GSM1672599	1	0.986301	1.51543	High
GSM1672598	0	6.57534	0.407604	Low
GSM1672597	1	2.05479	0.903652	Low
GSM1672596	1	1.47945	1.07085	High
GSM1672595	0	6.90411	0.703855	Low
GSM1672594	0	3.28767	0.446825	Low
GSM1672593	0	2.46575	0.709033	Low
GSM1672592	0	3.28767	0.499905	Low
GSM1672591	0	2.13699	0.670357	Low
GSM1672590	1	0.575342	1.26515	High
GSM1672589	0	5.09589	0.385837	Low
GSM1672588	0	1.89041	0.747326	Low
GSM1672587	0	5.17808	0.387169	Low
GSM1672586	0	4.35616	0.23593	Low
GSM1672585	1	0.575342	1.1512	High
GSM1672584	1	2.38356	1.56058	High
GSM1672583	0	5.42466	0.764126	Low
GSM1672582	1	2.79452	0.357495	Low
GSM1672581	0	6.24658	1.02674	High
GSM1672580	1	1.89041	0.590012	Low
GSM1672579	0	3.28767	0.392464	Low
GSM1672578	0	3.0411	0.902462	Low
GSM1672577	0	3.28767	0.512493	Low
GSM1672576	0	2.9589	0.866807	Low
GSM1672575	0	2.30137	0.592267	Low
GSM1672574	0	4.0274	0.868425	Low
GSM1672573	0	3.94521	1.28079	High
GSM1672572	1	4.60274	0.502216	Low
GSM1672571	1	4.68493	1.47377	High
GSM1672570	0	6.08219	0.741562	Low
GSM1672569	0	7.80822	1.3638	High
GSM1672568	1	1.06849	1.28113	High
GSM1672567	0	5.17808	0.401213	Low
GSM1672566	0	5.26027	1.26462	High
GSM1672565	0	5.58904	0.639082	Low
GSM1672564	1	5.34247	0.412227	Low
GSM1672563	1	5.26027	0.801226	Low
GSM1672562	1	5.83562	1.16432	High
GSM1672561	0	6.9863	0.563461	Low
GSM1672560	0	7.39726	0.537673	Low
GSM1672559	1	1.06849	1.53735	High
GSM1672558	1	6.08219	0.961315	Low
GSM1672557	1	3.61644	0.95135	Low
GSM1672556	1	2.9589	0.973562	High
GSM1672555	1	0.328767	2.19711	High
GSM1672554	0	7.9726	0.81933	Low
GSM1672553	0	8.63014	0.674917	Low
GSM1672552	1	6.49315	0.677718	Low
GSM1672551	1	0.90411	2.48907	High
GSM1672550	1	0.739726	2.05609	High
GSM1672549	0	6.9863	0.836833	Low
GSM1672548	1	1.23288	0.599467	Low
GSM1672547	0	2.9589	0.989691	High
GSM1672546	0	4.52055	0.456416	Low
GSM1672545	0	4.84932	0.676726	Low
GSM1672544	1	0.657534	1.69342	High
GSM1672543	0	6.08219	0.82569	Low
GSM1672542	0	7.23288	0.416306	Low
GSM1672541	0	7.15068	0.455381	Low
GSM1672540	1	0.739726	0.804237	Low
GSM1672539	1	3.12329	0.964889	High
GSM1672538	1	7.80822	1.08959	High
GSM1672537	1	0.493151	0.760636	Low
GSM1672536	0	9.0411	0.609385	Low
GSM1672535	0	9.0411	0.613385	Low
GSM1672534	1	0.739726	0.867406	Low
GSM1672533	1	5.83562	0.636455	Low
GSM1672532	0	3.28767	0.756717	Low
GSM1672531	0	7.39726	0.663245	Low
GSM1672530	1	3.0411	0.510633	Low
GSM1672529	0	8.05479	0.25223	Low
GSM1672528	0	7.89041	0.586256	Low
GSM1672527	1	2.05479	0.877391	Low
GSM1672526	0	8.79452	0.527009	Low
GSM1672525	0	5.26027	0.801185	Low
GSM1672524	0	2.63014	1.81154	High
GSM1672523	0	3.53425	0.781438	Low
GSM1672522	0	3.36986	0.746893	Low
GSM1672521	0	3.53425	0.85032	Low
GSM1672520	0	4.68493	0.906968	Low
GSM1672519	1	3.94521	0.452049	Low
GSM1672518	1	3.86301	0.900584	Low
GSM1672517	0	6.9863	1.04274	High
GSM1672516	0	5.09589	1.06365	High
GSM1672515	1	1.89041	1.26652	High
GSM1672514	1	0.821918	1.1489	High
GSM1672513	0	2.9589	0.598542	Low
GSM1672512	1	1.39726	2.20673	High
GSM1672511	0	4.52055	0.37245	Low
GSM1672510	0	3.53425	2.02278	High
GSM1672509	0	3.12329	1.21214	High
GSM1672508	0	3.28767	0.652881	Low
GSM1672507	0	4.60274	0.698454	Low
GSM1672506	0	3.78082	0.778782	Low
GSM1672505	0	3.45205	0.79127	Low
GSM1672504	0	7.23288	0.524317	Low
GSM1672503	0	4.10959	1.65143	High
GSM1672502	0	2.46575	0.787167	Low
GSM1672501	0	3.61644	0.353779	Low
GSM1672500	1	1.9726	0.407245	Low
GSM1672499	1	1.39726	2.0337	High
GSM1672498	0	3.0411	0.993279	High
GSM1672497	1	2.71233	1.36673	High
GSM1672496	0	3.94521	1.12914	High
GSM1672495	1	6.41096	0.96783	High
GSM1672494	1	1.06849	1.33234	High
GSM1672493	1	4.68493	0.798719	Low
GSM1672492	0	4.10959	0.761062	Low
GSM1672491	1	4.19178	1.05056	High
GSM1672490	0	3.45205	1.60804	High
GSM1672489	1	2.05479	2.7591	High
GSM1672488	0	3.36986	0.713776	Low
GSM1672487	1	1.64384	1.91211	High
GSM1672486	1	1.23288	1.51148	High
GSM1672485	0	2.9589	0.369146	Low
GSM1672484	1	4.27397	0.565531	Low
GSM1672483	0	0.575342	0.706965	Low
GSM1672482	0	5.58904	0.780452	Low
GSM1672481	0	5.17808	0.652305	Low
GSM1672480	0	1.80822	0.87786	Low
GSM1672479	1	5.09589	1.13879	High
GSM1672478	0	2.13699	1.18471	High
GSM1672477	0	4.93151	1.20629	High
GSM1672476	1	3.45205	1.3204	High
GSM1672475	0	6.57534	0.444744	Low
GSM1672474	0	4.10959	0.880642	Low
GSM1672473	1	16.7671	0.790989	Low
GSM1672472	0	7.47945	0.264555	Low
GSM1672471	1	1.56164	3.23309	High
GSM1672470	1	3.94521	0.624209	Low
GSM1672469	0	2.9589	2.31996	High
GSM1672468	0	9.45205	0.742288	Low
GSM1672467	0	3.12329	0.79227	Low
GSM1672466	0	2.54795	0.42396	Low
GSM1672465	0	4.43836	0.958587	Low
GSM1672464	0	3.0411	0.831498	Low
GSM1672463	1	1.23288	0.96286	Low
GSM1672462	0	4.10959	1.006	High
GSM1672461	0	4.93151	0.36758	Low
GSM1672460	1	2.63014	1.17261	High
GSM1672459	0	2.71233	0.789846	Low
GSM1672458	0	8.21918	0.952859	Low
GSM1672457	1	1.15068	1.26146	High
GSM1672456	0	7.64384	1.34535	High
GSM1672455	1	4.27397	1.47414	High
GSM1672454	1	1.64384	1.58537	High
GSM1672453	1	0.328767	1.53981	High
GSM1672452	1	9.36986	3.32859	High
GSM1672451	0	5.09589	0.844543	Low
GSM1672450	1	1.9726	3.01423	High
GSM1672449	0	2.71233	0.881667	Low
GSM1672448	1	5.58904	1.03618	High
GSM1672447	0	7.47945	0.897498	Low
GSM1672446	0	1.23288	0.300312	Low
GSM1672445	0	5.42466	0.924035	Low
GSM1672444	0	6.9863	0.640865	Low
GSM1672443	0	2.71233	1.35886	High
GSM1672442	1	1.15068	1.61498	High
GSM1672441	0	5.42466	0.716362	Low
GSM1672440	1	0.164384	2.27291	High
GSM1672439	0	6.32877	1.30744	High
GSM1672438	1	2.13699	2.90421	High
GSM1672437	1	2.38356	0.925026	Low
GSM1672436	1	1.72603	1.56093	High
GSM1672435	1	3.28767	1.0232	High
GSM1672434	0	5.67123	0.836084	Low
GSM1672433	0	3.53425	4.34535	High
GSM1672432	0	5.34247	0.851881	Low
GSM1672431	0	7.56164	0.629887	Low
GSM1672430	0	6.16438	2.25715	High
GSM1672429	0	5.75342	0.463187	Low
GSM1672428	0	3.61644	0.965227	High
GSM1672427	0	5.42466	0.912408	Low
GSM1672426	1	3.20548	1.00454	High
GSM1672425	1	4.27397	3.65344	High
GSM1672424	0	3.86301	0.609313	Low
GSM1672423	0	5.91781	0.723963	Low
GSM1672422	1	1.31507	2.27307	High
GSM1672421	1	3.94521	1.93929	High
GSM1672420	1	5.63836	1.02922	High
GSM1672419	1	5.43288	1.64766	High
GSM1672418	1	7.89041	0.632861	Low
GSM1672417	1	0.221918	2.68065	High
GSM1672416	1	1.00274	0.791332	Low
GSM1672415	1	3.45534	0.708847	Low
GSM1672414	1	2.05233	2.44631	High
GSM1672413	0	7.40301	0.574671	Low
GSM1672412	0	7.57808	0.785535	Low
GSM1672411	1	0.727397	0.810575	Low
GSM1672410	1	0.18411	0.342578	Low
GSM1672409	1	2.62521	0.898317	Low
GSM1672408	0	6.13233	0.711555	Low
GSM1672407	1	0.96	0.93316	Low
GSM1672406	0	6.04849	0.397339	Low
GSM1672405	0	2.50932	1.54241	High
GSM1672404	0	0.918904	0.667691	Low
GSM1672403	0	6.40192	0.80861	Low
GSM1672402	1	1.03808	1.12377	High
GSM1672401	0	6.9	0.709104	Low
GSM1672400	1	3.72575	0.781312	Low
GSM1672399	1	2.57096	1.85262	High
GSM1672398	1	1.63562	0.721638	Low
GSM1672397	0	5.98356	0.76538	Low
GSM1672396	0	5.48548	0.638139	Low
GSM1672395	0	6.02959	0.518668	Low
GSM1672394	0	4.14493	0.391279	Low
GSM1672393	0	5.03425	0.362921	Low
GSM1672392	0	4.62904	0.738594	Low
GSM1672391	0	5.67534	0.594123	Low
GSM1672390	0	4.63151	1.30139	High
GSM1672388	1	2.64986	2.56118	High
GSM1672387	0	5.27178	0.883963	Low
GSM1672386	1	5.67205	0.63537	Low
GSM1672385	1	0.524384	2.42246	High
GSM1672384	1	1.76548	0.523616	Low
GSM1672383	0	4.25836	0.919603	Low
GSM1672382	0	4.83945	0.786287	Low
GSM1672381	1	0.800548	3.1451	High
GSM1672380	1	4.51479	0.650254	Low
GSM1672379	1	0.542466	1.76752	High
GSM1672378	1	2.97945	0.606595	Low
GSM1672377	0	4.23945	0.688994	Low
GSM1672376	1	4.85836	1.20535	High
GSM1672375	0	3.88521	0.930431	Low
GSM1672374	0	1.90685	2.41485	High
GSM1672373	0	4.40548	0.701328	Low
GSM1672372	1	1.74247	0.727902	Low
GSM1672371	0	4.99726	0.757284	Low
GSM1672370	0	13.1425	1.01508	High
GSM1672369	1	0.6	1.64554	High
GSM1672368	1	1.72603	2.01733	High
GSM1672367	0	4.5863	1.07363	High
GSM1672366	0	1.79178	0.649408	Low
GSM1672365	0	4.4137	0.946371	Low
GSM1672364	0	8.83562	0.926169	Low
GSM1672363	0	2.42466	0.742182	Low
GSM1672362	1	1.0274	2.6575	High
GSM1672361	0	4.3726	0.578238	Low
GSM1672360	1	7.89863	0.804883	Low
GSM1672359	1	4.45479	0.593991	Low
GSM1672358	0	3.13151	0.66175	Low
GSM1672357	0	2.70411	2.01905	High
GSM1672356	1	1.86575	1.21025	High
GSM1672355	0	2.98356	0.939315	Low
GSM1672354	1	5.58082	1.0056	High
GSM1672353	1	1.83288	0.882106	Low
GSM1672352	1	1.71781	0.901091	Low
GSM1672351	0	5.28493	1.62961	High
GSM1672350	0	5.12877	0.642532	Low
GSM1672349	0	7.80822	0.486017	Low
GSM1672348	1	0.789041	2.14141	High
GSM1672347	1	1.22466	1.93146	High
GSM1672346	0	13.8164	0.609655	Low
GSM1672345	0	8.31781	0.771324	Low
GSM1672344	0	6.76438	0.733947	Low
GSM1672343	1	6.53425	0.896323	Low
GSM1672342	1	0.591781	2.27863	High
GSM1672341	1	2.31781	3.01107	High
GSM1672340	0	8.70411	0.322088	Low
GSM1672339	0	6.27123	0.352932	Low
GSM1672338	0	12.9616	0.432518	Low
GSM1672337	0	13.1178	0.435991	Low
GSM1672336	0	10.7507	0.587628	Low
GSM1672335	1	10.8904	0.413695	Low
GSM1672334	0	5.24384	0.876283	Low
GSM1672333	0	13.3644	0.530915	Low
GSM1672332	0	12.6493	0.871092	Low
GSM1672331	0	12.6	0.581048	Low
GSM1672330	1	6.91233	0.661592	Low
GSM1672329	1	1.56164	0.86376	Low
GSM1672328	1	9.51781	1.07302	High
GSM1672327	0	9.66575	0.990167	High
GSM1672326	0	8.49863	0.646558	Low
GSM1672325	0	7.13425	0.678451	Low
GSM1672324	1	1.38904	3.46202	High
GSM1672323	1	1.44658	2.98144	High
GSM1672322	0	4.28219	0.55018	Low
GSM1672321	1	5.79452	0.822034	Low
GSM1672320	0	10.9808	0.437531	Low
GSM1672319	0	9.08219	0.867184	Low
GSM1672318	1	1.69315	0.879021	Low
GSM1672317	1	3.76438	0.513427	Low
GSM1672316	1	1.52877	1.6153	High
GSM1672315	0	6.90411	0.722326	Low
GSM1672314	0	5.90137	0.580275	Low
GSM1672313	1	5.12055	0.87792	Low
GSM1672312	0	5.09589	0.902353	Low
GSM1672311	1	1.38082	2.56283	High
GSM1672310	1	0.328767	0.823548	Low
GSM1672309	1	7.61096	2.98412	High
GSM1672308	1	4.84932	0.57228	Low
GSM1672307	1	6.67397	1.3347	High
GSM1672306	1	2.43288	2.8091	High
GSM1672305	1	1.33973	2.59135	High
GSM1672304	1	1.44658	2.85385	High
GSM1672303	1	0.19726	4.71942	High
GSM1672302	1	0.484932	3.72745	High
GSM1672301	1	3.6	1.28682	High
GSM1672300	1	10.5863	0.688233	Low
GSM1672299	0	10.8658	0.675311	Low
GSM1672298	1	5.03014	0.936268	Low
GSM1672297	1	0.715068	0.506498	Low
GSM1672296	1	0.830137	0.824192	Low
GSM1672295	0	5.47397	0.770262	Low
GSM1672294	1	4.01096	0.907512	Low
GSM1672293	1	2.26849	0.566406	Low
GSM1672292	1	2.86027	0.473353	Low
GSM1672291	0	6	0.395183	Low
GSM1672290	1	4.12603	0.942376	Low
GSM1672289	1	0.476712	0.484237	Low
GSM1672288	0	2.2274	0.46316	Low
GSM1672287	0	5.68767	0.361388	Low
GSM1672286	0	6.82192	0.612024	Low
GSM1672285	1	2.7863	0.379303	Low
GSM1672284	0	5.68767	0.63079	Low
GSM1672283	1	5.32603	0.981021	High
GSM1672282	0	2.07123	0.546809	Low
GSM1672281	0	8.67945	0.564037	Low
