# Supplementary material for: m7G-related gene NUDT4 as a novel biomarker promoting cancer cell proliferation in lung adenocarcinoma
Source: Front Oncol. 2023 Jan 24;12:1055605. doi: 10.3389/fonc.2022.1055605 (PMC9902657; doi:10.3389/fonc.2022.1055605)
Supplement: Supplementary file 3 [file Table_3.xlsx]

## Sheet: GSM3827125 m7G scoredata
	Group		m7G	Total	Selected	Immune cells	RATIO	average M7g
AAACCTGAGCGACGTA_LUNG_T06	T_cells	1	-0.4454	3426	3156	2769	0.877376	-0.26
AAACCTGAGGCAAAGA_LUNG_T06	T_cells	1	-0.362028
AAACCTGAGTGTTGAA_LUNG_T06	B_cell	1	-0.121779
AAACCTGAGTTGCAGG_LUNG_T06	Macrophages	1	-0.272721
AAACCTGCAATCACAC_LUNG_T06	T_cells	1	-0.124603
AAACCTGCAATCAGAA_LUNG_T06	T_cells	1	-0.332538
AAACCTGCATCTGGTA_LUNG_T06	Fibroblasts	1	-0.388378
AAACCTGCATGCAACT_LUNG_T06	CD4+ T-cells	1	-0.358724
AAACCTGGTCTTCAAG_LUNG_T06	NK_cell	1	-0.456282
AAACCTGGTGTTTGTG_LUNG_T06	B-cells	1	-0.159499
AAACCTGTCACTTACT_LUNG_T06	T_cells	1	-0.438668
AAACCTGTCCAGAAGG_LUNG_T06	Monocytes	1	-0.0953357
AAACCTGTCTTGCATT_LUNG_T06	NK_cell	1	-0.471681
AAACGGGAGCTTCGCG_LUNG_T06	T_cells	1	-0.161679
AAACGGGGTAGCGTAG_LUNG_T06	NK_cell	1	-0.458746
AAACGGGGTCCTGCTT_LUNG_T06	Adipocytes	1	-0.0947755
AAACGGGGTCGGATCC_LUNG_T06	CD8+ T-cells	1	-0.449169
AAACGGGGTTGGACCC_LUNG_T06	B_cell	1	-0.349766
AAACGGGTCCAAACTG_LUNG_T06	B-cells	1	-0.4413
AAACGGGTCCTGTAGA_LUNG_T06	B_cell	1	-0.4365
AAACGGGTCGTCTGCT_LUNG_T06	B_cell	1	-0.27871
AAAGATGAGCGATAGC_LUNG_T06	Monocyte	1	-0.364941
AAAGATGAGTGTCCAT_LUNG_T06	Adipocytes	1	-0.322682
AAAGATGCAGCTGCAC_LUNG_T06	B_cell	1	-0.447977
AAAGATGCAGGCAGTA_LUNG_T06	B-cells	1	-0.313185
AAAGATGGTACGACCC_LUNG_T06	Macrophages	1	-0.324592
AAAGATGGTATTAGCC_LUNG_T06	CD8+ T-cells	1	-0.34193
AAAGATGGTGCCTGGT_LUNG_T06	T_cells	1	-0.308747
AAAGATGTCCAGAGGA_LUNG_T06	T_cells	1	-0.318577
AAAGATGTCTCATTCA_LUNG_T06	Monocytes	1	-0.159383
AAAGCAAAGATGGCGT_LUNG_T06	B_cell	1	-0.344507
AAAGCAACATAAGACA_LUNG_T06	T_cells	1	-0.466784
AAAGCAACATCCTTGC_LUNG_T06	Erythrocytes	1	-0.392922
AAAGCAAGTAATTGGA_LUNG_T06	Monocytes	1	-0.208118
AAAGCAAGTTATCCGA_LUNG_T06	Adipocytes	1	0.171035
AAAGCAATCACAGGCC_LUNG_T06	NK_cell	1	-0.466032
AAAGCAATCTGTCAAG_LUNG_T06	T_cells	1	0.000448607
AAAGTAGAGTGTCCCG_LUNG_T06	CD4+ T-cells	1	-0.156854
AAAGTAGCAAGCTGGA_LUNG_T06	T_cells	1	0.290421
AAAGTAGCACGCATCG_LUNG_T06	T_cells	1	-0.443107
AAAGTAGCATTTGCTT_LUNG_T06	CD4+ T-cells	1	-0.456099
AAAGTAGGTAATCACC_LUNG_T06	B-cells	1	-0.445423
AAAGTAGGTACCAGTT_LUNG_T06	T_cells	1	-0.416772
AAAGTAGGTACCGAGA_LUNG_T06	Epithelial_cells	1	-0.182331
AAAGTAGGTCTGATCA_LUNG_T06	CD8+ T-cells	1	0.138613
AAAGTAGTCGATAGAA_LUNG_T06	CD4+ T-cells	1	-0.45884
AAAGTAGTCTTGGGTA_LUNG_T06	T_cells	1	-0.437183
AAATGCCAGTGGTAGC_LUNG_T06	T_cells	1	-0.150559
AAATGCCCAACAACCT_LUNG_T06	B-cells	1	-0.438845
AAATGCCCATTACGAC_LUNG_T06	Macrophages	1	0.252039
AAATGCCTCGTGGGAA_LUNG_T06	DC	1	0.00461372
AACACGTGTCGTCTTC_LUNG_T06	Chondrocytes	1	-0.401238
AACCATGCAAGCGCTC_LUNG_T06	DC	1	0.0735722
AACCATGCACTACAGT_LUNG_T06	T_cells	1	-0.300772
AACCATGCAGATGGCA_LUNG_T06	Adipocytes	1	-0.406836
AACCATGCATAGAAAC_LUNG_T06	NK_cell	1	-0.207053
AACCATGGTAGCTAAA_LUNG_T06	Pre-B_cell_CD34-	1	-0.328864
AACCATGGTCAGAGGT_LUNG_T06	Macrophages	1	-0.0269822
AACCATGGTCGGCATC_LUNG_T06	CD8+ T-cells	1	-0.444215
AACCATGGTGCTCTTC_LUNG_T06	Macrophages	1	-0.435094
AACCATGTCGATCCCT_LUNG_T06	T_cells	1	-0.442684
AACCGCGAGACAGAGA_LUNG_T06	Epithelial_cells	1	-0.17883
AACCGCGAGAGTTGGC_LUNG_T06	CD4+ T-cells	1	-0.305366
AACCGCGTCCACGCAG_LUNG_T06	B_cell	1	-0.189655
AACGTTGAGCGTAATA_LUNG_T06	CD8+ T-cells	1	-0.119377
AACGTTGGTTCCACTC_LUNG_T06	CD4+ T-cells	1	-0.142119
AACGTTGTCATGTGGT_LUNG_T06	NK_cell	1	-0.308057
AACGTTGTCTTGTCAT_LUNG_T06	Macrophages	1	-0.372332
AACTCAGAGACAGGCT_LUNG_T06	Monocytes	1	-0.300528
AACTCAGAGCTACCGC_LUNG_T06	T_cells	1	-0.232549
AACTCAGAGGCTCATT_LUNG_T06	Macrophages	1	-0.240348
AACTCAGAGTACACCT_LUNG_T06	B_cell	1	-0.451572
AACTCAGAGTTACGGG_LUNG_T06	Endothelial cells	1	-0.412558
AACTCAGCACAGCGTC_LUNG_T06	T_cells	1	-0.446694
AACTCAGGTTTAGCTG_LUNG_T06	CD8+ T-cells	1	-0.332325
AACTCAGTCAATCACG_LUNG_T06	Erythrocytes	1	-0.313064
AACTCAGTCCTAGAAC_LUNG_T06	T_cells	1	-0.291452
AACTCAGTCGGACAAG_LUNG_T06	CD4+ T-cells	1	-0.00125929
AACTCAGTCTTTAGTC_LUNG_T06	Macrophages	1	-0.196987
AACTCCCAGCGTGTCC_LUNG_T06	Epithelial_cells	1	-0.441204
AACTCCCCAATGTTGC_LUNG_T06	Macrophages	1	-0.0943105
AACTCCCCAGACAAGC_LUNG_T06	Epithelial_cells	1	-0.0742258
AACTCCCGTGCAACTT_LUNG_T06	B_cell	1	-0.289088
AACTCCCGTGCGATAG_LUNG_T06	T_cells	1	-0.459853
AACTCCCGTTATCACG_LUNG_T06	Monocytes	1	-0.380819
AACTCCCTCTGTCTAT_LUNG_T06	T_cells	1	-0.451232
AACTCTTAGGCACATG_LUNG_T06	T_cells	1	-0.445135
AACTCTTAGGCATTGG_LUNG_T06	Monocytes	1	-0.321334
AACTCTTAGGCGTACA_LUNG_T06	T_cells	1	-0.00312062
AACTCTTCAAGCCATT_LUNG_T06	Adipocytes	1	-0.457509
AACTCTTCAATGTAAG_LUNG_T06	B_cell	1	0.123853
AACTCTTCACAGACTT_LUNG_T06	Fibroblasts	1	0.155393
AACTCTTCATGCAACT_LUNG_T06	NK_cell	1	-0.452612
AACTCTTCATGCGCAC_LUNG_T06	NK_cell	1	-0.206355
AACTCTTCATTCTCAT_LUNG_T06	Monocytes	1	-0.431436
AACTCTTGTAGAGGAA_LUNG_T06	Monocytes	1	-0.0950145
AACTCTTGTCGCATAT_LUNG_T06	Endothelial cells	1	-0.41828
AACTCTTGTCTAAACC_LUNG_T06	T_cells	1	-0.463897
AACTCTTGTCTCTCGT_LUNG_T06	CD8+ T-cells	1	-0.320215
AACTCTTGTTAAGACA_LUNG_T06	Epithelial_cells	1	-0.0634264
AACTCTTGTTCGCTAA_LUNG_T06	Macrophage	1	0.0876024
AACTCTTTCCTTCAAT_LUNG_T06	NK cells	1	0.0781048
AACTCTTTCGGGAGTA_LUNG_T06	T_cells	1	-0.345557
AACTGGTGTTCGCTAA_LUNG_T06	NK cells	1	-0.29525
AACTGGTGTTCTGTTT_LUNG_T06	Macrophages	1	0.237176
AACTGGTTCCTTAATC_LUNG_T06	CD4+ T-cells	1	-0.308679
AACTTTCAGCTATGCT_LUNG_T06	HSC	1	0.144253
AACTTTCAGGATGCGT_LUNG_T06	T_cells	1	-0.477147
AACTTTCCAATCTGCA_LUNG_T06	Fibroblasts	1	-0.054147
AACTTTCTCAAGGTAA_LUNG_T06	B-cells	1	-0.0730563
AACTTTCTCGGACAAG_LUNG_T06	Epithelial_cells	1	-0.266526
AAGACCTAGATGTAAC_LUNG_T06	T_cells	1	-0.448365
AAGACCTCAGCTCGAC_LUNG_T06	Macrophages	1	0.141551
AAGACCTGTACAAGTA_LUNG_T06	T_cells	1	-0.136099
AAGACCTTCAATACCG_LUNG_T06	T_cells	1	-0.316659
AAGACCTTCAGCGACC_LUNG_T06	Monocytes	1	-0.234428
AAGACCTTCGCTAGCG_LUNG_T06	Macrophages	1	0.179436
AAGCCGCCATGGGACA_LUNG_T06	B-cells	1	0.0291404
AAGCCGCTCATGGTCA_LUNG_T06	T_cells	1	-0.463742
AAGCCGCTCCAGTATG_LUNG_T06	Adipocytes	1	-0.499326
AAGCCGCTCCTTGGTC_LUNG_T06	T_cells	1	-0.347397
AAGCCGCTCTGCAAGT_LUNG_T06	NK_cell	1	-0.453336
AAGCCGCTCTGCAGTA_LUNG_T06	CD8+ T-cells	1	-0.192337
AAGGAGCAGGTGTGGT_LUNG_T06	B_cell	1	-0.311101
AAGGAGCCACGTGAGA_LUNG_T06	CD8+ T-cells	1	-0.462799
AAGGAGCCAGCTCCGA_LUNG_T06	Monocytes	1	-0.202643
AAGGAGCTCTGAGGGA_LUNG_T06	B_cell	1	0.242295
AAGGCAGAGATCTGAA_LUNG_T06	Fibroblasts	1	-0.0255628
AAGGCAGAGATCTGCT_LUNG_T06	B-cells	1	-0.440003
AAGGCAGAGCTAAACA_LUNG_T06	CD8+ T-cells	1	-0.295896
AAGGCAGCAAGGACAC_LUNG_T06	CD8+ T-cells	1	0.0170024
AAGGCAGCACGCATCG_LUNG_T06	Macrophages	1	-0.363865
AAGGCAGCAGTGGAGT_LUNG_T06	T_cells	1	-0.453824
AAGGCAGCATGGTCAT_LUNG_T06	CD8+ T-cells	1	-0.277866
AAGGCAGGTGGTCTCG_LUNG_T06	NK_cell	1	-0.427724
AAGGCAGGTTGCGCAC_LUNG_T06	NK_cell	1	-0.452462
AAGGCAGTCACATAGC_LUNG_T06	Fibroblasts	1	-0.174813
AAGGCAGTCCTCTAGC_LUNG_T06	Epithelial_cells	1	0.0514117
AAGGCAGTCTAACGGT_LUNG_T06	T_cells	1	-0.31066
AAGGTTCAGGACGAAA_LUNG_T06	T_cells	1	0.156461
AAGGTTCAGGTCATCT_LUNG_T06	Endothelial cells	1	-0.0708032
AAGGTTCAGTGGGTTG_LUNG_T06	T_cells	1	-0.143375
AAGGTTCCAACGCACC_LUNG_T06	T_cells	1	-0.434247
AAGGTTCCAATCCGAT_LUNG_T06	B_cell	1	-0.294461
AAGGTTCCACCGCTAG_LUNG_T06	CD8+ T-cells	1	-0.443656
AAGGTTCGTAGCGCAA_LUNG_T06	Macrophages	1	-0.125727
AAGGTTCGTCGCATAT_LUNG_T06	NK_cell	1	0.0149783
AAGGTTCTCAACACTG_LUNG_T06	T_cells	1	-0.341459
AAGGTTCTCATCGGAT_LUNG_T06	CD8+ T-cells	1	-0.359598
AAGTCTGAGCACCGCT_LUNG_T06	T_cells	1	-0.310099
AAGTCTGAGGTGACCA_LUNG_T06	DC	1	0.0240224
AAGTCTGAGTTGTAGA_LUNG_T06	Monocytes	1	-0.118407
AAGTCTGCACAGACAG_LUNG_T06	Adipocytes	1	-0.461488
AAGTCTGCAGATCCAT_LUNG_T06	Macrophages	1	-0.186886
AAGTCTGCAGGTCCAC_LUNG_T06	B_cell	1	-0.442235
AAGTCTGGTAGTGAAT_LUNG_T06	Monocytes	1	-0.115258
AATCCAGCATTAACCG_LUNG_T06	Adipocytes	1	-0.433707
AATCCAGGTACCGTTA_LUNG_T06	Macrophages	1	-0.281485
AATCGGTCATGGAATA_LUNG_T06	NK cells	1	-0.334511
AATCGGTGTAAACGCG_LUNG_T06	DC	1	0.0533295
AATCGGTGTCATATGC_LUNG_T06	B_cell	1	-0.327787
AATCGGTGTCGGCTCA_LUNG_T06	T_cells	1	-0.321979
AATCGGTGTCGGGTCT_LUNG_T06	Adipocytes	1	-0.399057
ACACCAAAGCAATCTC_LUNG_T06	Macrophages	1	-0.362181
ACACCAAAGCGACGTA_LUNG_T06	T_cells	1	-0.318181
ACACCAAAGCTAGTCT_LUNG_T06	Macrophages	1	-0.160537
ACACCAAAGGCCGAAT_LUNG_T06	Endothelial cells	1	-0.379151
ACACCAACAACTGCGC_LUNG_T06	T_cells	1	-0.447427
ACACCAAGTCCGACGT_LUNG_T06	Tissue_stem_cells	1	-0.0866449
ACACCCTAGCGTTCCG_LUNG_T06	Fibroblasts	1	-0.429128
ACACCCTAGGCTCAGA_LUNG_T06	Macrophage	1	-0.0502095
ACACCCTAGTGCTGCC_LUNG_T06	Erythrocytes	1	-0.340451
ACACCCTCAATGAAAC_LUNG_T06	T_cells	1	-0.170266
ACACCCTCAATGGAAT_LUNG_T06	T_cells	1	-0.328083
ACACCCTCATGTAGTC_LUNG_T06	T_cells	1	-0.444115
ACACCCTGTCACTGGC_LUNG_T06	T_cells	1	-0.26529
ACACCCTGTCTAACGT_LUNG_T06	Fibroblasts	1	-0.240807
ACACCGGAGATCCCGC_LUNG_T06	Adipocytes	1	-0.161411
ACACCGGAGCTGCCCA_LUNG_T06	Monocytes	1	0.183021
ACACCGGAGCTGTTCA_LUNG_T06	Epithelial_cells	1	-0.149126
ACACCGGAGGCCCTCA_LUNG_T06	T_cells	1	-0.293427
ACACCGGAGGGTGTTG_LUNG_T06	T_cells	1	-0.450938
ACACCGGAGTAGGTGC_LUNG_T06	T_cells	1	-0.08294
ACACCGGGTACTTCTT_LUNG_T06	Macrophage	1	-0.436853
ACACCGGTCACCATAG_LUNG_T06	NK cells	1	-0.392205
ACACCGGTCCAGAAGG_LUNG_T06	NK cells	1	-0.438272
ACACCGGTCGACCAGC_LUNG_T06	CD4+ T-cells	1	-0.449019
ACACCGGTCTCCGGTT_LUNG_T06	Adipocytes	1	0.00615931
ACACCGGTCTTAGAGC_LUNG_T06	Adipocytes	1	0.142057
ACACTGAAGAGGGATA_LUNG_T06	Endothelial cells	1	-0.451035
ACACTGAAGGTACTCT_LUNG_T06	CD8+ T-cells	1	-0.471287
ACACTGACAATCAGAA_LUNG_T06	Monocytes	1	-0.0362546
ACACTGACACGGTTTA_LUNG_T06	T_cells	1	-0.118053
ACACTGACACTTGGAT_LUNG_T06	B_cell	1	-0.446159
ACACTGAGTCACACGC_LUNG_T06	Macrophage	1	-0.276139
ACACTGATCAAAGTAG_LUNG_T06	B_cell	1	-0.0926028
ACACTGATCACGACTA_LUNG_T06	Endothelial cells	1	-0.351226
ACAGCCGAGCGTTTAC_LUNG_T06	B_cell	1	-0.444227
ACAGCCGCAAGACACG_LUNG_T06	T_cells	1	-0.450628
ACAGCCGCAATGGTCT_LUNG_T06	Fibroblasts	1	0.193364
ACAGCCGCATACCATG_LUNG_T06	T_cells	1	-0.0300788
ACAGCCGGTCACTGGC_LUNG_T06	T_cells	1	-0.319394
ACAGCCGTCACGCATA_LUNG_T06	Skeletal muscle	1	0.0351889
ACAGCCGTCCAGTATG_LUNG_T06	Macrophage	1	0.0786446
ACAGCTAAGACAAGCC_LUNG_T06	Eosinophils	1	-0.449491
ACAGCTAAGGATCGCA_LUNG_T06	B-cells	1	0.0138317
ACAGCTAAGGGTCGAT_LUNG_T06	T_cells	1	-0.143095
ACAGCTACAAAGTCAA_LUNG_T06	T_cells	1	-0.341111
ACATACGCAACACCCG_LUNG_T06	Adipocytes	1	-0.316232
ACATACGCAATAGCAA_LUNG_T06	T_cells	1	0.166782
ACATACGGTCTAGGTT_LUNG_T06	Fibroblasts	1	-0.150068
ACATACGGTGTATGGG_LUNG_T06	T_cells	1	-0.453132
ACATACGTCTTTAGGG_LUNG_T06	Monocytes	1	0.0504354
ACATCAGAGGCATGTG_LUNG_T06	T_cells	1	-0.324508
ACATCAGCAAGTCTAC_LUNG_T06	Macrophages	1	-0.387198
ACATCAGGTGTAAGTA_LUNG_T06	B_cell	1	-0.109062
ACATCAGTCACCAGGC_LUNG_T06	Macrophages	1	-0.315314
ACATCAGTCATGTCTT_LUNG_T06	T_cells	1	-0.309223
ACATCAGTCATTCACT_LUNG_T06	T_cells	1	-0.308916
ACATCAGTCTCGCATC_LUNG_T06	T_cells	1	-0.456055
ACATGGTAGGTCATCT_LUNG_T06	T_cells	1	-0.261979
ACATGGTCACGTAAGG_LUNG_T06	B_cell	1	-0.445863
ACATGGTGTCGCATAT_LUNG_T06	T_cells	1	-0.331691
ACATGGTGTTACGGAG_LUNG_T06	Adipocytes	1	-0.390371
ACATGGTGTTGTACAC_LUNG_T06	T_cells	1	-0.458052
ACATGGTTCGCATGGC_LUNG_T06	T_cells	1	-0.305597
ACCAGTAAGAAACGCC_LUNG_T06	Macrophages	1	-0.424605
ACCAGTAAGACTGTAA_LUNG_T06	Skeletal muscle	1	-0.226008
ACCAGTAAGGATCGCA_LUNG_T06	Monocytes	1	-0.332828
ACCAGTAAGGCTAGCA_LUNG_T06	B_cell	1	-0.325655
ACCAGTAAGTGCGTGA_LUNG_T06	NK_cell	1	-0.304181
ACCAGTACACGCGAAA_LUNG_T06	B_cell	1	-0.277366
ACCAGTACAGCTGTGC_LUNG_T06	T_cells	1	-0.438389
ACCAGTAGTAAGAGAG_LUNG_T06	T_cells	1	-0.0862456
ACCAGTAGTCAGAGGT_LUNG_T06	Macrophages	1	-0.123183
ACCAGTAGTCGCGGTT_LUNG_T06	NK cells	1	-0.446098
ACCAGTAGTCTCCATC_LUNG_T06	B_cell	1	-0.445447
ACCAGTATCGACCAGC_LUNG_T06	Endothelial cells	1	-0.38848
ACCAGTATCGGCGCTA_LUNG_T06	B_cell	1	-0.453958
ACCCACTAGAAGGTGA_LUNG_T06	Monocytes	1	-0.312909
ACCCACTAGACAGGCT_LUNG_T06	T_cells	1	-0.280173
ACCCACTAGATCACGG_LUNG_T06	B_cell	1	-0.111729
ACCCACTCACACCGCA_LUNG_T06	Monocytes	1	0.347012
ACCCACTCACATCTTT_LUNG_T06	CD8+ T-cells	1	-0.19473
ACCCACTCACTATCTT_LUNG_T06	T_cells	1	0.00192429
ACCCACTTCCTTAATC_LUNG_T06	Monocytes	1	-0.0952598
ACCCACTTCGGTTAAC_LUNG_T06	CD8+ T-cells	1	-0.299527
ACCGTAACACAGACAG_LUNG_T06	T_cells	1	-0.302383
ACCGTAACAGTCAGAG_LUNG_T06	Macrophages	1	-0.239965
ACCGTAAGTAGCGCTC_LUNG_T06	Macrophages	1	-0.147996
ACCGTAAGTGCCTGCA_LUNG_T06	Macrophage	1	-0.432983
ACCGTAATCACAAACC_LUNG_T06	Epithelial_cells	1	0.155844
ACCGTAATCAGTGTTG_LUNG_T06	NK cells	1	-0.438707
ACCTTTAAGCCGATTT_LUNG_T06	Macrophage	1	-0.423321
ACCTTTAAGCTGAACG_LUNG_T06	T_cells	1	-0.157006
ACCTTTAAGTTAAGTG_LUNG_T06	T_cells	1	-0.456824
ACCTTTACATATGGTC_LUNG_T06	CD8+ T-cells	1	-0.180706
ACCTTTATCGGCGCAT_LUNG_T06	NK cells	1	-0.111733
ACCTTTATCTACTTAC_LUNG_T06	T_cells	1	-0.0820494
ACGAGCCAGGCCCTCA_LUNG_T06	Macrophages	1	0.131694
ACGAGCCCAAGAAGAG_LUNG_T06	CD4+ T-cells	1	-0.142148
ACGAGCCCAGTAAGAT_LUNG_T06	B_cell	1	-0.438598
ACGAGCCGTAGATTAG_LUNG_T06	Fibroblasts	1	-0.389799
ACGAGCCTCACTCTTA_LUNG_T06	CD4+ T-cells	1	-0.4488
ACGAGGACACGGTAAG_LUNG_T06	T_cells	1	-0.444324
ACGAGGAGTAGGGTAC_LUNG_T06	Macrophages	1	0.102862
ACGAGGAGTGGTCCGT_LUNG_T06	Macrophages	1	-0.22793
ACGAGGAGTTAGAACA_LUNG_T06	CD4+ T-cells	1	-0.145035
ACGAGGATCATTTGGG_LUNG_T06	B_cell	1	-0.148611
ACGAGGATCCATGAAC_LUNG_T06	Adipocytes	1	-0.148375
ACGAGGATCCCATTAT_LUNG_T06	T_cells	1	-0.304952
ACGAGGATCTGCAGTA_LUNG_T06	T_cells	1	-0.249262
ACGAGGATCTGCTGCT_LUNG_T06	T_cells	1	-0.272128
ACGATACAGAAAGTGG_LUNG_T06	T_cells	1	-0.461722
ACGATACAGGATGCGT_LUNG_T06	CD8+ T-cells	1	-0.273884
ACGATACAGTACACCT_LUNG_T06	NK_cell	1	-0.354799
ACGATACAGTCCGTAT_LUNG_T06	B_cell	1	-0.280117
ACGATACCACATGTGT_LUNG_T06	Adipocytes	1	-0.402025
ACGATACCATACAGCT_LUNG_T06	Fibroblasts	1	-0.0924825
ACGATACCATTCTCAT_LUNG_T06	Adipocytes	1	-0.358618
ACGATACGTAAGGGCT_LUNG_T06	Adipocytes	1	-0.366145
ACGATACTCAACACGT_LUNG_T06	T_cells	1	-0.307812
ACGATGTAGAAAGTGG_LUNG_T06	T_cells	1	-0.355278
ACGATGTAGACTAGGC_LUNG_T06	T_cells	1	-0.457176
ACGATGTAGACTGTAA_LUNG_T06	Fibroblasts	1	-0.0884244
ACGATGTAGTAGCGGT_LUNG_T06	T_cells	1	-0.284022
ACGATGTCACCTGGTG_LUNG_T06	CD4+ T-cells	1	-0.456175
ACGATGTCACGCTTTC_LUNG_T06	Macrophages	1	-0.363235
ACGATGTGTCTCTTTA_LUNG_T06	T_cells	1	-0.29169
ACGATGTGTTCACGGC_LUNG_T06	CD8+ T-cells	1	-0.44906
ACGATGTGTTGTTTGG_LUNG_T06	DC	1	-0.193138
ACGCAGCAGAGCAATT_LUNG_T06	B_cell	1	-0.0705009
ACGCAGCAGCCAGTTT_LUNG_T06	NK_cell	1	-0.300235
ACGCAGCAGGTTACCT_LUNG_T06	T_cells	1	-0.473045
ACGCAGCAGTCCGGTC_LUNG_T06	NK cells	1	-0.311592
ACGCAGCCATCGGACC_LUNG_T06	T_cells	1	-0.27436
ACGCAGCGTAATCACC_LUNG_T06	B-cells	1	-0.445357
ACGCAGCGTCTAGAGG_LUNG_T06	Macrophages	1	-0.270849
ACGCAGCGTGTTTGGT_LUNG_T06	T_cells	1	-0.288161
ACGCAGCGTTAGATGA_LUNG_T06	B-cells	1	-0.442645
ACGCAGCTCGAATGGG_LUNG_T06	CD8+ T-cells	1	-0.325193
ACGCCAGAGAGGACGG_LUNG_T06	T_cells	1	-0.464851
ACGCCAGAGATATACG_LUNG_T06	NK cells	1	-0.312503
ACGCCAGGTAGTACCT_LUNG_T06	T_cells	1	-0.437293
ACGCCAGTCAGAGACG_LUNG_T06	Macrophages	1	-0.295212
ACGCCAGTCCAAATGC_LUNG_T06	Endothelial cells	1	-0.0249002
ACGCCGAAGCGAGAAA_LUNG_T06	T_cells	1	-0.402946
ACGCCGACAAAGGCGT_LUNG_T06	NK cells	1	-0.449219
ACGCCGACAGTGACAG_LUNG_T06	T_cells	1	-0.148553
ACGCCGACATTCCTCG_LUNG_T06	T_cells	1	-0.303884
ACGCCGAGTAGGACAC_LUNG_T06	Epithelial_cells	1	-0.353526
ACGCCGAGTCGGCATC_LUNG_T06	CD4+ T-cells	1	-0.0638436
ACGCCGAGTCTACCTC_LUNG_T06	Epithelial_cells	1	-0.333422
ACGCCGATCCGCATCT_LUNG_T06	Macrophage	1	-0.157537
ACGGAGAAGCCAGAAC_LUNG_T06	Macrophages	1	-0.467221
ACGGAGAAGCTGTTCA_LUNG_T06	T_cells	1	-0.448306
ACGGAGAAGTATCTCG_LUNG_T06	Epithelial_cells	1	-0.197058
ACGGAGACACAAGTAA_LUNG_T06	T_cells	1	-0.3932
ACGGAGATCAACGAAA_LUNG_T06	Epithelial_cells	1	0.0435851
ACGGCCAAGAGGGCTT_LUNG_T06	Macrophages	1	-0.359492
ACGGGCTAGCAATATG_LUNG_T06	CD8+ T-cells	1	-0.287715
ACGGGCTAGGATGCGT_LUNG_T06	T_cells	1	-0.216996
ACGGGCTAGGTGCTAG_LUNG_T06	NK cells	1	-0.311637
ACGGGCTCAGACGTAG_LUNG_T06	Adipocytes	1	-0.312069
ACGGGCTCATGGAATA_LUNG_T06	T_cells	1	-0.469378
ACGGGCTGTCACTTCC_LUNG_T06	Monocyte	1	-0.423754
ACGGGCTGTCCAGTGC_LUNG_T06	B_cell	1	-0.446038
ACGGGCTGTGACAAAT_LUNG_T06	CD8+ T-cells	1	-0.463048
ACGGGCTTCAACGCTA_LUNG_T06	B_cell	1	-0.0298231
ACGGGCTTCTAACGGT_LUNG_T06	DC	1	-0.407449
ACGGGTCAGACTAGAT_LUNG_T06	NK cells	1	-0.302183
ACGGGTCAGGCTAGCA_LUNG_T06	NK cells	1	-0.441039
ACGGGTCAGTACACCT_LUNG_T06	B_cell	1	-0.445525
ACGGGTCAGTCCGGTC_LUNG_T06	Adipocytes	1	0.0150686
ACGGGTCGTCTGATCA_LUNG_T06	CD4+ T-cells	1	-0.329734
ACGGGTCTCAAAGACA_LUNG_T06	T_cells	1	-0.309441
ACGTCAAAGTCCAGGA_LUNG_T06	B_cell	1	-0.447062
ACGTCAACAAACAACA_LUNG_T06	Fibroblasts	1	-0.0256185
ACGTCAACATTTCAGG_LUNG_T06	B_cell	1	-0.448584
ACGTCAAGTCTAGTCA_LUNG_T06	T_cells	1	-0.289978
ACGTCAAGTGCGCTTG_LUNG_T06	B-cells	1	-0.347367
ACGTCAAGTGTTGGGA_LUNG_T06	T_cells	1	-0.307155
ACGTCAATCCTCTAGC_LUNG_T06	B-cells	1	-0.282991
ACTATCTAGACCTAGG_LUNG_T06	Monocytes	1	0.143192
ACTATCTCAAGCTGAG_LUNG_T06	T_cells	1	-0.291712
ACTATCTCACAGACTT_LUNG_T06	Adipocytes	1	-0.217296
ACTATCTCAGTCACTA_LUNG_T06	Macrophages	1	-0.144562
ACTATCTCATCTATGG_LUNG_T06	Monocytes	1	-0.27632
ACTATCTGTAAGAGAG_LUNG_T06	Macrophages	1	-0.368232
ACTATCTGTTGACGTT_LUNG_T06	Chondrocytes	1	-0.296636
ACTATCTTCATCGCTC_LUNG_T06	B-cells	1	-0.160123
ACTATCTTCCCTAATT_LUNG_T06	Macrophages	1	0.0900013
ACTATCTTCCGTACAA_LUNG_T06	Monocytes	1	-0.226811
ACTATCTTCGCCTGTT_LUNG_T06	Monocyte	1	0.125769
ACTGAACAGGAGTTTA_LUNG_T06	Fibroblasts	1	-0.147881
ACTGAACCACGAGGTA_LUNG_T06	CD8+ T-cells	1	-0.313774
ACTGAACCAGCCACCA_LUNG_T06	T_cells	1	-0.115528
ACTGAACCATGCCTAA_LUNG_T06	Monocyte	1	-0.425246
ACTGAACGTTAAGGGC_LUNG_T06	T_cells	1	0.176769
ACTGAACTCACTTATC_LUNG_T06	Monocyte	1	-0.437364
ACTGAACTCTGCAAGT_LUNG_T06	T_cells	1	-0.464504
ACTGAGTAGTACGTTC_LUNG_T06	T_cells	1	-0.130171
ACTGAGTCACTCAGGC_LUNG_T06	NK cells	1	-0.30536
ACTGAGTCAGTCTTCC_LUNG_T06	Fibroblasts	1	-0.191855
ACTGAGTGTCGATTGT_LUNG_T06	NK_cell	1	-0.312324
ACTGAGTGTCTACCTC_LUNG_T06	T_cells	1	-0.306903
ACTGAGTGTGCAACGA_LUNG_T06	Adipocytes	1	0.114259
ACTGAGTTCGCGATCG_LUNG_T06	T_cells	1	-0.158581
ACTGATGAGACTTGAA_LUNG_T06	B-cells	1	-0.331483
ACTGATGAGGCCCTCA_LUNG_T06	Monocytes	1	-0.226285
ACTGATGAGGTGATTA_LUNG_T06	CD8+ T-cells	1	-0.146082
ACTGATGTCGCCCTTA_LUNG_T06	CD8+ T-cells	1	-0.154499
ACTGATGTCTCCCTGA_LUNG_T06	B-cells	1	-0.436106
ACTGCTCCACCACGTG_LUNG_T06	CD4+ T-cells	1	-0.458825
ACTGCTCGTTTCCACC_LUNG_T06	Monocytes	1	-0.278247
ACTGCTCTCATGTCCC_LUNG_T06	T_cells	1	-0.444193
ACTGCTCTCCAACCAA_LUNG_T06	T_cells	1	-0.188631
ACTGCTCTCCTTGCCA_LUNG_T06	B_cell	1	-0.44282
ACTGCTCTCTCAAACG_LUNG_T06	B-cells	1	-0.437274
ACTGTCCAGACATAAC_LUNG_T06	T_cells	1	-0.386608
ACTGTCCAGGACCACA_LUNG_T06	NK cells	1	0.0300808
ACTGTCCGTTACCGAT_LUNG_T06	Monocytes	1	0.39183
ACTGTCCTCAACGAAA_LUNG_T06	Macrophages	1	-0.246889
ACTGTCCTCCAGGGCT_LUNG_T06	Epithelial_cells	1	-0.439028
ACTGTCCTCGATGAGG_LUNG_T06	B_cell	1	-0.131081
ACTTACTAGCCGCCTA_LUNG_T06	NK cells	1	-0.308722
ACTTACTCAAGCCGCT_LUNG_T06	B_cell	1	-0.275765
ACTTACTCAGTCAGCC_LUNG_T06	Macrophages	1	-0.191237
ACTTACTGTGCTAGCC_LUNG_T06	CD8+ T-cells	1	-0.291374
ACTTGTTCACAGAGGT_LUNG_T06	Fibroblasts	1	-0.0287678
ACTTGTTCAGGCGATA_LUNG_T06	T_cells	1	-0.447914
ACTTGTTCAGTGAGTG_LUNG_T06	B-cells	1	0.0198597
ACTTGTTCATTACGAC_LUNG_T06	Fibroblasts	1	-0.140728
ACTTGTTGTGACAAAT_LUNG_T06	Fibroblasts	1	-0.0200071
ACTTGTTTCCCATTAT_LUNG_T06	DC	1	0.0782156
ACTTGTTTCTCTTGAT_LUNG_T06	T_cells	1	-0.29574
ACTTTCAAGCTTTGGT_LUNG_T06	T_cells	1	-0.11755
ACTTTCACAAACCCAT_LUNG_T06	T_cells	1	-0.44883
ACTTTCACAAAGTCAA_LUNG_T06	B_cell	1	-0.2871
ACTTTCACAGGATTGG_LUNG_T06	Fibroblasts	1	-0.388733
ACTTTCACAGTCGATT_LUNG_T06	T_cells	1	-0.112517
ACTTTCACATACTACG_LUNG_T06	B-cells	1	-0.36178
ACTTTCACATCGGTTA_LUNG_T06	T_cells	1	-0.294002
ACTTTCAGTACTTAGC_LUNG_T06	T_cells	1	-0.190679
ACTTTCAGTTGATTGC_LUNG_T06	CD4+ T-cells	1	-0.313583
AGAATAGAGCTAACAA_LUNG_T06	Adipocytes	1	-0.237948
AGAATAGCACTTAACG_LUNG_T06	Macrophages	1	0.154091
AGAATAGGTACAGTTC_LUNG_T06	Epithelial_cells	1	-0.209024
AGAATAGGTCATATCG_LUNG_T06	CD8+ T-cells	1	-0.26508
AGAATAGTCAACACAC_LUNG_T06	DC	1	-0.155568
AGACGTTAGAAGGGTA_LUNG_T06	Monocyte	1	-0.278691
AGACGTTAGATCGGGT_LUNG_T06	Monocytes	1	-0.076505
AGACGTTAGCTAGGCA_LUNG_T06	T_cells	1	-0.10364
AGACGTTCAAGTTCTG_LUNG_T06	Monocytes	1	-0.338073
AGACGTTCACCCATTC_LUNG_T06	Fibroblasts	1	-0.210555
AGACGTTCAGCTCGAC_LUNG_T06	DC	1	-0.297715
AGACGTTGTACAGTGG_LUNG_T06	Macrophage	1	-0.252876
AGACGTTGTTGGTAAA_LUNG_T06	Macrophages	1	-0.0320524
AGACGTTTCAGCTCTC_LUNG_T06	NK cells	1	-0.460418
AGACGTTTCCCTTGTG_LUNG_T06	T_cells	1	-0.301429
AGACGTTTCTGATACG_LUNG_T06	T_cells	1	-0.457386
AGACGTTTCTGTCAAG_LUNG_T06	B-cells	1	-0.305057
AGAGCGAAGAGCTTCT_LUNG_T06	CD4+ T-cells	1	-0.304873
AGAGCGAAGCTACCGC_LUNG_T06	Fibroblasts	1	-0.369034
AGAGCGACACAGACAG_LUNG_T06	CD4+ T-cells	1	-0.446971
AGAGCGACACATGTGT_LUNG_T06	Monocytes	1	-0.162718
AGAGCGACATACAGCT_LUNG_T06	T_cells	1	-0.323701
AGAGCGAGTAGCGTAG_LUNG_T06	Adipocytes	1	-0.461206
AGAGCGAGTGCACGAA_LUNG_T06	NK_cell	1	-0.341625
AGAGCGAGTGCCTGGT_LUNG_T06	Monocytes	1	-0.0632008
AGAGCGATCACATAGC_LUNG_T06	Monocyte	1	-0.0964362
AGAGCGATCACTCCTG_LUNG_T06	CD8+ T-cells	1	-0.325609
AGAGCTTAGGGCTCTC_LUNG_T06	Adipocytes	1	-0.235134
AGAGCTTCACGCATCG_LUNG_T06	CD4+ T-cells	1	-0.133076
AGAGCTTCACGGTTTA_LUNG_T06	Adipocytes	1	-0.390926
AGAGCTTCAGGTCCAC_LUNG_T06	Macrophages	1	-0.380855
AGAGCTTCATACGCTA_LUNG_T06	Monocytes	1	-0.34111
AGAGCTTCATGACATC_LUNG_T06	Chondrocytes	1	0.0756729
AGAGCTTTCACCCTCA_LUNG_T06	Adipocytes	1	-0.270933
AGAGCTTTCCGCGTTT_LUNG_T06	Fibroblasts	1	-0.338134
AGAGCTTTCTACTCAT_LUNG_T06	B_cell	1	-0.438801
AGAGCTTTCTGCTTGC_LUNG_T06	Pro-B_cell_CD34+	1	0.00443339
AGAGTGGAGTTAGCGG_LUNG_T06	NK_cell	1	-0.310611
AGAGTGGCATACGCTA_LUNG_T06	Monocytes	1	-0.285511
AGAGTGGCATCTCGCT_LUNG_T06	DC	1	-0.22756
AGAGTGGTCGGAAACG_LUNG_T06	B-cells	1	-0.116459
AGATCTGCAACAACCT_LUNG_T06	B_cell	1	-0.291716
AGATCTGCACATGACT_LUNG_T06	CD4+ T-cells	1	-0.30028
AGATCTGCAGTCTTCC_LUNG_T06	T_cells	1	-0.450305
AGATCTGGTATTAGCC_LUNG_T06	B_cell	1	-0.301175
AGATCTGGTGCGCTTG_LUNG_T06	Endothelial_cells	1	0.297509
AGATCTGGTGGAAAGA_LUNG_T06	Macrophages	1	-0.426341
AGATCTGTCGTACCGG_LUNG_T06	CD4+ T-cells	1	-0.235912
AGATCTGTCTCGATGA_LUNG_T06	CD8+ T-cells	1	0.0656021
AGATTGCAGAAACGCC_LUNG_T06	Adipocytes	1	-0.4489
AGATTGCAGACGACGT_LUNG_T06	Macrophages	1	-0.475173
AGATTGCCAAGGACAC_LUNG_T06	B_cell	1	-0.134112
AGATTGCCACAGGAGT_LUNG_T06	Monocytes	1	-0.293839
AGATTGCGTAGCTAAA_LUNG_T06	Fibroblasts	1	-0.338031
AGATTGCGTTCGAATC_LUNG_T06	T_cells	1	-0.00240785
AGCAGCCAGACACGAC_LUNG_T06	T_cells	1	-0.281735
AGCAGCCAGATGTGGC_LUNG_T06	T_cells	1	-0.138902
AGCAGCCAGTAGTGCG_LUNG_T06	CD8+ T-cells	1	-0.461021
AGCAGCCCACAGACAG_LUNG_T06	CD8+ T-cells	1	-0.126572
AGCAGCCCATTCGACA_LUNG_T06	B_cell	1	-0.206271
AGCAGCCGTAATTGGA_LUNG_T06	Macrophages	1	-0.379091
AGCAGCCGTCCGTCAG_LUNG_T06	T_cells	1	0.0540957
AGCAGCCGTTAAGAAC_LUNG_T06	DC	1	-0.204824
AGCATACAGTAAGTAC_LUNG_T06	T_cells	1	-0.32865
AGCATACAGTTAGGTA_LUNG_T06	CD4+ T-cells	1	-0.455703
AGCATACCACTTCGAA_LUNG_T06	T_cells	1	-0.438643
AGCATACCAGCTGTAT_LUNG_T06	B-cells	1	-0.441658
AGCATACTCAAGAAGT_LUNG_T06	Fibroblasts	1	-0.344542
AGCATACTCCGTAGGC_LUNG_T06	Fibroblasts	1	-0.273157
AGCATACTCGAATGCT_LUNG_T06	NK_cell	1	-0.453151
AGCATACTCTCGGACG_LUNG_T06	Macrophages	1	-0.079317
AGCATACTCTGCAGTA_LUNG_T06	Endothelial cells	1	-0.126295
AGCATACTCTGGTGTA_LUNG_T06	T_cells	1	-0.13919
AGCCTAAAGCCAGAAC_LUNG_T06	B_cell	1	-0.446722
AGCCTAAAGCTAGCCC_LUNG_T06	T_cells	1	-0.423261
AGCCTAAAGGGTGTGT_LUNG_T06	B_cell	1	-0.43298
AGCCTAACAAGCGCTC_LUNG_T06	T_cells	1	-0.024824
AGCCTAACAGACAGGT_LUNG_T06	Fibroblasts	1	0.294439
AGCCTAACAGCTCGAC_LUNG_T06	Epithelial_cells	1	-0.193209
AGCCTAACAGCTGGCT_LUNG_T06	Fibroblasts	1	-0.344946
AGCCTAACATCACGTA_LUNG_T06	Macrophages	1	0.00675125
AGCCTAAGTTCGTGAT_LUNG_T06	B-cells	1	-0.316101
AGCCTAATCGCAAACT_LUNG_T06	Macrophages	1	-0.423547
AGCCTAATCTTTAGTC_LUNG_T06	CD4+ T-cells	1	-0.453907
AGCGGTCAGAGACTAT_LUNG_T06	B_cell	1	-0.438528
AGCGGTCCAACGATCT_LUNG_T06	T_cells	1	-0.289108
AGCGGTCGTCGTTGTA_LUNG_T06	B_cell	1	-0.346727
AGCGGTCGTCTGCGGT_LUNG_T06	B_cell	1	-0.295343
AGCGGTCGTGAAAGAG_LUNG_T06	B_cell	1	-0.297672
AGCGGTCGTTATTCTC_LUNG_T06	Fibroblasts	1	-0.403021
AGCGGTCGTTGCGCAC_LUNG_T06	NK_cell	1	-0.455207
AGCGGTCTCGTCCAGG_LUNG_T06	CD8+ T-cells	1	-0.29861
AGCGTATAGCGATCCC_LUNG_T06	CD4+ T-cells	1	-0.44825
AGCGTATCAAGTCTGT_LUNG_T06	DC	1	0.412926
AGCGTATGTACATGTC_LUNG_T06	B_cell	1	-0.113442
AGCGTATGTCTGGTCG_LUNG_T06	CD4+ T-cells	1	-0.320066
AGCGTATTCCCAAGAT_LUNG_T06	Erythrocytes	1	-0.0152312
AGCGTCGAGGGAGTAA_LUNG_T06	Macrophage	1	-0.406034
AGCGTCGAGTTAAGTG_LUNG_T06	DC	1	-0.293071
AGCGTCGCAATGGAAT_LUNG_T06	DC	1	-0.218163
AGCGTCGCAGATGAGC_LUNG_T06	NK cells	1	-0.448995
AGCGTCGCATATGAGA_LUNG_T06	Monocytes	1	-0.0054611
AGCGTCGTCGCATGGC_LUNG_T06	T_cells	1	-0.146139
AGCGTCGTCGTATCAG_LUNG_T06	CD8+ T-cells	1	-0.437699
AGCGTCGTCTTCCTTC_LUNG_T06	Monocyte	1	-0.459391
AGCTCCTAGGGCACTA_LUNG_T06	T_cells	1	-0.202543
AGCTCCTAGTCCGGTC_LUNG_T06	T_cells	1	-0.4476
AGCTCCTAGTGTACTC_LUNG_T06	T_cells	1	-0.456685
AGCTCCTCAATGAATG_LUNG_T06	T_cells	1	-0.148938
AGCTCCTCACTGTCGG_LUNG_T06	B_cell	1	-0.111908
AGCTCCTGTTTCCACC_LUNG_T06	Epithelial_cells	1	-0.445445
AGCTCCTTCGATAGAA_LUNG_T06	NK_cell	1	-0.320429
AGCTCCTTCTGTACGA_LUNG_T06	T_cells	1	-0.326415
AGCTCTCCAGAAGCAC_LUNG_T06	CD4+ T-cells	1	-0.140015
AGCTCTCCAGTAGAGC_LUNG_T06	CD4+ T-cells	1	-0.459987
AGCTTGAAGCCAGTTT_LUNG_T06	T_cells	1	-0.166633
AGCTTGAAGTCTCCTC_LUNG_T06	CD4+ T-cells	1	-0.143036
AGCTTGAAGTTGCAGG_LUNG_T06	B_cell	1	-0.119545
AGCTTGAAGTTTAGGA_LUNG_T06	B_cell	1	-0.286427
AGCTTGAGTAGCGCAA_LUNG_T06	CD8+ T-cells	1	-0.312701
AGCTTGAGTCGACTAT_LUNG_T06	Fibroblasts	1	-0.0443833
AGGCCACAGAGCAATT_LUNG_T06	CD8+ T-cells	1	-0.320751
AGGCCACAGTGCAAGC_LUNG_T06	Adipocytes	1	-0.431561
AGGCCACCACAACGCC_LUNG_T06	T_cells	1	-0.324549
AGGCCACTCCAGTATG_LUNG_T06	CD8+ T-cells	1	-0.450701
AGGCCACTCTTGCAAG_LUNG_T06	T_cells	1	-0.315133
AGGCCGTAGAGCCTAG_LUNG_T06	Macrophages	1	-0.278147
AGGCCGTAGGTGTGGT_LUNG_T06	T_cells	1	-0.444101
AGGCCGTCAAGCGCTC_LUNG_T06	Endothelial_cells	1	-0.406221
AGGCCGTCATCTCGCT_LUNG_T06	Adipocytes	1	-0.325431
AGGCCGTTCAATCTCT_LUNG_T06	T_cells	1	-0.153332
AGGGAGTAGTGAATTG_LUNG_T06	CD8+ T-cells	1	-0.407635
AGGGAGTCAATAGCGG_LUNG_T06	CD8+ T-cells	1	-0.442457
AGGGAGTCAGCTATTG_LUNG_T06	Adipocytes	1	-0.391922
AGGGAGTGTAAATGAC_LUNG_T06	T_cells	1	-0.460752
AGGGAGTGTAGCTAAA_LUNG_T06	T_cells	1	-0.449358
AGGGAGTGTTCAGTAC_LUNG_T06	T_cells	1	-0.139704
AGGGAGTTCCAACCAA_LUNG_T06	T_cells	1	-0.301048
AGGGAGTTCGTCGTTC_LUNG_T06	T_cells	1	-0.131058
AGGGAGTTCTGTTGAG_LUNG_T06	B-cells	1	-0.274835
AGGGATGCAGCTCGAC_LUNG_T06	Monocytes	1	0.0387169
AGGGATGGTCCAGTAT_LUNG_T06	Adipocytes	1	-0.341165
AGGGATGTCTAACGGT_LUNG_T06	B_cell	1	-0.432771
AGGGTGAAGAGCCCAA_LUNG_T06	Epithelial_cells	1	-0.43443
AGGGTGAAGGGTGTGT_LUNG_T06	CD4+ T-cells	1	-0.333406
AGGGTGACAGTGACAG_LUNG_T06	CD8+ T-cells	1	-0.136
AGGGTGACATCCGTGG_LUNG_T06	DC	1	-0.391864
AGGGTGAGTAGCTTGT_LUNG_T06	Adipocytes	1	0.0899413
AGGGTGAGTTCTCATT_LUNG_T06	Epithelial_cells	1	0.00971792
AGGGTGATCAGCCTAA_LUNG_T06	T_cells	1	-0.325689
AGGTCATAGAGACGAA_LUNG_T06	Monocytes	1	0.240245
AGGTCATAGGACAGAA_LUNG_T06	CD4+ T-cells	1	-0.315154
AGGTCATAGTTCGCGC_LUNG_T06	Epithelial_cells	1	-0.325336
AGGTCATCACAGACAG_LUNG_T06	Macrophage	1	-0.206899
AGGTCATGTGTGTGCC_LUNG_T06	Fibroblasts	1	-0.103381
AGGTCATTCGGTGTTA_LUNG_T06	T_cells	1	-0.104511
AGGTCCGAGGATGGAA_LUNG_T06	Fibroblasts	1	0.215712
AGGTCCGCAGACTCGC_LUNG_T06	Fibroblasts	1	-0.0890045
AGGTCCGGTACAGTTC_LUNG_T06	Macrophages	1	-0.30662
AGGTCCGGTTGTACAC_LUNG_T06	B_cell	1	-0.441297
AGGTCCGTCTGGCGAC_LUNG_T06	Monocytes	1	-0.287506
AGTAGTCCAATCTGCA_LUNG_T06	Monocytes	1	0.0861004
AGTAGTCCAGATCCAT_LUNG_T06	Epithelial_cells	1	-0.023615
AGTAGTCCATACTACG_LUNG_T06	Pre-B_cell_CD34-	1	-0.459965
AGTAGTCCATAGAAAC_LUNG_T06	CD4+ T-cells	1	0.0382089
AGTAGTCTCAGCCTAA_LUNG_T06	Epithelial_cells	1	0.0652187
AGTAGTCTCTTGCAAG_LUNG_T06	Monocytes	1	-0.0770878
AGTCTTTAGGGAAACA_LUNG_T06	NK cells	1	-0.312739
AGTCTTTAGTTCCACA_LUNG_T06	T_cells	1	-0.433161
AGTCTTTCACAGACTT_LUNG_T06	T_cells	1	-0.115131
AGTCTTTCACAGCGTC_LUNG_T06	CD4+ T-cells	1	-0.311604
AGTCTTTCAGCTTCGG_LUNG_T06	Monocytes	1	0.170454
AGTCTTTGTTTACTCT_LUNG_T06	Monocytes	1	0.0296347
AGTCTTTTCACTGGGC_LUNG_T06	CD4+ T-cells	1	-0.320266
AGTCTTTTCGTAGGTT_LUNG_T06	Fibroblasts	1	-0.481884
AGTGAGGAGTGGTAAT_LUNG_T06	NK_cell	1	-0.16796
AGTGAGGCACAACGTT_LUNG_T06	B_cell	1	-0.456097
AGTGAGGGTACCGCTG_LUNG_T06	CD4+ T-cells	1	-0.449729
AGTGAGGTCATGGTCA_LUNG_T06	T_cells	1	-0.293135
AGTGAGGTCTACCAGA_LUNG_T06	T_cells	1	-0.439499
AGTGGGAAGAGGGCTT_LUNG_T06	Endothelial cells	1	-0.246932
AGTGGGAAGGTAGCCA_LUNG_T06	Epithelial_cells	1	-0.391638
AGTGGGACACGTCTCT_LUNG_T06	B_cell	1	-0.443856
AGTGGGACATCCCATC_LUNG_T06	B_cell	1	-0.0703973
AGTGGGAGTACATCCA_LUNG_T06	CD8+ T-cells	1	-0.44057
AGTGGGAGTTTAGGAA_LUNG_T06	B_cell	1	-0.091602
AGTGGGATCTATCCTA_LUNG_T06	Fibroblasts	1	-0.0176396
AGTGTCAAGCCCTAAT_LUNG_T06	Epithelial_cells	1	-0.0903613
AGTGTCAAGGGAGTAA_LUNG_T06	DC	1	-0.294907
AGTGTCAAGTGTGGCA_LUNG_T06	Chondrocytes	1	0.272925
AGTGTCACACCACCAG_LUNG_T06	Macrophage	1	-0.384613
AGTGTCACATATACCG_LUNG_T06	Endothelial cells	1	-0.43611
AGTGTCAGTAATCGTC_LUNG_T06	Macrophages	1	-0.435503
AGTGTCATCAAGCCTA_LUNG_T06	T_cells	1	-0.292441
AGTTGGTAGCTAGTTC_LUNG_T06	B_cell	1	-0.437433
AGTTGGTCAGCCTATA_LUNG_T06	Macrophages	1	-0.425141
AGTTGGTCATTTCAGG_LUNG_T06	Epithelial cells	1	-0.265468
AGTTGGTGTCTCTCTG_LUNG_T06	NK_cell	1	-0.136062
AGTTGGTTCTAACGGT_LUNG_T06	T_cells	1	-0.312471
AGTTGGTTCTTTAGTC_LUNG_T06	CD4+ T-cells	1	0.0804852
ATAACGCAGACAATAC_LUNG_T06	B_cell	1	-0.304711
ATAACGCAGCGTGTCC_LUNG_T06	B_cell	1	-0.456742
ATAACGCCACATTCGA_LUNG_T06	T_cells	1	-0.308891
ATAACGCCACCACGTG_LUNG_T06	B-cells	1	-0.295614
ATAACGCCACTGTTAG_LUNG_T06	B_cell	1	-0.194017
ATAACGCCAGCCAATT_LUNG_T06	B_cell	1	-0.424949
ATAACGCGTATGCTTG_LUNG_T06	CD8+ T-cells	1	-0.233198
ATAAGAGAGCTAAACA_LUNG_T06	T_cells	1	-0.436648
ATAAGAGGTAGCCTCG_LUNG_T06	T_cells	1	-0.366943
ATAAGAGGTGTTCGAT_LUNG_T06	CD4+ T-cells	1	-0.446095
ATAAGAGGTTAGTGGG_LUNG_T06	T_cells	1	0.0619051
ATAAGAGGTTGTGGAG_LUNG_T06	B_cell	1	-0.446527
ATAAGAGTCACCTCGT_LUNG_T06	B-cells	1	0.0574499
ATAAGAGTCGCCTGAG_LUNG_T06	T_cells	1	-0.452588
ATAAGAGTCGTAGGTT_LUNG_T06	Macrophages	1	-0.32811
ATAAGAGTCGTCTGAA_LUNG_T06	Monocytes	1	-0.0592352
ATAGACCAGTCGATAA_LUNG_T06	T_cells	1	-0.455286
ATAGACCAGTTCCACA_LUNG_T06	Macrophages	1	-0.432267
ATAGACCCAGATGGCA_LUNG_T06	B_cell	1	-0.123623
ATAGACCCAGGGTTAG_LUNG_T06	Fibroblasts	1	-0.445279
ATAGACCCATAGACTC_LUNG_T06	B_cell	1	-0.294192
ATAGACCGTAGGCTGA_LUNG_T06	Macrophage	1	-0.355518
ATAGACCGTCAGAATA_LUNG_T06	DC	1	-0.139899
ATAGACCGTGGTCTCG_LUNG_T06	Adipocytes	1	0.119839
ATAGACCGTTTGGGCC_LUNG_T06	B_cell	1	-0.319273
ATAGACCTCGCTTAGA_LUNG_T06	B_cell	1	-0.439533
ATCACGACAGCGTAAG_LUNG_T06	B_cell	1	-0.313024
ATCACGACATGACATC_LUNG_T06	Adipocytes	1	-0.34097
ATCACGAGTCCGAAGA_LUNG_T06	T_cells	1	-0.443158
ATCACGATCCTAGGGC_LUNG_T06	CD4+ T-cells	1	0.0553577
ATCACGATCTTTAGGG_LUNG_T06	T_cells	1	-0.180628
ATCATCTAGCTGAACG_LUNG_T06	B-cells	1	-0.302852
ATCATCTCAAACTGCT_LUNG_T06	T_cells	1	-0.346388
ATCATCTTCGCGATCG_LUNG_T06	B_cell	1	-0.327505
ATCATCTTCGCGTAGC_LUNG_T06	T_cells	1	-0.151212
ATCATCTTCTGAGGGA_LUNG_T06	T_cells	1	-0.104729
ATCATCTTCTTCGAGA_LUNG_T06	T_cells	1	-0.341493
ATCATGGAGTCGCCGT_LUNG_T06	B_cell	1	-0.445483
ATCATGGAGTCTCGGC_LUNG_T06	CD8+ T-cells	1	-0.447621
ATCATGGCAAGTCTGT_LUNG_T06	Macrophages	1	-0.429822
ATCATGGCATGGAATA_LUNG_T06	Monocytes	1	-0.0825664
ATCATGGGTAATCACC_LUNG_T06	CD8+ T-cells	1	-0.303316
ATCATGGGTCTCACCT_LUNG_T06	B_cell	1	-0.452692
ATCATGGTCCCGACTT_LUNG_T06	T_cells	1	-0.36313
ATCATGGTCGGTCCGA_LUNG_T06	Fibroblasts	1	-0.463876
ATCCACCAGGCCGAAT_LUNG_T06	Monocytes	1	0.100942
ATCCACCAGTCTCCTC_LUNG_T06	CD4+ T-cells	1	-0.445545
ATCCACCCACAGACAG_LUNG_T06	T_cells	1	-0.458159
ATCCACCCACTATCTT_LUNG_T06	Monocytes	1	-0.145756
ATCCACCCAGGCTGAA_LUNG_T06	DC	1	-0.420633
ATCCACCCATTCGACA_LUNG_T06	B-cells	1	-0.30453
ATCCACCTCGGAATCT_LUNG_T06	T_cells	1	-0.295583
ATCCACCTCTGGGCCA_LUNG_T06	Macrophages	1	-0.481035
ATCCGAAAGCAAATCA_LUNG_T06	Adipocytes	1	-0.175004
ATCCGAACATTGCGGC_LUNG_T06	T_cells	1	-0.34574
ATCCGAAGTAGAGCTG_LUNG_T06	Epithelial_cells	1	-0.21009
ATCCGAATCGAATGCT_LUNG_T06	B_cell	1	-0.303366
ATCCGAATCGGATGGA_LUNG_T06	B_cell	1	-0.308012
ATCGAGTAGACAGGCT_LUNG_T06	CD4+ T-cells	1	-0.453201
ATCGAGTAGACTGTAA_LUNG_T06	T_cells	1	0.199618
ATCGAGTAGAGGTAGA_LUNG_T06	T_cells	1	-0.445604
ATCGAGTCATGCAATC_LUNG_T06	B_cell	1	-0.122628
ATCGAGTGTACCCAAT_LUNG_T06	Macrophages	1	-0.436532
ATCGAGTGTTCGAATC_LUNG_T06	B-cells	1	-0.442932
ATCTACTAGCAGGCTA_LUNG_T06	Macrophages	1	-0.386663
ATCTACTAGCTAACAA_LUNG_T06	T_cells	1	-0.320337
ATCTACTAGCTCCTCT_LUNG_T06	CD4+ T-cells	1	-0.314068
ATCTACTCACGAAGCA_LUNG_T06	Macrophages	1	-0.480851
ATCTACTGTATTAGCC_LUNG_T06	Chondrocytes	1	0.416967
ATCTACTTCACTCCTG_LUNG_T06	NK_cell	1	-0.450736
ATCTACTTCAGCGACC_LUNG_T06	B_cell	1	-0.449005
ATCTACTTCAGTTCGA_LUNG_T06	T_cells	1	-0.326377
ATCTGCCAGGTGCTAG_LUNG_T06	B_cell	1	-0.422376
ATCTGCCAGTTCGCGC_LUNG_T06	T_cells	1	0.0837889
ATCTGCCCATAAAGGT_LUNG_T06	NK_cell	1	-0.310828
ATCTGCCGTCATCCCT_LUNG_T06	T_cells	1	-0.33392
ATCTGCCGTCCGCTGA_LUNG_T06	T_cells	1	-0.159647
ATCTGCCTCCCTAATT_LUNG_T06	Fibroblasts	1	-0.281463
ATCTGCCTCGCCGTGA_LUNG_T06	T_cells	1	-0.335526
ATCTGCCTCTGCGGCA_LUNG_T06	Macrophages	1	-0.0467913
ATGAGGGCACGAGGTA_LUNG_T06	T_cells	1	0.29643
ATGAGGGCAGTCTTCC_LUNG_T06	B_cell	1	0.0389467
ATGAGGGCATAACCTG_LUNG_T06	T_cells	1	-0.194273
ATGAGGGGTCGGCACT_LUNG_T06	CD8+ T-cells	1	-0.311985
ATGAGGGGTCGGGTCT_LUNG_T06	T_cells	1	-0.291999
ATGAGGGTCAAGGTAA_LUNG_T06	NK cells	1	-0.311247
ATGAGGGTCCCATTAT_LUNG_T06	Fibroblasts	1	-0.0475806
ATGCGATAGACTCGGA_LUNG_T06	CD4+ T-cells	1	-0.458327
ATGCGATAGCCAGTAG_LUNG_T06	T_cells	1	-0.452493
ATGCGATCACAGGAGT_LUNG_T06	Fibroblasts	1	-0.300215
ATGCGATCACGAAGCA_LUNG_T06	Neurons	1	-0.457329
ATGCGATCAGTTTACG_LUNG_T06	CD8+ T-cells	1	-0.454443
ATGCGATGTAGGGTAC_LUNG_T06	Epithelial_cells	1	0.0160785
ATGCGATGTCAGAAGC_LUNG_T06	Macrophages	1	-0.24618
ATGCGATGTCGCTTTC_LUNG_T06	T_cells	1	-0.461864
ATGCGATTCTCTGTCG_LUNG_T06	Macrophages	1	-0.412426
ATGGGAGAGTGAACGC_LUNG_T06	T_cells	1	-0.448042
ATGGGAGCAGCCTTTC_LUNG_T06	T_cells	1	-0.0921673
ATGGGAGCATCACCCT_LUNG_T06	T_cells	1	-0.445472
ATGTGTGAGGTGTTAA_LUNG_T06	B_cell	1	-0.0450626
ATGTGTGAGTTAGGTA_LUNG_T06	CD8+ T-cells	1	-0.443801
ATGTGTGCAACTGCTA_LUNG_T06	B_cell	1	-0.26341
ATGTGTGCACCAGTTA_LUNG_T06	T_cells	1	-0.326921
ATGTGTGGTAGAGGAA_LUNG_T06	CD8+ T-cells	1	-0.146501
ATTACTCGTATAGTAG_LUNG_T06	CD8+ T-cells	1	-0.135481
ATTACTCGTCACCTAA_LUNG_T06	Macrophages	1	0.0419458
ATTACTCGTCTGCCAG_LUNG_T06	T_cells	1	-0.449672
ATTACTCTCAGCTGGC_LUNG_T06	Macrophages	1	-0.17362
ATTACTCTCTTGTACT_LUNG_T06	T_cells	1	-0.311748
ATTATCCAGCGATCCC_LUNG_T06	T_cells	1	-0.330773
ATTATCCAGCGGCTTC_LUNG_T06	T_cells	1	-0.294194
ATTATCCAGTCATGCT_LUNG_T06	B-cells	1	-0.305546
ATTATCCCACCCATGG_LUNG_T06	B_cell	1	-0.345141
ATTATCCCATAAAGGT_LUNG_T06	Erythrocytes	1	-0.383529
ATTATCCGTGCCTGGT_LUNG_T06	CD8+ T-cells	1	-0.458781
ATTATCCGTTACGGAG_LUNG_T06	Adipocytes	1	-0.0666254
ATTATCCGTTATCCGA_LUNG_T06	Chondrocytes	1	0.41321
ATTATCCTCGGAGGTA_LUNG_T06	T_cells	1	-0.447094
ATTCTACAGACTGGGT_LUNG_T06	Adipocytes	1	-0.304061
ATTCTACAGCGATAGC_LUNG_T06	CD4+ T-cells	1	-0.351378
ATTCTACGTCCAGTTA_LUNG_T06	Fibroblasts	1	-0.516421
ATTCTACTCAAACCAC_LUNG_T06	Macrophages	1	-0.421073
ATTCTACTCAGCTTAG_LUNG_T06	T_cells	1	-0.298947
ATTGGACAGAAACCTA_LUNG_T06	NK_cell	1	-0.449971
ATTGGACAGTACGATA_LUNG_T06	Fibroblasts	1	0.236775
ATTGGACAGTGTACCT_LUNG_T06	Monocytes	1	0.128827
ATTGGACGTGGGTCAA_LUNG_T06	T_cells	1	-0.310833
ATTGGACTCAGGATCT_LUNG_T06	B_cell	1	-0.448882
ATTGGTGAGACCACGA_LUNG_T06	Eosinophils	1	-0.429172
ATTGGTGAGAGACTTA_LUNG_T06	B_cell	1	-0.301127
ATTGGTGAGCCTTGAT_LUNG_T06	Epithelial_cells	1	-0.262245
ATTGGTGAGGATGGAA_LUNG_T06	Fibroblasts	1	0.199595
ATTGGTGAGGCAATTA_LUNG_T06	T_cells	1	-0.338796
ATTGGTGAGGGCTCTC_LUNG_T06	Monocytes	1	-0.0168674
ATTGGTGAGGTTCCTA_LUNG_T06	Monocytes	1	-0.398006
ATTGGTGCACCTCGTT_LUNG_T06	B_cell	1	-0.272012
ATTGGTGCAGTATAAG_LUNG_T06	NK_cell	1	-0.453852
ATTGGTGCATCTCCCA_LUNG_T06	T_cells	1	-0.440494
ATTGGTGGTGCGGTAA_LUNG_T06	DC	1	-0.460364
ATTTCTGAGGTTCCTA_LUNG_T06	CD4+ T-cells	1	-0.305664
ATTTCTGCAGGGAGAG_LUNG_T06	Epithelial_cells	1	-0.206522
ATTTCTGCATTCTTAC_LUNG_T06	T_cells	1	-0.166587
ATTTCTGTCATCGCTC_LUNG_T06	Fibroblasts	1	0.0913994
ATTTCTGTCTACTATC_LUNG_T06	T_cells	1	-0.124536
CAACCAAAGCCACCTG_LUNG_T06	CD4+ T-cells	1	-0.441043
CAACCAAAGGACCACA_LUNG_T06	Monocytes	1	-0.369892
CAACCAACAACGCACC_LUNG_T06	T_cells	1	-0.460567
CAACCAACATGCATGT_LUNG_T06	T_cells	1	-0.332938
CAACCAACATTTCAGG_LUNG_T06	Monocytes	1	0.0174434
CAACCAATCCGCTGTT_LUNG_T06	Adipocytes	1	-0.435698
CAACCAATCCTGTAGA_LUNG_T06	CD4+ T-cells	1	-0.443078
CAACCTCCAACTGGCC_LUNG_T06	Macrophages	1	-0.441627
CAACCTCCAGACTCGC_LUNG_T06	CD8+ T-cells	1	-0.316781
CAACCTCTCAAACGGG_LUNG_T06	CD8+ T-cells	1	-0.295805
CAACCTCTCGTTGCCT_LUNG_T06	Macrophages	1	-0.391991
CAACTAGCAGATCGGA_LUNG_T06	T_cells	1	-0.0825521
CAACTAGTCAACGCTA_LUNG_T06	T_cells	1	-0.456322
CAACTAGTCTCCAGGG_LUNG_T06	CD8+ T-cells	1	-0.344362
CAAGAAAAGTTAAGTG_LUNG_T06	CD4+ T-cells	1	-0.307304
CAAGAAAAGTTACGGG_LUNG_T06	T_cells	1	-0.469219
CAAGAAACAATGGACG_LUNG_T06	Macrophage	1	-0.419121
CAAGAAAGTACAGCAG_LUNG_T06	B_cell	1	-0.315581
CAAGAAAGTTTAAGCC_LUNG_T06	Monocytes	1	-0.00759644
CAAGAAATCAACCAAC_LUNG_T06	T_cells	1	0.109342
CAAGAAATCCTAGGGC_LUNG_T06	Macrophages	1	-0.277677
CAAGAAATCTAACGGT_LUNG_T06	HSC	1	-0.339734
CAAGAAATCTACCTGC_LUNG_T06	T_cells	1	-0.452592
CAAGAAATCTCCTATA_LUNG_T06	Macrophages	1	-0.427611
CAAGATCAGTTGAGTA_LUNG_T06	Epithelial_cells	1	-0.413771
CAAGATCCAGCATGAG_LUNG_T06	NK cells	1	-0.453933
CAAGATCGTAAGTTCC_LUNG_T06	Macrophages	1	0.0836843
CAAGATCGTAGCCTAT_LUNG_T06	Fibroblasts	1	-0.0912626
CAAGATCTCTTAGAGC_LUNG_T06	T_cells	1	-0.149038
CAAGGCCAGAATAGGG_LUNG_T06	T_cells	1	-0.220268
CAAGGCCAGAGGTTGC_LUNG_T06	T_cells	1	-0.0937367
CAAGGCCCAAAGGTGC_LUNG_T06	T_cells	1	-0.357677
CAAGGCCGTAGCTCCG_LUNG_T06	Macrophage	1	-0.207563
CAAGTTGAGATCACGG_LUNG_T06	T_cells	1	-0.43337
CAAGTTGAGCTGTTCA_LUNG_T06	Macrophages	1	-0.39312
CAAGTTGCAGGTCCAC_LUNG_T06	CD8+ T-cells	1	-0.049459
CAAGTTGGTGTAACGG_LUNG_T06	T_cells	1	-0.211075
CAAGTTGGTTGCCTCT_LUNG_T06	Macrophages	1	-0.341439
CAAGTTGTCTTGCAAG_LUNG_T06	T_cells	1	-0.469826
CACAAACAGTTAGGTA_LUNG_T06	Adipocytes	1	-0.114298
CACAAACGTAGCTCCG_LUNG_T06	Adipocytes	1	-0.0209913
CACAAACGTTACCAGT_LUNG_T06	T_cells	1	-0.46665
CACAAACGTTCCCTTG_LUNG_T06	T_cells	1	-0.317101
CACAAACTCGCACTCT_LUNG_T06	T_cells	1	-0.320187
CACAAACTCGCCGTGA_LUNG_T06	Macrophage	1	-0.256858
CACACAAAGAATCTCC_LUNG_T06	T_cells	1	-0.451465
CACACAAAGAGCTGGT_LUNG_T06	Epithelial_cells	1	0.120582
CACACAAAGCCTTGAT_LUNG_T06	T_cells	1	-0.272346
CACACAACAATGTTGC_LUNG_T06	Fibroblasts	1	0.0394257
CACACAACATCCTAGA_LUNG_T06	T_cells	1	-0.164348
CACACAAGTAGAGGAA_LUNG_T06	B_cell	1	-0.445371
CACACAATCCAACCAA_LUNG_T06	Fibroblasts	1	-0.405025
CACACAATCGATCCCT_LUNG_T06	T_cells	1	-0.444732
CACACCTAGAAGAAGC_LUNG_T06	NK cells	1	-0.445954
CACACCTAGAGTCGGT_LUNG_T06	Macrophages	1	0.28643
CACACCTCAACACCCG_LUNG_T06	Endothelial cells	1	-0.192174
CACACCTCAAGTAGTA_LUNG_T06	T_cells	1	-0.331762
CACACCTCAAGTCTGT_LUNG_T06	NK_cell	1	-0.112508
CACACCTCACAAGTAA_LUNG_T06	B_cell	1	-0.109873
CACACCTGTCCTCCAT_LUNG_T06	T_cells	1	-0.453629
CACACTCCAAGGGTCA_LUNG_T06	Adipocytes	1	-0.0661679
CACACTCCAATGACCT_LUNG_T06	NK cells	1	-0.359692
CACACTCTCTCTGAGA_LUNG_T06	Endothelial_cells	1	-0.429219
CACAGGCAGAGTAATC_LUNG_T06	NK_cell	1	-0.374344
CACAGGCAGCGTTTAC_LUNG_T06	CD4+ T-cells	1	-0.454897
CACAGGCAGGACGAAA_LUNG_T06	B_cell	1	-0.444508
CACAGGCAGTGACATA_LUNG_T06	T_cells	1	-0.282597
CACAGGCCAAACTGCT_LUNG_T06	Macrophage	1	-0.329099
CACAGGCCACTCGACG_LUNG_T06	T_cells	1	-0.451683
CACAGGCGTTCCCTTG_LUNG_T06	DC	1	0.0237989
CACAGTAAGCGATGAC_LUNG_T06	Macrophages	1	0.22969
CACAGTACACAACGTT_LUNG_T06	T_cells	1	-0.447939
CACAGTAGTAAGGGCT_LUNG_T06	Macrophages	1	-0.272364
CACAGTAGTACTTGAC_LUNG_T06	CD4+ T-cells	1	-0.436281
CACAGTAGTATCTGCA_LUNG_T06	Monocytes	1	-0.159277
CACAGTAGTCCATCCT_LUNG_T06	NK cells	1	-0.3101
CACAGTAGTGTGAAAT_LUNG_T06	CD4+ T-cells	1	-0.446498
CACATAGAGACAAAGG_LUNG_T06	NK cells	1	-0.3012
CACATAGGTAGGGACT_LUNG_T06	CD8+ T-cells	1	-0.451913
CACATAGGTTCTGAAC_LUNG_T06	CD8+ T-cells	1	-0.439918
CACATTTAGCAGGTCA_LUNG_T06	T_cells	1	-0.46412
CACATTTAGGAATGGA_LUNG_T06	Monocytes	1	0.0753183
CACATTTCACCGGAAA_LUNG_T06	Monocytes	1	-0.455077
CACATTTCAGCCTTGG_LUNG_T06	Chondrocytes	1	-0.0532112
CACATTTCAGGCAGTA_LUNG_T06	Tissue_stem_cells	1	-0.0725819
CACATTTGTGCTGTAT_LUNG_T06	Macrophages	1	-0.114628
CACATTTGTTCGAATC_LUNG_T06	T_cells	1	-0.442575
CACATTTGTTGAGTTC_LUNG_T06	T_cells	1	0.033953
CACATTTTCATCGCTC_LUNG_T06	B_cell	1	-0.0350779
CACATTTTCGACCAGC_LUNG_T06	DC	1	-0.364011
CACCACTAGGCACATG_LUNG_T06	B_cell	1	-0.446276
CACCACTCACGGCCAT_LUNG_T06	B_cell	1	-0.305393
CACCACTCATTGGCGC_LUNG_T06	T_cells	1	-0.33698
CACCACTGTCCGACGT_LUNG_T06	Macrophages	1	-0.263025
CACCACTGTGAAGGCT_LUNG_T06	T_cells	1	-0.440315
CACCACTGTTGTGGCC_LUNG_T06	B-cells	1	-0.143648
CACCACTTCTGCTGCT_LUNG_T06	T_cells	1	-0.0328131
CACCAGGAGCGACGTA_LUNG_T06	T_cells	1	-0.256268
CACCAGGCAGGGTTAG_LUNG_T06	Adipocytes	1	0.0834819
CACCAGGCATACTACG_LUNG_T06	T_cells	1	-0.321539
CACCAGGGTACCAGTT_LUNG_T06	CD8+ T-cells	1	-0.114019
CACCAGGTCACCCGAG_LUNG_T06	Macrophages	1	-0.0412405
CACCAGGTCGTACGGC_LUNG_T06	T_cells	1	-0.436587
CACCTTGAGACTAGAT_LUNG_T06	T_cells	1	-0.30488
CACCTTGAGATAGCAT_LUNG_T06	T_cells	1	-0.310807
CACCTTGCAATCGAAA_LUNG_T06	T_cells	1	-0.380662
CACCTTGGTCCCTTGT_LUNG_T06	B_cell	1	-0.445721
CACCTTGGTTCACGGC_LUNG_T06	T_cells	1	-0.0914257
CACCTTGTCACGCATA_LUNG_T06	T_cells	1	-0.340244
CACCTTGTCTTTCCTC_LUNG_T06	T_cells	1	-0.345062
CACTCCAAGACAGACC_LUNG_T06	T_cells	1	-0.297926
CACTCCAAGATAGGAG_LUNG_T06	Fibroblasts	1	0.176686
CACTCCAAGTCGTTTG_LUNG_T06	Epithelial_cells	1	-0.0603827
CACTCCAGTCCAGTAT_LUNG_T06	B_cell	1	-0.309476
CACTCCAGTTCCAACA_LUNG_T06	CD8+ T-cells	1	-0.119208
CACTCCATCAGTCCCT_LUNG_T06	NK_cell	1	-0.458741
CACTCCATCTTTCCTC_LUNG_T06	Macrophages	1	-0.126263
CAGAATCAGAAACCAT_LUNG_T06	T_cells	1	-0.313511
CAGAATCCAAGTCTGT_LUNG_T06	Monocytes	1	-0.029765
CAGAATCCATTGGCGC_LUNG_T06	Monocytes	1	0.11764
CAGAGAGAGAATGTGT_LUNG_T06	Macrophage	1	-0.443199
CAGAGAGAGAGACGAA_LUNG_T06	T_cells	1	-0.100266
CAGAGAGAGTCATCCA_LUNG_T06	T_cells	1	-0.459852
CAGAGAGCACGGTTTA_LUNG_T06	Monocytes	1	-0.192621
CAGAGAGGTAAATGAC_LUNG_T06	CD8+ T-cells	1	-0.441749
CAGAGAGGTATCACCA_LUNG_T06	B_cell	1	-0.435214
CAGAGAGGTCGATTGT_LUNG_T06	T_cells	1	-0.443732
CAGAGAGGTCTCTCGT_LUNG_T06	T_cells	1	-0.134908
CAGAGAGGTGTGCCTG_LUNG_T06	T_cells	1	-0.113087
CAGAGAGGTTACCGAT_LUNG_T06	Monocytes	1	0.0200238
CAGAGAGGTTGGAGGT_LUNG_T06	CD8+ T-cells	1	-0.115485
CAGAGAGTCGTCCAGG_LUNG_T06	Monocytes	1	-0.293004
CAGATCAAGGCAATTA_LUNG_T06	Chondrocytes	1	-0.280472
CAGATCACAGCAGTTT_LUNG_T06	Fibroblasts	1	0.152046
CAGATCACATGCCCGA_LUNG_T06	NK_cell	1	-0.31343
CAGATCAGTCCAACTA_LUNG_T06	Fibroblasts	1	-0.0502069
CAGATCAGTGTAACGG_LUNG_T06	NK cells	1	-0.449134
CAGATCATCACCACCT_LUNG_T06	Adipocytes	1	-0.0666038
CAGATCATCTCGTTTA_LUNG_T06	T_cells	1	-0.455852
CAGATCATCTTTAGGG_LUNG_T06	Fibroblasts	1	-0.408865
CAGCAGCAGCACCGCT_LUNG_T06	B_cell	1	-0.302766
CAGCAGCAGGGCTTCC_LUNG_T06	CD8+ T-cells	1	-0.292357
CAGCAGCCAGCGTTCG_LUNG_T06	Macrophages	1	-0.318878
CAGCAGCTCACCAGGC_LUNG_T06	T_cells	1	-0.422432
CAGCAGCTCCGCGGTA_LUNG_T06	CD8+ T-cells	1	-0.462223
CAGCATAAGACTGTAA_LUNG_T06	Epithelial_cells	1	0.137116
CAGCATAGTCACTTCC_LUNG_T06	T_cells	1	-0.379154
CAGCATAGTCTCATCC_LUNG_T06	Macrophages	1	-0.200354
CAGCATAGTGCAGACA_LUNG_T06	T_cells	1	-0.320177
CAGCATAGTTCGTTGA_LUNG_T06	Adipocytes	1	-0.132942
CAGCATAGTTGGTAAA_LUNG_T06	Pre-B_cell_CD34-	1	-0.429889
CAGCATATCACGACTA_LUNG_T06	NK cells	1	-0.14554
CAGCATATCATTGCGA_LUNG_T06	T_cells	1	0.0656594
CAGCCGACATGCTGGC_LUNG_T06	Monocytes	1	0.217482
CAGCCGAGTTCGGCAC_LUNG_T06	B_cell	1	-0.261636
CAGCCGATCAATAAGG_LUNG_T06	CD8+ T-cells	1	-0.448437
CAGCGACAGGAGTTTA_LUNG_T06	Fibroblasts	1	-0.367246
CAGCGACCAACACCCG_LUNG_T06	Monocytes	1	-0.214323
CAGCGACGTACGCACC_LUNG_T06	T_cells	1	-0.305414
CAGCGACTCCGAAGAG_LUNG_T06	Fibroblasts	1	-0.278326
CAGCGACTCTTGCCGT_LUNG_T06	Monocyte	1	-0.354326
CAGCTAAAGGAATGGA_LUNG_T06	Adipocytes	1	-0.453035
CAGCTAACAAACGTGG_LUNG_T06	T_cells	1	-0.205364
CAGCTAACACATGACT_LUNG_T06	Adipocytes	1	-0.425563
CAGCTAAGTCTAGCCG_LUNG_T06	Chondrocytes	1	-0.205613
CAGCTAAGTTAAAGAC_LUNG_T06	Adipocytes	1	-0.186368
CAGCTAATCCATGAGT_LUNG_T06	CD4+ T-cells	1	-0.00682774
CAGCTAATCCTCCTAG_LUNG_T06	CD4+ T-cells	1	-0.460545
CAGCTAATCGGGAGTA_LUNG_T06	Monocytes	1	-0.149405
CAGCTGGGTCGCGAAA_LUNG_T06	CD8+ T-cells	1	-0.456591
CAGCTGGTCAATCACG_LUNG_T06	Monocytes	1	-0.0520378
CAGCTGGTCCAAACAC_LUNG_T06	Monocytes	1	-0.231666
CAGCTGGTCCTATGTT_LUNG_T06	T_cells	1	-0.333727
CAGCTGGTCTCTTGAT_LUNG_T06	Epithelial_cells	1	-0.374947
CAGGTGCAGAAGGTGA_LUNG_T06	Fibroblasts	1	0.080591
CAGGTGCAGATGTGTA_LUNG_T06	T_cells	1	-0.284828
CAGGTGCCAGTGACAG_LUNG_T06	CD8+ T-cells	1	-0.313208
CAGGTGCGTTGATTCG_LUNG_T06	CD8+ T-cells	1	-0.464011
CAGTAACAGAGACGAA_LUNG_T06	Fibroblasts	1	-0.385038
CAGTAACAGTCCATAC_LUNG_T06	T_cells	1	-0.294956
CAGTAACCACAGGCCT_LUNG_T06	B-cells	1	-0.287798
CAGTAACCAGCTGGCT_LUNG_T06	Monocytes	1	-0.259066
CAGTAACGTTGTCTTT_LUNG_T06	B_cell	1	-0.449748
CAGTAACTCAAACCGT_LUNG_T06	Chondrocytes	1	-0.0313776
CAGTAACTCCACGTGG_LUNG_T06	T_cells	1	-0.322262
CAGTAACTCCCTAACC_LUNG_T06	T_cells	1	-0.438732
CAGTAACTCCTCTAGC_LUNG_T06	T_cells	1	-0.454068
CAGTCCTCACTGTGTA_LUNG_T06	CD4+ T-cells	1	-0.457928
CAGTCCTCACTGTTAG_LUNG_T06	B_cell	1	-0.294097
CAGTCCTCATACAGCT_LUNG_T06	T_cells	1	-0.35746
CAGTCCTTCAAGCCTA_LUNG_T06	CD4+ T-cells	1	-0.313102
CAGTCCTTCATAACCG_LUNG_T06	B_cell	1	-0.272553
CAGTCCTTCATCATTC_LUNG_T06	Fibroblasts	1	-0.380189
CAGTCCTTCATGGTCA_LUNG_T06	Macrophages	1	-0.461219
CAGTCCTTCCTTGCCA_LUNG_T06	B_cell	1	-0.357435
CATATGGAGCAATATG_LUNG_T06	B_cell	1	-0.439864
CATATGGAGGAGCGAG_LUNG_T06	T_cells	1	-0.145283
CATATGGGTAGCTTGT_LUNG_T06	CD8+ T-cells	1	-0.447594
CATATGGGTCTGCGGT_LUNG_T06	B_cell	1	-0.29651
CATATGGGTGCACTTA_LUNG_T06	Fibroblasts	1	-0.460925
CATATGGTCTCATTCA_LUNG_T06	Adipocytes	1	-0.261157
CATATTCAGAAGGCCT_LUNG_T06	Monocytes	1	-0.496652
CATATTCAGAATGTGT_LUNG_T06	NK_cell	1	-0.312526
CATATTCAGGCATGGT_LUNG_T06	T_cells	1	-0.325348
CATATTCAGGTGCACA_LUNG_T06	T_cells	1	-0.125838
CATATTCAGTGGTCCC_LUNG_T06	CD4+ T-cells	1	-0.111011
CATATTCCAGTATCTG_LUNG_T06	B_cell	1	0.0636229
CATATTCGTAGGGTAC_LUNG_T06	T_cells	1	0.044139
CATATTCGTCTAGTCA_LUNG_T06	Monocytes	1	0.0886867
CATATTCGTGAAGGCT_LUNG_T06	T_cells	1	-0.305575
CATATTCTCCTTGGTC_LUNG_T06	B_cell	1	-0.452008
CATCAAGAGGCGTACA_LUNG_T06	B_cell	1	-0.440454
CATCAAGCAGCCAATT_LUNG_T06	Adipocytes	1	-0.0574661
CATCAAGCAGCTCGCA_LUNG_T06	DC	1	-0.346558
CATCAAGGTCAGGACA_LUNG_T06	Monocytes	1	-0.380094
CATCAAGGTTCCACTC_LUNG_T06	B_cell	1	-0.352412
CATCAAGTCAGGCAAG_LUNG_T06	Macrophages	1	-0.272089
CATCAAGTCGAATCCA_LUNG_T06	Macrophage	1	-0.424664
CATCAAGTCGAGGTAG_LUNG_T06	Fibroblasts	1	-0.11115
CATCAGAAGTGAAGTT_LUNG_T06	B-cells	1	-0.44639
CATCAGAAGTGTACTC_LUNG_T06	Macrophage	1	-0.404249
CATCAGAAGTGTCCCG_LUNG_T06	CD8+ T-cells	1	-0.444247
CATCAGACACCTCGGA_LUNG_T06	Macrophages	1	-0.457922
CATCAGACAGATCCAT_LUNG_T06	T_cells	1	-0.470746
CATCAGAGTGAGTGAC_LUNG_T06	T_cells	1	-0.157037
CATCCACAGACAAAGG_LUNG_T06	T_cells	1	-0.455323
CATCCACAGCTTCGCG_LUNG_T06	CD8+ T-cells	1	-0.240207
CATCCACAGGCTAGAC_LUNG_T06	Macrophages	1	-0.0697257
CATCCACCACGGCGTT_LUNG_T06	T_cells	1	-0.300806
CATCCACCACTTCGAA_LUNG_T06	T_cells	1	-0.327911
CATCCACCAGCCAATT_LUNG_T06	NK_cell	1	-0.455813
CATCCACCATCAGTCA_LUNG_T06	Fibroblasts	1	-0.00722782
CATCCACGTCAGTGGA_LUNG_T06	T_cells	1	-0.391268
CATCCACTCACAACGT_LUNG_T06	Monocytes	1	-0.392914
CATCGAAAGAAAGTGG_LUNG_T06	Monocytes	1	-0.153641
CATCGAAAGCAAATCA_LUNG_T06	T_cells	1	-0.379004
CATCGAACACCGGAAA_LUNG_T06	NK cells	1	-0.312854
CATCGAAGTCTCATCC_LUNG_T06	T_cells	1	-0.349246
CATCGAAGTTAGATGA_LUNG_T06	B-cells	1	-0.452836
CATCGGGAGCAGCGTA_LUNG_T06	B_cell	1	-0.291534
CATCGGGAGCCCTAAT_LUNG_T06	T_cells	1	-0.444743
CATCGGGAGCTTCGCG_LUNG_T06	B_cell	1	-0.152346
CATCGGGAGGCTCTTA_LUNG_T06	B_cell	1	-0.283896
CATCGGGCACCGATAT_LUNG_T06	T_cells	1	-0.449223
CATCGGGCACGGACAA_LUNG_T06	Monocytes	1	-0.39226
CATCGGGGTAAACACA_LUNG_T06	Fibroblasts	1	-0.324703
CATCGGGGTCGGGTCT_LUNG_T06	Monocytes	1	0.019602
CATGACAAGTATTGGA_LUNG_T06	Epithelial_cells	1	0.00231979
CATGACACAAGCGTAG_LUNG_T06	Adipocytes	1	-0.252622
CATGACACAGCTTAAC_LUNG_T06	NK cells	1	-0.132084
CATGACACAGTTCCCT_LUNG_T06	Adipocytes	1	-0.0865513
CATGACATCGCTAGCG_LUNG_T06	B_cell	1	-0.440286
CATGCCTCACTGTTAG_LUNG_T06	T_cells	1	-0.326125
CATGCCTCATCACGAT_LUNG_T06	Epithelial_cells	1	-0.120841
CATGCCTGTGATGTCT_LUNG_T06	T_cells	1	-0.130516
CATGCCTGTGCAGACA_LUNG_T06	Macrophage	1	-0.310178
CATGCCTTCAACTCTT_LUNG_T06	B_cell	1	-0.284961
CATGCCTTCATCGATG_LUNG_T06	T_cells	1	-0.128728
CATGCCTTCCACGTGG_LUNG_T06	CD8+ T-cells	1	-0.180466
CATGCCTTCCGTTGTC_LUNG_T06	T_cells	1	-0.303481
CATGCCTTCTGTCAAG_LUNG_T06	Epithelial_cells	1	-0.145126
CATGGCGAGATCCTGT_LUNG_T06	Monocytes	1	-0.260173
CATGGCGCAGATGGCA_LUNG_T06	T_cells	1	-0.325086
CATGGCGGTTAAAGTG_LUNG_T06	T_cells	1	-0.450924
CATGGCGTCCAAACAC_LUNG_T06	Epithelial_cells	1	-0.129338
CATTATCCACTGTTAG_LUNG_T06	CD4+ T-cells	1	-0.10984
CATTATCGTGGCGAAT_LUNG_T06	T_cells	1	-0.453978
CATTATCTCCTAAGTG_LUNG_T06	Fibroblasts	1	-0.407529
CATTATCTCGCTGATA_LUNG_T06	B-cells	1	-0.446121
CATTCGCCACCTCGTT_LUNG_T06	Monocytes	1	-0.117354
CATTCGCCAGCTGTAT_LUNG_T06	T_cells	1	-0.441323
CATTCGCGTAAACGCG_LUNG_T06	B_cell	1	-0.11881
CATTCGCTCCATGAAC_LUNG_T06	CD8+ T-cells	1	-0.171777
CCAATCCAGAGTACCG_LUNG_T06	Macrophages	1	0.0143586
CCAATCCAGGACATTA_LUNG_T06	T_cells	1	-0.127153
CCAATCCAGTACGTTC_LUNG_T06	Epithelial_cells	1	-0.41418
CCAATCCCACGAAATA_LUNG_T06	Fibroblasts	1	0.167363
CCAATCCCAGGGTTAG_LUNG_T06	Macrophages	1	0.118201
CCAATCCGTGGGTATG_LUNG_T06	CD8+ T-cells	1	-0.467398
CCAATCCTCAACCAAC_LUNG_T06	Monocytes	1	-0.391727
CCAATCCTCCAGTATG_LUNG_T06	Adipocytes	1	-0.0169191
CCAATCCTCGGAAACG_LUNG_T06	B_cell	1	-0.310461
CCAATCCTCTTGTACT_LUNG_T06	Chondrocytes	1	0.13679
CCACCTAAGCTTTGGT_LUNG_T06	Macrophages	1	-0.215514
CCACCTACAAAGGCGT_LUNG_T06	CD8+ T-cells	1	-0.297284
CCACCTACAGCATGAG_LUNG_T06	Fibroblasts	1	-0.343053
CCACCTACAGGACCCT_LUNG_T06	Fibroblasts	1	-0.151577
CCACCTACATGAAGTA_LUNG_T06	NK_cell	1	-0.0407639
CCACCTACATGCCACG_LUNG_T06	T_cells	1	-0.250547
CCACCTAGTAGTAGTA_LUNG_T06	CD8+ T-cells	1	-0.10062
CCACCTAGTTCAGTAC_LUNG_T06	T_cells	1	0.0507937
CCACCTATCGCCCTTA_LUNG_T06	B-cells	1	0.096981
CCACGGAAGCTGAACG_LUNG_T06	Monocytes	1	-0.110754
CCACGGAAGGGCTCTC_LUNG_T06	T_cells	1	-0.316985
CCACGGAAGTGAACAT_LUNG_T06	Monocytes	1	-0.28962
CCACGGAAGTGTTGAA_LUNG_T06	Macrophages	1	-0.25588
CCACGGACACAGCCCA_LUNG_T06	T_cells	1	-0.386556
CCACGGACATAGAAAC_LUNG_T06	Monocytes	1	-0.351443
CCACGGAGTAAAGTCA_LUNG_T06	T_cells	1	-0.310588
CCACGGAGTTAGAACA_LUNG_T06	CD4+ T-cells	1	-0.347697
CCACGGATCTAACGGT_LUNG_T06	T_cells	1	-0.134877
CCACTACAGAAGGTTT_LUNG_T06	B-cells	1	-0.455286
CCACTACAGATGTAAC_LUNG_T06	T_cells	1	-0.452927
CCACTACCAATACGCT_LUNG_T06	B_cell	1	-0.270635
CCACTACCACACCGAC_LUNG_T06	CD8+ T-cells	1	-0.458654
CCACTACGTATGAATG_LUNG_T06	Macrophages	1	-0.424207
CCACTACGTTTGTGTG_LUNG_T06	T_cells	1	-0.386661
CCACTACGTTTGTTTC_LUNG_T06	T_cells	1	-0.302019
CCACTACTCAGCGATT_LUNG_T06	Macrophages	1	-0.449965
CCACTACTCATCACCC_LUNG_T06	B_cell	1	-0.294542
CCACTACTCTCGGACG_LUNG_T06	CD8+ T-cells	1	-0.375128
CCAGCGAAGCGTAGTG_LUNG_T06	T_cells	1	-0.450022
CCAGCGAAGGACCACA_LUNG_T06	B_cell	1	-0.449973
CCAGCGAAGGGTATCG_LUNG_T06	T_cells	1	-0.469201
CCAGCGAAGTACTTGC_LUNG_T06	Fibroblasts	1	-0.0131347
CCAGCGACACAACGTT_LUNG_T06	T_cells	1	-0.215429
CCAGCGAGTGTCTGAT_LUNG_T06	Monocytes	1	-0.117245
CCAGCGAGTTTAGCTG_LUNG_T06	CD4+ T-cells	1	-0.44171
CCAGCGATCGACGGAA_LUNG_T06	DC	1	0.00715296
CCAGCGATCGATAGAA_LUNG_T06	T_cells	1	-0.331655
CCAGCGATCTACTATC_LUNG_T06	Fibroblasts	1	-0.363146
CCAGCGATCTGGCGTG_LUNG_T06	T_cells	1	-0.330638
CCAGCGATCTTGAGAC_LUNG_T06	Epithelial_cells	1	-0.333634
CCATGTCAGGGAGTAA_LUNG_T06	T_cells	1	-0.465764
CCATGTCAGTGGAGTC_LUNG_T06	T_cells	1	0.0489521
CCATGTCCAATAACGA_LUNG_T06	CD8+ T-cells	1	-0.452365
CCATGTCCACGGCCAT_LUNG_T06	B_cell	1	-0.441725
CCATGTCGTACAAGTA_LUNG_T06	Epithelial_cells	1	-0.275586
CCATGTCGTAGCTTGT_LUNG_T06	Macrophages	1	-0.160463
CCATGTCGTTCGTGAT_LUNG_T06	Macrophages	1	-0.0142913
CCATGTCTCTTGTACT_LUNG_T06	T_cells	1	-0.333247
CCATTCGAGCTGCGAA_LUNG_T06	B-cells	1	-0.45242
CCATTCGAGGTTACCT_LUNG_T06	CD8+ T-cells	1	-0.478183
CCATTCGAGTCGATAA_LUNG_T06	Endothelial cells	1	-0.141241
CCATTCGCAATGTTGC_LUNG_T06	Monocytes	1	-0.151463
CCATTCGCACAGACAG_LUNG_T06	T_cells	1	-0.459203
CCATTCGCACGGTGTC_LUNG_T06	CD4+ T-cells	1	-0.43711
CCATTCGCAGCTGCAC_LUNG_T06	CD8+ T-cells	1	-0.439323
CCATTCGCAGTTCCCT_LUNG_T06	T_cells	1	-0.425875
CCATTCGTCTCCTATA_LUNG_T06	Fibroblasts	1	-0.00929881
CCATTCGTCTTTACGT_LUNG_T06	CD4+ T-cells	1	-0.296687
CCCAATCAGAGCTGCA_LUNG_T06	Macrophages	1	0.0892839
CCCAATCAGTTAGCGG_LUNG_T06	Monocytes	1	0.253214
CCCAATCCAAGTTAAG_LUNG_T06	Monocytes	1	-0.280931
CCCAATCCAGATGAGC_LUNG_T06	CD4+ T-cells	1	-0.304912
CCCAATCGTGGCGAAT_LUNG_T06	Fibroblasts	1	-0.186688
CCCAATCGTGGTAACG_LUNG_T06	Monocytes	1	-0.456765
CCCAATCTCACAAACC_LUNG_T06	T_cells	1	-0.324124
CCCAATCTCATTATCC_LUNG_T06	Fibroblasts	1	-0.300464
CCCAATCTCTAACTGG_LUNG_T06	CD4+ T-cells	1	-0.312586
CCCAGTTAGTGCCATT_LUNG_T06	Macrophages	1	-0.320211
CCCAGTTCAGTTCCCT_LUNG_T06	T_cells	1	-0.220699
CCCAGTTGTACAGTTC_LUNG_T06	NK_cell	1	-0.261628
CCCAGTTGTTATGTGC_LUNG_T06	Macrophages	1	-0.0460836
CCCAGTTGTTTAGGAA_LUNG_T06	Monocytes	1	-0.141861
CCCATACAGCGATATA_LUNG_T06	Monocytes	1	-0.232019
CCCATACAGCGTTTAC_LUNG_T06	CD4+ T-cells	1	-0.452669
CCCATACAGCTAGGCA_LUNG_T06	B_cell	1	-0.365575
CCCATACCAAGAGGCT_LUNG_T06	Macrophages	1	-0.427378
CCCATACGTACCGCTG_LUNG_T06	T_cells	1	-0.428613
CCCATACGTGCTTCTC_LUNG_T06	T_cells	1	-0.125856
CCCATACTCCAGAAGG_LUNG_T06	NK_cell	1	-0.39392
CCCATACTCCCTAATT_LUNG_T06	T_cells	1	-0.349723
CCCTCCTAGATGTGGC_LUNG_T06	B_cell	1	-0.120626
CCCTCCTAGCTAGCCC_LUNG_T06	B-cells	1	0.225029
CCCTCCTAGTGGGCTA_LUNG_T06	T_cells	1	-0.458882
CCCTCCTCAGGTCTCG_LUNG_T06	CD4+ T-cells	1	-0.446734
CCCTCCTGTCCAACTA_LUNG_T06	Monocyte	1	-0.42423
CCCTCCTGTTGAACTC_LUNG_T06	Monocytes	1	-0.0687972
CCCTCCTTCGCAAGCC_LUNG_T06	Monocyte	1	-0.448678
CCCTCCTTCGTTGCCT_LUNG_T06	Monocyte	1	-0.42018
CCGGGATAGAGGTAGA_LUNG_T06	T_cells	1	-0.304582
CCGGGATCACATGACT_LUNG_T06	B_cell	1	-0.306985
CCGGGATCATGCCTTC_LUNG_T06	T_cells	1	-0.31783
CCGGGATTCACAACGT_LUNG_T06	Fibroblasts	1	-0.405242
CCGGGATTCCGTAGGC_LUNG_T06	T_cells	1	-0.401062
CCGGGATTCGCAGGCT_LUNG_T06	Chondrocytes	1	-0.215205
CCGGTAGAGATGTCGG_LUNG_T06	T_cells	1	-0.108215
CCGGTAGCAATCCGAT_LUNG_T06	T_cells	1	-0.139094
CCGGTAGGTATAGGTA_LUNG_T06	Monocytes	1	-0.258831
CCGGTAGTCAGCGATT_LUNG_T06	Macrophages	1	-0.205376
CCGGTAGTCGTCACGG_LUNG_T06	Monocyte	1	-0.438858
CCGTACTAGAAACCAT_LUNG_T06	T_cells	1	-0.0398823
CCGTACTAGCATGGCA_LUNG_T06	CD8+ T-cells	1	-0.141882
CCGTACTAGTATCTCG_LUNG_T06	NK_cell	1	-0.460628
CCGTACTCAGGACCCT_LUNG_T06	NK_cell	1	-0.44877
CCGTACTCATGCAACT_LUNG_T06	Osteoblasts	1	-0.154285
CCGTACTCATTGCGGC_LUNG_T06	CD8+ T-cells	1	0.0517623
CCGTACTGTCAATGTC_LUNG_T06	Skeletal muscle	1	-0.338314
CCGTACTTCCATGCTC_LUNG_T06	Eosinophils	1	-0.104737
CCGTACTTCCCTAATT_LUNG_T06	B_cell	1	-0.282729
CCGTACTTCGCCTGAG_LUNG_T06	Pre-B_cell_CD34-	1	-0.458321
CCGTGGACATCGGAAG_LUNG_T06	NK_cell	1	-0.4533
CCGTGGAGTCATTAGC_LUNG_T06	Monocyte	1	-0.281918
CCGTTCAAGGTGTGGT_LUNG_T06	T_cells	1	-0.305971
CCGTTCACATTTGCCC_LUNG_T06	T_cells	1	-0.183096
CCGTTCAGTCACCTAA_LUNG_T06	Monocytes	1	-0.371786
CCGTTCAGTGTGGCTC_LUNG_T06	CD4+ T-cells	1	-0.459601
CCGTTCATCCTGCCAT_LUNG_T06	T_cells	1	-0.123557
CCTAAAGAGGCGTACA_LUNG_T06	Chondrocytes	1	-0.0911388
CCTAAAGGTACCAGTT_LUNG_T06	T_cells	1	-0.441902
CCTAAAGGTTGCCTCT_LUNG_T06	CD8+ T-cells	1	-0.319777
CCTAAAGTCCCAGGTG_LUNG_T06	B-cells	1	-0.182017
CCTACACAGGCGACAT_LUNG_T06	Fibroblasts	1	0.232618
CCTACACAGGGCATGT_LUNG_T06	T_cells	1	-0.443366
CCTACACCAGTAAGAT_LUNG_T06	Epithelial_cells	1	-0.143639
CCTACACGTTAAAGAC_LUNG_T06	Macrophage	1	-0.473094
CCTACACTCACTCCTG_LUNG_T06	Adipocytes	1	-0.145201
CCTACACTCTTTACGT_LUNG_T06	T_cells	1	-0.125301
CCTACCAAGAAGATTC_LUNG_T06	T_cells	1	-0.150034
CCTACCAAGAGCTTCT_LUNG_T06	Fibroblasts	1	-0.386514
CCTACCAAGGCATGGT_LUNG_T06	Epithelial_cells	1	-0.32882
CCTACCACAAGGCTCC_LUNG_T06	CD8+ T-cells	1	-0.17231
CCTACCAGTCCATGAT_LUNG_T06	B_cell	1	-0.298736
CCTACCAGTCGCTTTC_LUNG_T06	Fibroblasts	1	-0.349291
CCTACCAGTTCACCTC_LUNG_T06	T_cells	1	-0.326205
CCTACCAGTTCTCATT_LUNG_T06	T_cells	1	-0.450775
CCTACCAGTTGTTTGG_LUNG_T06	B_cell	1	-0.160425
CCTACCATCACCCGAG_LUNG_T06	B_cell	1	-0.273957
CCTACCATCTGGTATG_LUNG_T06	B_cell	1	-0.337312
CCTAGCTAGAAACCGC_LUNG_T06	Monocytes	1	-0.346207
CCTAGCTCACGAGGTA_LUNG_T06	Epithelial_cells	1	0.111107
CCTAGCTCACGTCTCT_LUNG_T06	Epithelial_cells	1	-0.198822
CCTAGCTCATGGGACA_LUNG_T06	T_cells	1	0.0257863
CCTAGCTGTCCGAACC_LUNG_T06	Monocytes	1	-0.26677
CCTAGCTGTGTGTGCC_LUNG_T06	Endothelial cells	1	-0.355213
CCTAGCTGTTGGTTTG_LUNG_T06	Monocytes	1	-0.40635
CCTAGCTTCCACGACG_LUNG_T06	Adipocytes	1	0.405418
CCTAGCTTCGTCGTTC_LUNG_T06	CD8+ T-cells	1	-0.313637
CCTAGCTTCTTGAGAC_LUNG_T06	T_cells	1	-0.124915
CCTATTAGTCGGATCC_LUNG_T06	Chondrocytes	1	0.428404
CCTATTAGTCGTGGCT_LUNG_T06	T_cells	1	-0.446663
CCTATTAGTGTTTGTG_LUNG_T06	B-cells	1	-0.432601
CCTATTAGTTCGTCTC_LUNG_T06	Macrophages	1	-0.355099
CCTATTATCACAACGT_LUNG_T06	Fibroblasts	1	-0.259537
CCTATTATCCGGCACA_LUNG_T06	B_cell	1	-0.125685
CCTATTATCGGCATCG_LUNG_T06	CD8+ T-cells	1	-0.306751
CCTCAGTAGACATAAC_LUNG_T06	DC	1	-0.306649
CCTCAGTAGATGCCAG_LUNG_T06	Macrophages	1	-0.244507
CCTCAGTAGGATGTAT_LUNG_T06	T_cells	1	-0.456835
CCTCAGTCACGTGAGA_LUNG_T06	Neurons	1	-0.466434
CCTCAGTCATTTCACT_LUNG_T06	Fibroblasts	1	0.00796503
CCTCAGTGTCTTGCGG_LUNG_T06	Macrophages	1	-0.434426
CCTCAGTGTGTGCGTC_LUNG_T06	B_cell	1	-0.280322
CCTCTGAAGCGAAGGG_LUNG_T06	T_cells	1	-0.294608
CCTCTGACAGCGTCCA_LUNG_T06	CD4+ T-cells	1	-0.11955
CCTCTGACAGGTCGTC_LUNG_T06	CD4+ T-cells	1	-0.442262
CCTCTGACATCGATTG_LUNG_T06	CD8+ T-cells	1	-0.454524
CCTCTGAGTCCTAGCG_LUNG_T06	T_cells	1	-0.323188
CCTCTGATCATCGGAT_LUNG_T06	T_cells	1	-0.442183
CCTCTGATCGTATCAG_LUNG_T06	T_cells	1	-0.375224
CCTTACGAGGCCCTCA_LUNG_T06	B-cells	1	-0.21634
CCTTACGAGTTACCCA_LUNG_T06	Adipocytes	1	-0.199057
CCTTACGCACACCGAC_LUNG_T06	Monocytes	1	0.0490798
CCTTACGCACGGCTAC_LUNG_T06	Fibroblasts	1	-0.497275
CCTTACGCATTATCTC_LUNG_T06	DC	1	-0.148355
CCTTACGCATTTGCCC_LUNG_T06	B_cell	1	-0.449998
CCTTACGGTCTCTTAT_LUNG_T06	B_cell	1	-0.276002
CCTTACGGTGGTAACG_LUNG_T06	T_cells	1	-0.461081
CCTTCCCAGGACAGAA_LUNG_T06	CD8+ T-cells	1	-0.457777
CCTTCCCAGGCGTACA_LUNG_T06	Fibroblasts	1	0.048159
CCTTCCCAGGGTCGAT_LUNG_T06	Macrophages	1	0.142953
CCTTCCCAGGTGCTAG_LUNG_T06	Macrophages	1	-0.435701
CCTTCCCAGTCCATAC_LUNG_T06	Monocytes	1	0.0536505
CCTTCCCAGTCTCAAC_LUNG_T06	T_cells	1	0.0554013
CCTTCCCTCACTTACT_LUNG_T06	CD4+ T-cells	1	-0.327566
CCTTCCCTCATCTGCC_LUNG_T06	CD8+ T-cells	1	-0.448942
CCTTCCCTCGGAGCAA_LUNG_T06	Epithelial_cells	1	-0.258138
CCTTCCCTCTAAGCCA_LUNG_T06	Chondrocytes	1	-0.238718
CCTTCGAAGCATGGCA_LUNG_T06	T_cells	1	-0.440728
CCTTCGACACGAGGTA_LUNG_T06	Macrophage	1	-0.420709
CCTTCGACACGGATAG_LUNG_T06	CD8+ T-cells	1	0.0548796
CCTTCGATCACGCGGT_LUNG_T06	T_cells	1	-0.462758
CCTTCGATCATGTAGC_LUNG_T06	NK cells	1	-0.299624
CCTTTCTAGATAGTCA_LUNG_T06	Macrophages	1	-0.203992
CCTTTCTAGCAGACTG_LUNG_T06	T_cells	1	-0.453541
CCTTTCTCAGTATCTG_LUNG_T06	Macrophages	1	-0.240222
CCTTTCTGTCGGCTCA_LUNG_T06	B_cell	1	-0.452881
CCTTTCTTCACTATTC_LUNG_T06	CD8+ T-cells	1	-0.326924
CCTTTCTTCCGAATGT_LUNG_T06	NK_cell	1	-0.334096
CGAACATCACCTGGTG_LUNG_T06	Monocytes	1	-0.104238
CGAACATGTAGGACAC_LUNG_T06	Macrophages	1	-0.0495966
CGAACATGTTATCACG_LUNG_T06	T_cells	1	-0.0928925
CGAACATTCGAGAACG_LUNG_T06	CD8+ T-cells	1	-0.156334
CGAACATTCTGATACG_LUNG_T06	Monocytes	1	0.361887
CGAACATTCTTGTATC_LUNG_T06	Epithelial cells	1	-0.310629
CGAATGTAGTGGAGTC_LUNG_T06	CD4+ T-cells	1	-0.456194
CGAATGTCACGGTTTA_LUNG_T06	Fibroblasts	1	-0.191744
CGAATGTGTTATCCGA_LUNG_T06	Fibroblasts	1	-0.205844
CGAATGTTCAATACCG_LUNG_T06	NK_cell	1	-0.324502
CGAATGTTCACCCGAG_LUNG_T06	CD8+ T-cells	1	-0.320172
CGACCTTAGACTCGGA_LUNG_T06	Endothelial_cells	1	-0.4968
CGACCTTAGAGTCGGT_LUNG_T06	T_cells	1	-0.308122
CGACCTTAGATGGGTC_LUNG_T06	Epithelial_cells	1	0.0776916
CGACCTTAGGACGAAA_LUNG_T06	T_cells	1	-0.34982
CGACCTTAGGATGCGT_LUNG_T06	Macrophages	1	-0.0687732
CGACCTTAGGTCATCT_LUNG_T06	Epithelial_cells	1	-0.32873
CGACCTTCATCGATGT_LUNG_T06	NK_cell	1	0.0179114
CGACCTTTCCAAGCCG_LUNG_T06	Adipocytes	1	0.076348
CGACCTTTCCGCAAGC_LUNG_T06	T_cells	1	-0.449864
CGACTTCAGAAACCGC_LUNG_T06	CD4+ T-cells	1	-0.445193
CGACTTCCAAATTGCC_LUNG_T06	B_cell	1	-0.302438
CGACTTCCAATGACCT_LUNG_T06	Fibroblasts	1	-0.233259
CGACTTCCACTTCGAA_LUNG_T06	B-cells	1	-0.463697
CGACTTCGTGCCTGCA_LUNG_T06	Macrophages	1	-0.404882
CGACTTCTCCTACAGA_LUNG_T06	B_cell	1	-0.290177
CGACTTCTCTATGTGG_LUNG_T06	T_cells	1	-0.148017
CGAGAAGAGCCGATTT_LUNG_T06	T_cells	1	-0.231888
CGAGAAGGTCGCCATG_LUNG_T06	T_cells	1	-0.0197484
CGAGAAGGTGGTACAG_LUNG_T06	DC	1	0.199068
CGAGAAGTCGTTGACA_LUNG_T06	T_cells	1	-0.428821
CGAGAAGTCTGCCAGG_LUNG_T06	Adipocytes	1	-0.105814
CGAGAAGTCTTGACGA_LUNG_T06	B-cells	1	-0.285704
CGAGCACCATAGAAAC_LUNG_T06	T_cells	1	-0.349817
CGAGCACGTAAGTTCC_LUNG_T06	Monocytes	1	-0.0682258
CGAGCACGTACAGACG_LUNG_T06	T_cells	1	-0.44012
CGAGCACGTATGAATG_LUNG_T06	CD8+ T-cells	1	-0.442362
CGAGCACGTCATACTG_LUNG_T06	B_cell	1	-0.0155846
CGAGCACGTGCGAAAC_LUNG_T06	Macrophages	1	-0.426141
CGAGCACTCAAACCGT_LUNG_T06	CD8+ T-cells	1	-0.190221
CGAGCACTCGCGTAGC_LUNG_T06	T_cells	1	-0.436653
CGAGCACTCTGACCTC_LUNG_T06	CD8+ T-cells	1	-0.447418
CGAGCCAAGAATTGTG_LUNG_T06	Fibroblasts	1	-0.313604
CGAGCCAAGGGAACGG_LUNG_T06	DC	1	-0.380454
CGAGCCAAGTGTTAGA_LUNG_T06	CD8+ T-cells	1	-0.448584
CGAGCCACACTGTCGG_LUNG_T06	T_cells	1	-0.449068
CGAGCCACAGCCAATT_LUNG_T06	CD8+ T-cells	1	-0.362045
CGAGCCACAGGAATGC_LUNG_T06	T_cells	1	-0.3103
CGAGCCAGTGTAATGA_LUNG_T06	NK_cell	1	-0.454708
CGAGCCAGTGTCAATC_LUNG_T06	T_cells	1	-0.273928
CGAGCCAGTTCGAATC_LUNG_T06	T_cells	1	-0.369904
CGAGCCATCAGGCGAA_LUNG_T06	B_cell	1	-0.12087
CGAGCCATCCTCCTAG_LUNG_T06	B-cells	1	-0.289182
CGATCGGCAAACTGTC_LUNG_T06	T_cells	1	-0.181641
CGATCGGCACGGTGTC_LUNG_T06	T_cells	1	-0.463803
CGATCGGGTTGACGTT_LUNG_T06	T_cells	1	-0.120325
CGATCGGGTTTACTCT_LUNG_T06	Monocytes	1	-0.463654
CGATCGGTCAGTTAGC_LUNG_T06	NK_cell	1	-0.321213
CGATGGCCACCAGATT_LUNG_T06	Tissue_stem_cells	1	-0.0643099
CGATGGCCATATGGTC_LUNG_T06	T_cells	1	-0.462765
CGATGGCGTATGAATG_LUNG_T06	Macrophages	1	-0.124352
CGATGGCTCATCGCTC_LUNG_T06	CD8+ T-cells	1	-0.442729
CGATGGCTCGATCCCT_LUNG_T06	DC	1	-0.0239431
CGATGTAAGCGAGAAA_LUNG_T06	T_cells	1	-0.450911
CGATGTAAGGCATGTG_LUNG_T06	B_cell	1	-0.111659
CGATGTAAGTAGTGCG_LUNG_T06	CD8+ T-cells	1	-0.119544
CGATGTACAACTTGAC_LUNG_T06	Fibroblasts	1	-0.244457
CGATGTACACTTCGAA_LUNG_T06	T_cells	1	-0.171147
CGATGTACAGACGCCT_LUNG_T06	CD8+ T-cells	1	-0.309702
CGATGTAGTCCTCTTG_LUNG_T06	Adipocytes	1	-0.407987
CGATGTATCTTGTACT_LUNG_T06	Monocytes	1	-0.102302
CGATTGAAGTGTACTC_LUNG_T06	B_cell	1	-0.378491
CGATTGACATGCCCGA_LUNG_T06	Adipocytes	1	-0.304701
CGATTGATCCAAAGTC_LUNG_T06	Adipocytes	1	-0.116075
CGCCAAGAGTTCGATC_LUNG_T06	Skeletal muscle	1	-0.136393
CGCCAAGGTGACTACT_LUNG_T06	CD8+ T-cells	1	-0.295476
CGCCAAGTCTCTTGAT_LUNG_T06	B_cell	1	-0.302832
CGCGGTAAGCGATATA_LUNG_T06	T_cells	1	-0.465086
CGCGGTAAGTCATGCT_LUNG_T06	Macrophages	1	-0.415399
CGCGGTACAACACCTA_LUNG_T06	Chondrocytes	1	0.381225
CGCGGTACAGACGCCT_LUNG_T06	B_cell	1	0.0556796
CGCGGTAGTATATCCG_LUNG_T06	DC	1	-0.0101827
CGCGGTAGTTAGATGA_LUNG_T06	NK_cell	1	-0.300385
CGCGGTATCCCTGACT_LUNG_T06	Fibroblasts	1	-0.390976
CGCGGTATCGCCGTGA_LUNG_T06	Monocytes	1	-0.0613939
CGCGTTTAGGCTAGCA_LUNG_T06	Adipocytes	1	-0.458658
CGCGTTTCAATGGATA_LUNG_T06	Epithelial_cells	1	0.24301
CGCGTTTCATTAACCG_LUNG_T06	B_cell	1	-0.27861
CGCGTTTGTCGGATCC_LUNG_T06	Macrophages	1	-0.438143
CGCGTTTGTGCACTTA_LUNG_T06	B_cell	1	-0.278124
CGCGTTTGTTTGTTTC_LUNG_T06	Monocytes	1	-0.325396
CGCTATCAGACAGAGA_LUNG_T06	Macrophages	1	-0.267709
CGCTATCAGATCCCGC_LUNG_T06	T_cells	1	-0.125534
CGCTATCAGGGATCTG_LUNG_T06	T_cells	1	-0.131452
CGCTATCAGGTAGCCA_LUNG_T06	B_cell	1	-0.445425
CGCTATCGTATAATGG_LUNG_T06	T_cells	1	-0.311988
CGCTATCTCATGTGGT_LUNG_T06	Chondrocytes	1	0.148749
CGCTATCTCCGCGTTT_LUNG_T06	CD4+ T-cells	1	-0.455381
CGCTATCTCTTTAGGG_LUNG_T06	CD4+ T-cells	1	-0.318356
CGCTGGAAGACAGAGA_LUNG_T06	CD8+ T-cells	1	-0.455635
CGCTGGAAGGCCCTTG_LUNG_T06	CD4+ T-cells	1	-0.291181
CGCTGGACAAGGACTG_LUNG_T06	Epithelial_cells	1	-0.321248
CGCTGGACAATAGAGT_LUNG_T06	Monocytes	1	-0.335188
CGCTGGACAGCAGTTT_LUNG_T06	T_cells	1	-0.463857
CGCTGGATCGTTTATC_LUNG_T06	T_cells	1	-0.463017
CGCTTCAAGAGGTAGA_LUNG_T06	B_cell	1	-0.34105
CGCTTCAAGGCTCATT_LUNG_T06	NK_cell	1	-0.284636
CGCTTCACATAGACTC_LUNG_T06	T_cells	1	0.0400906
CGCTTCACATCGGACC_LUNG_T06	T_cells	1	-0.126427
CGCTTCATCAGAAATG_LUNG_T06	T_cells	1	-0.330939
CGGACACAGTCGTTTG_LUNG_T06	Monocytes	1	-0.302059
CGGACACCAAGTCTAC_LUNG_T06	Pre-B_cell_CD34-	1	-0.49107
CGGACACCAGGGATTG_LUNG_T06	Monocytes	1	-0.274892
CGGACACCATACTACG_LUNG_T06	B_cell	1	-0.312884
CGGACACCATGGTAGG_LUNG_T06	CD8+ T-cells	1	-0.0939973
CGGACACGTAGGACAC_LUNG_T06	Macrophages	1	-0.230263
CGGACACTCCATTCTA_LUNG_T06	T_cells	1	-0.44681
CGGACGTAGCGCTTAT_LUNG_T06	Fibroblasts	1	0.134747
CGGACGTCATCAGTCA_LUNG_T06	T_cells	1	-0.312122
CGGACGTTCACCATAG_LUNG_T06	Endothelial cells	1	0.074949
CGGACTGAGATCCCAT_LUNG_T06	Epithelial_cells	1	-0.405628
CGGACTGAGCCCAACC_LUNG_T06	Macrophages	1	-0.470796
CGGACTGCAAGCTGAG_LUNG_T06	CD4+ T-cells	1	-0.320691
CGGACTGCACTCAGGC_LUNG_T06	Adipocytes	1	0.0227659
CGGACTGCAGGATCGA_LUNG_T06	B-cells	1	-0.116386
CGGACTGCAGGGCATA_LUNG_T06	NK cells	1	-0.451018
CGGACTGCAGTCAGCC_LUNG_T06	T_cells	1	-0.33699
CGGACTGGTCTAACGT_LUNG_T06	B_cell	1	-0.313935
CGGACTGGTCTTGCGG_LUNG_T06	T_cells	1	-0.114845
CGGACTGGTGAAGGCT_LUNG_T06	Epithelial_cells	1	0.122812
CGGACTGGTTTCGCTC_LUNG_T06	Macrophages	1	0.346945
CGGACTGTCTATCCTA_LUNG_T06	B_cell	1	-0.32247
CGGACTGTCTGGCGTG_LUNG_T06	B_cell	1	-0.441066
CGGAGCTAGACCTTTG_LUNG_T06	CD8+ T-cells	1	-0.450453
CGGAGCTAGACGCTTT_LUNG_T06	Chondrocytes	1	-0.242362
CGGAGCTAGAGCTATA_LUNG_T06	T_cells	1	-0.330121
CGGAGCTAGGCAGTCA_LUNG_T06	B_cell	1	-0.286113
CGGAGCTAGTCGTACT_LUNG_T06	T_cells	1	-0.151263
CGGAGCTAGTGCGTGA_LUNG_T06	Fibroblasts	1	-0.249497
CGGAGCTCACCGGAAA_LUNG_T06	Fibroblasts	1	-0.382882
CGGAGCTCAGGGTACA_LUNG_T06	Monocytes	1	-0.512738
CGGAGCTCATCGATGT_LUNG_T06	T_cells	1	-0.157046
CGGAGCTGTAACGCGA_LUNG_T06	Erythrocytes	1	0.365479
CGGAGCTGTTATCCGA_LUNG_T06	T_cells	1	-0.318157
CGGAGCTTCGTCACGG_LUNG_T06	Epithelial_cells	1	-0.292511
CGGAGCTTCTAACTGG_LUNG_T06	T_cells	1	-0.456106
CGGAGTCAGAACAATC_LUNG_T06	T_cells	1	-0.0726373
CGGAGTCCAGCTGCTG_LUNG_T06	B_cell	1	-0.307046
CGGAGTCTCATCATTC_LUNG_T06	Macrophage	1	-0.00180504
CGGAGTCTCCTCGCAT_LUNG_T06	T_cells	1	-0.185872
CGGAGTCTCGGACAAG_LUNG_T06	Adipocytes	1	-0.341554
CGGCTAGAGACTTGAA_LUNG_T06	Fibroblasts	1	-0.382082
CGGCTAGAGGTCATCT_LUNG_T06	Monocyte	1	-0.448839
CGGCTAGCACTACAGT_LUNG_T06	B_cell	1	-0.130516
CGGCTAGCAGATCGGA_LUNG_T06	T_cells	1	-0.285999
CGGCTAGCAGTAAGCG_LUNG_T06	T_cells	1	-0.309259
CGGCTAGCATATACGC_LUNG_T06	Macrophages	1	-0.072053
CGGCTAGCATTCTCAT_LUNG_T06	T_cells	1	-0.304431
CGGCTAGGTGCAACGA_LUNG_T06	T_cells	1	-0.207563
CGGCTAGGTTCACCTC_LUNG_T06	B_cell	1	-0.437965
CGGCTAGTCCAGTAGT_LUNG_T06	T_cells	1	-0.471915
CGGCTAGTCCGTAGGC_LUNG_T06	B-cells	1	-0.0171812
CGGCTAGTCTAACTCT_LUNG_T06	Chondrocytes	1	-0.0295092
CGGGTCAAGAGTTGGC_LUNG_T06	B-cells	1	-0.433544
CGGGTCAAGATCCCAT_LUNG_T06	B-cells	1	-0.444009
CGGGTCAAGGGTTCCC_LUNG_T06	Skeletal muscle	1	-0.463886
CGGGTCAGTAAGGGCT_LUNG_T06	NK_cell	1	-0.31509
CGGGTCAGTCTTGATG_LUNG_T06	T_cells	1	-0.330872
CGGGTCAGTGCTCTTC_LUNG_T06	T_cells	1	-0.0387316
CGGGTCAGTTAAGGGC_LUNG_T06	Macrophages	1	-0.427883
CGGGTCAGTTGAACTC_LUNG_T06	T_cells	1	-0.287304
CGGGTCATCGATGAGG_LUNG_T06	T_cells	1	-0.202507
CGGTTAAAGATTACCC_LUNG_T06	T_cells	1	-0.217691
CGGTTAAAGTAGGTGC_LUNG_T06	B-cells	1	-0.445983
CGGTTAATCCGCAAGC_LUNG_T06	Fibroblasts	1	-0.280639
CGGTTAATCTGCAGTA_LUNG_T06	Monocytes	1	-0.114191
CGTAGCGAGGTGCTTT_LUNG_T06	B_cell	1	-0.263455
CGTAGCGAGTACATGA_LUNG_T06	T_cells	1	-0.315691
CGTAGCGAGTGTACGG_LUNG_T06	HSC	1	-0.304303
CGTAGCGCACAGACTT_LUNG_T06	NK cells	1	-0.447309
CGTAGCGCACCAGCAC_LUNG_T06	B_cell	1	-0.28326
CGTAGCGCACGAAAGC_LUNG_T06	Macrophages	1	-0.0193032
CGTAGCGGTCTCCCTA_LUNG_T06	Macrophages	1	-0.254165
CGTAGCGGTGCTAGCC_LUNG_T06	Endothelial cells	1	-0.474808
CGTAGCGGTGTTGAGG_LUNG_T06	CD4+ T-cells	1	-0.308796
CGTAGCGGTTCGTGAT_LUNG_T06	T_cells	1	-0.284882
CGTAGCGGTTGATTGC_LUNG_T06	Endothelial cells	1	-0.479094
CGTAGCGTCGAATGGG_LUNG_T06	T_cells	1	-0.205888
CGTAGGCAGGAATTAC_LUNG_T06	T_cells	1	-0.468238
CGTAGGCGTAAACCTC_LUNG_T06	CD8+ T-cells	1	-0.456133
CGTAGGCGTTATGTGC_LUNG_T06	Macrophages	1	0.161635
CGTCACTAGAAGATTC_LUNG_T06	Epithelial_cells	1	-0.372228
CGTCACTAGATGGCGT_LUNG_T06	DC	1	-0.435389
CGTCACTAGATGTAAC_LUNG_T06	B_cell	1	-0.32059
CGTCACTAGCCCTAAT_LUNG_T06	T_cells	1	-0.212281
CGTCACTAGTAAGTAC_LUNG_T06	T_cells	1	-0.318295
CGTCACTAGTAGTGCG_LUNG_T06	Fibroblasts	1	-0.381692
CGTCACTCATTTGCTT_LUNG_T06	DC	1	-0.0951243
CGTCACTGTTGAGGTG_LUNG_T06	Adipocytes	1	0.362666
CGTCACTTCAAACGGG_LUNG_T06	T_cells	1	-0.452929
CGTCAGGAGACAGGCT_LUNG_T06	B_cell	1	0.272359
CGTCAGGCATATACGC_LUNG_T06	DC	1	-0.121783
CGTCAGGGTACCGTAT_LUNG_T06	Monocytes	1	-0.395059
CGTCAGGGTCGCCATG_LUNG_T06	T_cells	1	-0.326527
CGTCAGGGTGAGGCTA_LUNG_T06	B-cells	1	0.0135972
CGTCAGGTCTTTACAC_LUNG_T06	NK_cell	1	-0.150614
CGTCCATAGCTGCAAG_LUNG_T06	CD4+ T-cells	1	-0.283457
CGTCCATAGGATGGTC_LUNG_T06	Endothelial cells	1	-0.369865
CGTCCATCAGACAGGT_LUNG_T06	T_cells	1	-0.459896
CGTCCATCATGTCCTC_LUNG_T06	Adipocytes	1	-0.19795
CGTCCATGTCATTAGC_LUNG_T06	B_cell	1	-0.286552
CGTCCATTCACCATAG_LUNG_T06	Fibroblasts	1	-0.0425211
CGTCCATTCCCACTTG_LUNG_T06	B_cell	1	-0.185114
CGTCCATTCTGTACGA_LUNG_T06	T_cells	1	-0.197662
CGTCTACAGCAGCCTC_LUNG_T06	Macrophage	1	-0.463665
CGTCTACAGTGGGATC_LUNG_T06	T_cells	1	-0.445059
CGTCTACCAATAGCAA_LUNG_T06	Macrophages	1	-0.464833
CGTCTACCACGAAAGC_LUNG_T06	Epithelial_cells	1	-0.158495
CGTCTACGTGCAGTAG_LUNG_T06	B_cell	1	-0.291739
CGTGAGCAGCCACGTC_LUNG_T06	CD8+ T-cells	1	-0.348177
CGTGAGCAGGTTCCTA_LUNG_T06	DC	1	-0.247235
CGTGAGCAGTTCGCAT_LUNG_T06	Monocytes	1	0.0618032
CGTGAGCGTAGCGCAA_LUNG_T06	T_cells	1	0.0589257
CGTGAGCTCATTTGGG_LUNG_T06	Fibroblasts	1	-0.0719888
CGTGTAAAGACCGGAT_LUNG_T06	T_cells	1	-0.116319
CGTGTAAAGCTAAACA_LUNG_T06	T_cells	1	-0.441679
CGTGTAAAGTTCCACA_LUNG_T06	T_cells	1	-0.108019
CGTGTAACATAAAGGT_LUNG_T06	B-cells	1	-0.0865907
CGTGTAAGTACTTGAC_LUNG_T06	T_cells	1	-0.334309
CGTGTAAGTATAATGG_LUNG_T06	T_cells	1	-0.118292
CGTGTAAGTTCACCTC_LUNG_T06	Monocytes	1	-0.354319
CGTGTAATCAGTCAGT_LUNG_T06	B_cell	1	-0.443032
CGTGTAATCCAGATCA_LUNG_T06	T_cells	1	-0.448936
CGTGTAATCGGATGGA_LUNG_T06	Macrophages	1	-0.117501
CGTGTAATCTCTGAGA_LUNG_T06	NK cells	1	-0.181565
CGTGTCTAGCGGCTTC_LUNG_T06	B_cell	1	-0.447954
CGTGTCTAGCTGTTCA_LUNG_T06	CD8+ T-cells	1	-0.127355
CGTGTCTCATGCAACT_LUNG_T06	T_cells	1	0.157766
CGTGTCTCATTGGGCC_LUNG_T06	T_cells	1	-0.0877631
CGTTAGAAGATAGCAT_LUNG_T06	T_cells	1	-0.344912
CGTTAGAAGGCCATAG_LUNG_T06	CD8+ T-cells	1	-0.452309
CGTTAGAGTGCACCAC_LUNG_T06	CD8+ T-cells	1	-0.364927
CGTTAGATCGTGGGAA_LUNG_T06	Macrophage	1	-0.298927
CGTTCTGAGACTTTCG_LUNG_T06	CD4+ T-cells	1	-0.467328
CGTTCTGAGCTGCGAA_LUNG_T06	NK cells	1	-0.295712
CGTTCTGAGGGAAACA_LUNG_T06	B-cells	1	-0.447526
CGTTCTGAGTTATCGC_LUNG_T06	T_cells	1	-0.453539
CGTTCTGAGTTCCACA_LUNG_T06	Fibroblasts	1	-0.453808
CGTTCTGGTAACGCGA_LUNG_T06	Monocytes	1	0.0204283
CGTTCTGGTTACGACT_LUNG_T06	Monocytes	1	-0.169347
CGTTCTGGTTGTCTTT_LUNG_T06	Monocytes	1	0.175092
CGTTGGGAGCTACCGC_LUNG_T06	B_cell	1	-0.0912742
CGTTGGGAGGTGCACA_LUNG_T06	Adipocytes	1	-0.148008
CGTTGGGAGTCTCGGC_LUNG_T06	Adipocytes	1	0.108025
CGTTGGGCACAAGTAA_LUNG_T06	T_cells	1	-0.0210676
CGTTGGGGTTACGACT_LUNG_T06	Adipocytes	1	-0.359815
CGTTGGGTCAACTCTT_LUNG_T06	Fibroblasts	1	-0.412273
CGTTGGGTCACGCGGT_LUNG_T06	CD8+ T-cells	1	-0.29564
CGTTGGGTCCACGCAG_LUNG_T06	CD4+ T-cells	1	-0.440832
CGTTGGGTCGCGGATC_LUNG_T06	T_cells	1	-0.28249
CGTTGGGTCTAGAGTC_LUNG_T06	Macrophages	1	-0.117705
CTAACTTAGCTAGTGG_LUNG_T06	Endothelial_cells	1	-0.13464
CTAACTTAGGTGCACA_LUNG_T06	B-cells	1	-0.0682997
CTAACTTAGTGGGATC_LUNG_T06	CD8+ T-cells	1	-0.450512
CTAACTTCACCTCGGA_LUNG_T06	Macrophages	1	0.275786
CTAACTTGTTAGGGTG_LUNG_T06	Epithelial_cells	1	-0.0511671
CTAAGACAGAGGTTAT_LUNG_T06	Fibroblasts	1	-0.167189
CTAAGACAGCCCAGCT_LUNG_T06	Macrophages	1	0.0993394
CTAAGACCAAGGACAC_LUNG_T06	Macrophage	1	-0.104875
CTAAGACTCCTATGTT_LUNG_T06	Monocytes	1	-0.120924
CTAAGACTCGTCACGG_LUNG_T06	DC	1	-0.130037
CTAAGACTCTAACTGG_LUNG_T06	Macrophages	1	-0.00866351
CTAAGACTCTGAGTGT_LUNG_T06	Macrophage	1	-0.458801
CTAATGGAGATCGATA_LUNG_T06	B_cell	1	-0.346053
CTAATGGCATCTCCCA_LUNG_T06	Fibroblasts	1	-0.159665
CTAATGGCATGGTCAT_LUNG_T06	Macrophages	1	-0.428914
CTAATGGGTGACTACT_LUNG_T06	T_cells	1	-0.15583
CTAATGGGTTGGTGGA_LUNG_T06	B-cells	1	-0.319904
CTAATGGTCCACTGGG_LUNG_T06	Macrophages	1	-0.282574
CTACACCCAAGAGGCT_LUNG_T06	Monocytes	1	-0.196573
CTACACCCACGGTGTC_LUNG_T06	B_cell	1	-0.286939
CTACACCCAGGACCCT_LUNG_T06	T_cells	1	-0.1114
CTACACCGTCCGCTGA_LUNG_T06	Adipocytes	1	-0.0295365
CTACACCGTCGCGAAA_LUNG_T06	Macrophages	1	-0.0243619
CTACACCGTGAAGGCT_LUNG_T06	B-cells	1	-0.334294
CTACACCTCAGTTGAC_LUNG_T06	T_cells	1	-0.281547
CTACACCTCGGTCTAA_LUNG_T06	B_cell	1	-0.306641
CTACACCTCTCAACTT_LUNG_T06	T_cells	1	-0.460063
CTACATTAGAAGATTC_LUNG_T06	NK cells	1	-0.198823
CTACATTAGAATAGGG_LUNG_T06	Endothelial cells	1	0.0199813
CTACATTAGCTGCCCA_LUNG_T06	Chondrocytes	1	-0.0329751
CTACATTCAGAGCCAA_LUNG_T06	T_cells	1	-0.173622
CTACATTTCTACTATC_LUNG_T06	T_cells	1	-0.177141
CTACATTTCTCTTATG_LUNG_T06	DC	1	-0.138172
CTACCCAAGTACGTAA_LUNG_T06	Endothelial_cells	1	0.0559298
CTACCCACAGCCTGTG_LUNG_T06	B_cell	1	-0.432908
CTACCCACATGCGCAC_LUNG_T06	T_cells	1	-0.336794
CTACCCACATTACGAC_LUNG_T06	Fibroblasts	1	-0.442274
CTACCCAGTCTAACGT_LUNG_T06	DC	1	-0.257591
CTACCCAGTGGTTTCA_LUNG_T06	Tissue_stem_cells	1	0.0697744
CTACCCAGTGTGAAAT_LUNG_T06	Monocytes	1	0.220455
CTACCCAGTTCCACAA_LUNG_T06	Fibroblasts	1	-0.103204
CTACCCAGTTGACGTT_LUNG_T06	Skeletal muscle	1	-0.37304
CTACGTCAGACATAAC_LUNG_T06	CD4+ T-cells	1	-0.309365
CTACGTCAGCGTGTCC_LUNG_T06	Adipocytes	1	0.0221032
CTACGTCCACTTCTGC_LUNG_T06	Monocyte	1	-0.458939
CTACGTCCAGGATTGG_LUNG_T06	T_cells	1	-0.305502
CTACGTCGTACCTACA_LUNG_T06	NK cells	1	-0.354621
CTACGTCGTCGCTTCT_LUNG_T06	CD8+ T-cells	1	-0.449434
CTACGTCTCCGCGTTT_LUNG_T06	Fibroblasts	1	-0.285127
CTACGTCTCTGTACGA_LUNG_T06	Epithelial_cells	1	-0.205167
CTAGAGTAGGAGCGTT_LUNG_T06	T_cells	1	-0.31074
CTAGAGTCACAGGTTT_LUNG_T06	Macrophages	1	-0.321038
CTAGAGTGTACTCGCG_LUNG_T06	T_cells	1	-0.113543
CTAGAGTTCACAGGCC_LUNG_T06	B-cells	1	-0.306334
CTAGAGTTCACCGGGT_LUNG_T06	CD8+ T-cells	1	-0.454646
CTAGAGTTCATAAAGG_LUNG_T06	Fibroblasts	1	-0.0259152
CTAGAGTTCCACGTTC_LUNG_T06	Monocytes	1	0.0388191
CTAGAGTTCTTCCTTC_LUNG_T06	Adipocytes	1	-0.250731
CTAGCCTAGGAACTGC_LUNG_T06	T_cells	1	-0.47208
CTAGCCTCACAACGTT_LUNG_T06	B-cells	1	-0.43792
CTAGCCTGTACGCTGC_LUNG_T06	T_cells	1	-0.443685
CTAGCCTGTTACGACT_LUNG_T06	CD4+ T-cells	1	-0.450326
CTAGCCTTCTCATTCA_LUNG_T06	T_cells	1	-0.461553
CTAGTGAAGACAGACC_LUNG_T06	Fibroblasts	1	-0.151531
CTAGTGAAGAGGTTAT_LUNG_T06	T_cells	1	-0.299959
CTAGTGAAGGTGATAT_LUNG_T06	Endothelial cells	1	0.522556
CTAGTGACAGGATTGG_LUNG_T06	DC	1	-0.113095
CTAGTGAGTCAACTGT_LUNG_T06	B_cell	1	-0.44252
CTAGTGAGTCCGAAGA_LUNG_T06	Macrophages	1	-0.136648
CTAGTGAGTCTTCTCG_LUNG_T06	Macrophages	1	-0.43077
CTAGTGATCACATACG_LUNG_T06	CD4+ T-cells	1	-0.452868
CTAGTGATCCCTCAGT_LUNG_T06	B_cell	1	-0.439201
CTCACACAGAGCTATA_LUNG_T06	CD4+ T-cells	1	-0.464295
CTCACACAGCGTTCCG_LUNG_T06	T_cells	1	-0.321313
CTCACACAGTAATCCC_LUNG_T06	CD4+ T-cells	1	-0.143662
CTCACACCACAAGACG_LUNG_T06	B-cells	1	-0.326949
CTCACACCATCGGAAG_LUNG_T06	Macrophages	1	-0.0724411
CTCACACCATCGTCGG_LUNG_T06	B_cell	1	-0.446156
CTCACACGTACCGGCT_LUNG_T06	CD8+ T-cells	1	0.177463
CTCACACGTGCTGTAT_LUNG_T06	CD8+ T-cells	1	-0.0160323
CTCACACTCCGCATAA_LUNG_T06	B_cell	1	-0.314059
CTCACACTCGGTTAAC_LUNG_T06	B-cells	1	0.206642
CTCAGAAAGAAACCAT_LUNG_T06	Macrophages	1	-0.0113456
CTCAGAACAGCTGTGC_LUNG_T06	T_cells	1	-0.45648
CTCAGAACAGGGCATA_LUNG_T06	Epithelial_cells	1	-0.317747
CTCAGAATCTACCTGC_LUNG_T06	T_cells	1	-0.159064
CTCAGAATCTTGCATT_LUNG_T06	B-cells	1	-0.189016
CTCATTAAGCGCCTCA_LUNG_T06	Adipocytes	1	-0.217338
CTCATTAAGTACGTAA_LUNG_T06	NK_cell	1	-0.295975
CTCATTACATTGAGCT_LUNG_T06	Epithelial_cells	1	-0.133343
CTCATTAGTCAAAGAT_LUNG_T06	CD4+ T-cells	1	-0.438003
CTCATTAGTCCTCTTG_LUNG_T06	B_cell	1	-0.445827
CTCATTAGTTAGGGTG_LUNG_T06	NK_cell	1	-0.450815
CTCCTAGAGAGTGACC_LUNG_T06	T_cells	1	-0.273501
CTCCTAGAGATGCCTT_LUNG_T06	T_cells	1	-0.309812
CTCCTAGAGCTAACTC_LUNG_T06	NK cells	1	-0.105844
CTCCTAGAGTATTGGA_LUNG_T06	NK_cell	1	-0.316972
CTCCTAGAGTTTAGGA_LUNG_T06	Monocyte	1	-0.444208
CTCCTAGCACAGCCCA_LUNG_T06	B_cell	1	-0.314995
CTCCTAGCAGCTCGAC_LUNG_T06	CD8+ T-cells	1	-0.359118
CTCCTAGTCAGGTAAA_LUNG_T06	Macrophages	1	-0.384104
CTCCTAGTCGCTTGTC_LUNG_T06	B_cell	1	-0.11681
CTCGAAAAGTGTACTC_LUNG_T06	B-cells	1	-0.230377
CTCGAAACACAGCCCA_LUNG_T06	B_cell	1	-0.345885
CTCGAAAGTACAGACG_LUNG_T06	Macrophages	1	-0.403894
CTCGAAAGTCATTAGC_LUNG_T06	T_cells	1	-0.166567
CTCGAAATCTGAAAGA_LUNG_T06	B-cells	1	-0.277171
CTCGAGGAGATATGCA_LUNG_T06	Epithelial_cells	1	-0.148209
CTCGAGGCACATCCAA_LUNG_T06	Fibroblasts	1	0.244065
CTCGAGGGTAATCACC_LUNG_T06	Fibroblasts	1	-0.0589637
CTCGAGGTCGGAATCT_LUNG_T06	Epithelial_cells	1	0.034248
CTCGAGGTCTCGAGTA_LUNG_T06	T_cells	1	-0.366866
CTCGAGGTCTCGGACG_LUNG_T06	Macrophages	1	-0.402991
CTCGGAGAGTTCCACA_LUNG_T06	B_cell	1	-0.443519
CTCGGAGCAAGTTAAG_LUNG_T06	T_cells	1	-0.119033
CTCGGAGCACATCCAA_LUNG_T06	Macrophage	1	-0.317902
CTCGGAGGTTGCTCCT_LUNG_T06	Fibroblasts	1	0.0095079
CTCGGAGTCGTGGTCG_LUNG_T06	CD8+ T-cells	1	-0.122633
CTCGGAGTCGTTTGCC_LUNG_T06	CD4+ T-cells	1	-0.142614
CTCGGAGTCTAACCGA_LUNG_T06	T_cells	1	-0.328292
CTCGGAGTCTGTTTGT_LUNG_T06	Fibroblasts	1	0.00455874
CTCGGAGTCTTGACGA_LUNG_T06	Macrophages	1	-0.356396
CTCGGGAAGACGACGT_LUNG_T06	Monocytes	1	-0.236336
CTCGGGAAGGACTGGT_LUNG_T06	B_cell	1	-0.438947
CTCGGGAAGTGTGGCA_LUNG_T06	T_cells	1	0.0321451
CTCGGGACAAACTGCT_LUNG_T06	B_cell	1	-0.436667
CTCGGGACACAGCGTC_LUNG_T06	B_cell	1	-0.441791
CTCGTACAGAGCTATA_LUNG_T06	B_cell	1	-0.467024
CTCGTACAGCTAGTGG_LUNG_T06	CD4+ T-cells	1	-0.440549
CTCGTACCACGAAAGC_LUNG_T06	Endothelial cells	1	-0.15985
CTCGTACCACGGTGTC_LUNG_T06	Fibroblasts	1	-0.107754
CTCGTACCAGATGAGC_LUNG_T06	CD8+ T-cells	1	-0.44203
CTCGTACCATACAGCT_LUNG_T06	CD4+ T-cells	1	-0.327551
CTCGTACGTACAGACG_LUNG_T06	Fibroblasts	1	-0.10554
CTCGTACGTATGGTTC_LUNG_T06	Chondrocytes	1	0.226891
CTCGTACGTCAGGACA_LUNG_T06	Monocytes	1	-0.446645
CTCGTACGTCGATTGT_LUNG_T06	T_cells	1	-0.297227
CTCGTACGTGTGGTTT_LUNG_T06	Epithelial_cells	1	-0.249011
CTCGTACGTTGGAGGT_LUNG_T06	Macrophages	1	-0.236041
CTCGTACTCCTCAACC_LUNG_T06	CD4+ T-cells	1	-0.29729
CTCGTACTCTACCAGA_LUNG_T06	T_cells	1	-0.459747
CTCGTCAAGGATCGCA_LUNG_T06	T_cells	1	-0.308644
CTCGTCACATGTCTCC_LUNG_T06	B-cells	1	-0.443973
CTCGTCATCACCTCGT_LUNG_T06	T_cells	1	-0.464664
CTCGTCATCATGCATG_LUNG_T06	Monocytes	1	-0.316685
CTCTAATCACAGAGGT_LUNG_T06	Monocytes	1	0.00804278
CTCTAATCACTAGTAC_LUNG_T06	B_cell	1	-0.448514
CTCTAATCAGTCGATT_LUNG_T06	B-cells	1	-0.450321
CTCTAATGTCAACTGT_LUNG_T06	Monocytes	1	-0.390099
CTCTAATTCCAAATGC_LUNG_T06	B_cell	1	-0.446785
CTCTACGAGGGTGTTG_LUNG_T06	NK cells	1	-0.00799336
CTCTACGCAAGTTAAG_LUNG_T06	CD4+ T-cells	1	-0.452978
CTCTACGCAGGCTCAC_LUNG_T06	B-cells	1	-0.282179
CTCTACGGTTAGTGGG_LUNG_T06	Monocytes	1	-0.392166
CTCTACGTCATCGATG_LUNG_T06	CD8+ T-cells	1	-0.476838
CTCTACGTCCCAAGAT_LUNG_T06	T_cells	1	-0.343796
CTCTACGTCTTGTTTG_LUNG_T06	Monocytes	1	-0.0282405
CTCTGGTCAAGCCCAC_LUNG_T06	DC	1	-0.429615
CTCTGGTCATTAGCCA_LUNG_T06	Monocytes	1	0.0100914
CTCTGGTGTCGTTGTA_LUNG_T06	Fibroblasts	1	-0.22133
CTCTGGTGTGCAACGA_LUNG_T06	Fibroblasts	1	-0.267834
CTCTGGTTCAGATAAG_LUNG_T06	Fibroblasts	1	-0.292511
CTCTGGTTCCAGAAGG_LUNG_T06	B_cell	1	-0.0842787
CTCTGGTTCCCTTGCA_LUNG_T06	T_cells	1	-0.333868
CTCTGGTTCCGCGCAA_LUNG_T06	B-cells	1	-0.366157
CTCTGGTTCTGCCAGG_LUNG_T06	B_cell	1	-0.292121
CTGAAACAGTGCGATG_LUNG_T06	T_cells	1	-0.142417
CTGAAACCAAGTAGTA_LUNG_T06	CD4+ T-cells	1	-0.457614
CTGAAACGTCTTGCGG_LUNG_T06	Monocytes	1	-0.457137
CTGAAACGTTAAGAAC_LUNG_T06	Macrophages	1	-0.423813
CTGAAACTCTCGTATT_LUNG_T06	NK_cell	1	-0.312686
CTGAAACTCTGTACGA_LUNG_T06	Epithelial_cells	1	-0.249914
CTGAAGTAGGAGCGAG_LUNG_T06	NK cells	1	-0.446207
CTGAAGTCACTCGACG_LUNG_T06	T_cells	1	-0.451422
CTGAAGTCAGACGCCT_LUNG_T06	T_cells	1	-0.176399
CTGAAGTCATGCCTAA_LUNG_T06	NK cells	1	-0.318408
CTGAAGTGTCCGTCAG_LUNG_T06	NK_cell	1	-0.454809
CTGAAGTTCCAAGTAC_LUNG_T06	Adipocytes	1	0.0208143
CTGAAGTTCCCTAACC_LUNG_T06	B_cell	1	-0.102307
CTGAAGTTCTGTCAAG_LUNG_T06	Adipocytes	1	-0.110212
CTGATAGAGATGAGAG_LUNG_T06	B_cell	1	-0.399007
CTGATAGCAATCGAAA_LUNG_T06	B_cell	1	0.184784
CTGATAGCAGGATTGG_LUNG_T06	Adipocytes	1	0.140675
CTGATAGCATCCGGGT_LUNG_T06	Monocytes	1	-0.447407
CTGATAGGTCTTTCAT_LUNG_T06	T_cells	1	-0.131895
CTGATAGTCAGCGACC_LUNG_T06	Fibroblasts	1	0.178302
CTGATCCAGCTGATAA_LUNG_T06	T_cells	1	-0.37881
CTGATCCCACCCATGG_LUNG_T06	T_cells	1	-0.291577
CTGATCCCAGCTGGCT_LUNG_T06	NK cells	1	-0.364452
CTGATCCCAGTGGGAT_LUNG_T06	CD8+ T-cells	1	-0.456158
CTGATCCGTAGCGCTC_LUNG_T06	T_cells	1	-0.0725575
CTGATCCTCGCAGGCT_LUNG_T06	Epithelial_cells	1	-0.039638
CTGCCTAAGGCTCTTA_LUNG_T06	T_cells	1	0.0388342
CTGCCTAAGTAGCGGT_LUNG_T06	T_cells	1	-0.38881
CTGCCTAAGTCCGGTC_LUNG_T06	Monocytes	1	-0.0409559
CTGCCTACAAATTGCC_LUNG_T06	DC	1	0.154189
CTGCCTACAACAACCT_LUNG_T06	Macrophages	1	-0.343388
CTGCCTACAATCTGCA_LUNG_T06	Adipocytes	1	-0.259525
CTGCCTACATATGGTC_LUNG_T06	T_cells	1	-0.449234
CTGCCTAGTCTGGAGA_LUNG_T06	T_cells	1	-0.289135
CTGCCTAGTGCCTTGG_LUNG_T06	B_cell	1	-0.261849
CTGCCTAGTTGAACTC_LUNG_T06	T_cells	1	-0.449686
CTGCCTATCCAGATCA_LUNG_T06	Fibroblasts	1	-0.449528
CTGCCTATCGTCTGAA_LUNG_T06	Fibroblasts	1	0.0497315
CTGCCTATCTCAAGTG_LUNG_T06	Erythrocytes	1	-0.147481
CTGCGGAAGCTAAGAT_LUNG_T06	T_cells	1	-0.437555
CTGCGGAAGTATCTCG_LUNG_T06	Epithelial_cells	1	-0.349728
CTGCGGACAGACGCTC_LUNG_T06	Macrophages	1	-0.267837
CTGCGGACATTGTGCA_LUNG_T06	CD8+ T-cells	1	-0.214128
CTGCGGATCTGCAAGT_LUNG_T06	B-cells	1	-0.435079
CTGCTGTAGACTAGAT_LUNG_T06	T_cells	1	-0.451092
CTGCTGTCAAACCCAT_LUNG_T06	Pre-B_cell_CD34-	1	-0.238071
CTGCTGTGTGCGCTTG_LUNG_T06	Monocytes	1	-0.162892
CTGCTGTTCCTATTCA_LUNG_T06	NK_cell	1	-0.145439
CTGCTGTTCGCAGGCT_LUNG_T06	T_cells	1	-0.110332
CTGGTCTAGACTAGGC_LUNG_T06	Pre-B_cell_CD34-	1	-0.345747
CTGGTCTAGATGTTAG_LUNG_T06	T_cells	1	-0.290657
CTGGTCTAGCACAGGT_LUNG_T06	T_cells	1	-0.309796
CTGGTCTAGGCACATG_LUNG_T06	Epithelial_cells	1	-0.339064
CTGGTCTAGGCTAGGT_LUNG_T06	Monocytes	1	-0.38114
CTGGTCTAGTCAAGCG_LUNG_T06	CD8+ T-cells	1	-0.181013
CTGGTCTCAGACGCCT_LUNG_T06	T_cells	1	-0.359888
CTGGTCTGTCAGTGGA_LUNG_T06	CD8+ T-cells	1	-0.340933
CTGGTCTTCTAGAGTC_LUNG_T06	B_cell	1	-0.0862483
CTGTGCTAGAACTCGG_LUNG_T06	NK_cell	1	-0.293965
CTGTGCTAGAGGTTAT_LUNG_T06	T_cells	1	-0.326429
CTGTGCTAGGGTCGAT_LUNG_T06	CD4+ T-cells	1	-0.318723
CTGTGCTCAAGAGGCT_LUNG_T06	DC	1	-0.352723
CTGTGCTCAATCCAAC_LUNG_T06	DC	1	-0.339736
CTGTGCTGTCTTTCAT_LUNG_T06	Macrophages	1	0.223222
CTGTGCTGTTACGTCA_LUNG_T06	T_cells	1	-0.370823
CTGTGCTTCACAATGC_LUNG_T06	CD4+ T-cells	1	-0.223142
CTGTTTAAGTTAGCGG_LUNG_T06	Chondrocytes	1	-0.0953341
CTGTTTACAACGATCT_LUNG_T06	NK_cell	1	-0.370205
CTGTTTACACACGCTG_LUNG_T06	DC	1	-0.301054
CTGTTTACAGGGATTG_LUNG_T06	B-cells	1	-0.305043
CTGTTTAGTCATCGGC_LUNG_T06	Fibroblasts	1	-0.23175
CTGTTTAGTGACGGTA_LUNG_T06	T_cells	1	-0.371324
CTGTTTATCGTGACAT_LUNG_T06	Adipocytes	1	-0.0705547
CTGTTTATCGTTACAG_LUNG_T06	T_cells	1	0.265544
CTTAACTAGCCACCTG_LUNG_T06	Macrophages	1	0.0560485
CTTAACTAGCTGCCCA_LUNG_T06	Macrophages	1	-0.414471
CTTAACTAGGGTCGAT_LUNG_T06	Macrophages	1	-0.44559
CTTAACTAGTACGCGA_LUNG_T06	T_cells	1	-0.148133
CTTAACTAGTTGAGAT_LUNG_T06	Macrophage	1	0.00602548
CTTAACTCAGATGGGT_LUNG_T06	B_cell	1	-0.438937
CTTAACTCAGGGCATA_LUNG_T06	T_cells	1	-0.456921
CTTAACTCATAAAGGT_LUNG_T06	Monocyte	1	-0.121989
CTTAACTGTTCCACTC_LUNG_T06	NK cells	1	-0.293191
CTTAACTGTTTAAGCC_LUNG_T06	Fibroblasts	1	-0.121629
CTTAACTGTTTGTTTC_LUNG_T06	T_cells	1	-0.352684
CTTACCGAGCGGATCA_LUNG_T06	NK cells	1	-0.305693
CTTACCGAGGGTATCG_LUNG_T06	CD4+ T-cells	1	-0.454062
CTTACCGCAAGGTTTC_LUNG_T06	T_cells	1	-0.446653
CTTACCGCATGCAACT_LUNG_T06	B_cell	1	-0.359668
CTTACCGGTGATAAGT_LUNG_T06	Macrophages	1	-0.0221464
CTTACCGTCTAAGCCA_LUNG_T06	Adipocytes	1	-0.0828826
CTTAGGAAGCGTCTAT_LUNG_T06	B_cell	1	-0.445841
CTTAGGACACCAGGCT_LUNG_T06	T_cells	1	-0.454726
CTTAGGACATACAGCT_LUNG_T06	T_cells	1	-0.443321
CTTAGGAGTAATCACC_LUNG_T06	Macrophage	1	-0.311655
CTTAGGAGTTGTCTTT_LUNG_T06	NK cells	1	-0.460611
CTTAGGATCCACTGGG_LUNG_T06	T_cells	1	-0.4447
CTTAGGATCTGCGGCA_LUNG_T06	NK cells	1	-0.304533
CTTCTCTAGTTCGCGC_LUNG_T06	Monocytes	1	-0.326563
CTTCTCTCAAGTTCTG_LUNG_T06	T_cells	1	-0.450449
CTTCTCTCACCATGTA_LUNG_T06	CD8+ T-cells	1	-0.450838
CTTCTCTCACCGAAAG_LUNG_T06	DC	1	-0.0538647
CTTCTCTCACGCGAAA_LUNG_T06	Fibroblasts	1	0.326902
CTTCTCTCATCTGGTA_LUNG_T06	Fibroblasts	1	0.0282762
CTTCTCTCATGATCCA_LUNG_T06	T_cells	1	-0.465324
CTTCTCTCATTTCACT_LUNG_T06	CD4+ T-cells	1	-0.179135
CTTCTCTGTGCAACTT_LUNG_T06	B_cell	1	-0.292424
CTTCTCTGTGCTAGCC_LUNG_T06	NK_cell	1	-0.457875
CTTGGCTAGAGCCTAG_LUNG_T06	T_cells	1	-0.458403
CTTGGCTAGTGAACGC_LUNG_T06	Macrophages	1	-0.287808
CTTGGCTGTCAGGACA_LUNG_T06	T_cells	1	-0.451119
CTTGGCTGTTCAGGCC_LUNG_T06	B_cell	1	-0.444319
CTTTGCGAGCGTTGCC_LUNG_T06	B-cells	1	-0.0747217
CTTTGCGCAGGTGGAT_LUNG_T06	T_cells	1	-0.303256
CTTTGCGGTGTGTGCC_LUNG_T06	CD8+ T-cells	1	-0.142032
CTTTGCGGTTTCGCTC_LUNG_T06	CD8+ T-cells	1	-0.455095
GAAACTCGTACGCTGC_LUNG_T06	CD8+ T-cells	1	-0.45108
GAAACTCTCATCGGAT_LUNG_T06	B_cell	1	-0.28969
GAAACTCTCCATGAGT_LUNG_T06	B_cell	1	-0.0894619
GAAACTCTCGAACTGT_LUNG_T06	T_cells	1	-0.442557
GAAACTCTCTCACATT_LUNG_T06	T_cells	1	-0.459318
GAAACTCTCTGCTTGC_LUNG_T06	CD4+ T-cells	1	-0.454247
GAAATGACACCATCCT_LUNG_T06	Monocytes	1	-0.176034
GAAATGACAGATAATG_LUNG_T06	T_cells	1	-0.290083
GAAATGACATGTTCCC_LUNG_T06	T_cells	1	-0.451669
GAAATGAGTCCATCCT_LUNG_T06	CD8+ T-cells	1	-0.316818
GAAATGAGTGTTTGTG_LUNG_T06	NK cells	1	-0.429256
GAAATGATCAGTTTGG_LUNG_T06	CD8+ T-cells	1	-0.437976
GAAATGATCTTTAGGG_LUNG_T06	CD8+ T-cells	1	-0.457671
GAACATCAGGAATTAC_LUNG_T06	B_cell	1	-0.438427
GAACATCCACGTCAGC_LUNG_T06	T_cells	1	-0.31261
GAACATCCAGCGATCC_LUNG_T06	B_cell	1	-0.35784
GAACATCGTACCATCA_LUNG_T06	T_cells	1	-0.159014
GAACATCGTGAGTGAC_LUNG_T06	B_cell	1	-0.135418
GAACATCTCTGCTGCT_LUNG_T06	Epithelial_cells	1	-0.253264
GAACATCTCTTACCTA_LUNG_T06	Monocytes	1	-0.196541
GAACCTACAGCTATTG_LUNG_T06	Monocytes	1	0.0990084
GAACCTACATGGGACA_LUNG_T06	Endothelial_cells	1	0.00512814
GAACCTAGTACATGTC_LUNG_T06	Adipocytes	1	-0.246208
GAACCTAGTATCACCA_LUNG_T06	T_cells	1	-0.316606
GAACCTAGTCGCCATG_LUNG_T06	T_cells	1	-0.23872
GAACCTAGTCTCCACT_LUNG_T06	CD8+ T-cells	1	-0.449237
GAACCTAGTGGTAACG_LUNG_T06	Monocytes	1	-0.0791714
GAACCTAGTTCCCTTG_LUNG_T06	Monocytes	1	0.0868339
GAACCTATCAAAGACA_LUNG_T06	T_cells	1	-0.235588
GAACCTATCGGTGTTA_LUNG_T06	T_cells	1	-0.452363
GAACGGAAGACTAGGC_LUNG_T06	Monocytes	1	-0.123403
GAACGGAAGTAGTGCG_LUNG_T06	NK cells	1	-0.360451
GAACGGAAGTATGACA_LUNG_T06	T_cells	1	-0.304319
GAACGGAGTATATCCG_LUNG_T06	T_cells	1	-0.146789
GAACGGAGTCACCTAA_LUNG_T06	T_cells	1	-0.177539
GAACGGAGTTGGTTTG_LUNG_T06	DC	1	-0.00406222
GAACGGATCAGTTGAC_LUNG_T06	Macrophages	1	-0.441611
GAAGCAGCATCGTCGG_LUNG_T06	NK cells	1	-0.320039
GAAGCAGCATTGCGGC_LUNG_T06	T_cells	1	-0.390879
GAAGCAGGTCCGAGTC_LUNG_T06	T_cells	1	-0.179875
GAAGCAGGTTGGGACA_LUNG_T06	Macrophages	1	0.105174
GAAGCAGGTTGGTAAA_LUNG_T06	Macrophages	1	-0.21652
GAAGCAGTCAGTCAGT_LUNG_T06	NK_cell	1	-0.452559
GAAGCAGTCCCTGACT_LUNG_T06	Monocytes	1	-0.528123
GAAGCAGTCCGTAGTA_LUNG_T06	T_cells	1	-0.122168
GAAGCAGTCGAGAGCA_LUNG_T06	B_cell	1	-0.442719
GAAGCAGTCTAGCACA_LUNG_T06	Monocytes	1	-0.232102
GAATAAGCAGGATTGG_LUNG_T06	Macrophages	1	-0.429718
GAATAAGCAGTCCTTC_LUNG_T06	T_cells	1	-0.454789
GAATAAGCAGTTTACG_LUNG_T06	NK cells	1	-0.0458289
GAATAAGCATGCAATC_LUNG_T06	B_cell	1	-0.287592
GAATAAGGTCGCATAT_LUNG_T06	T_cells	1	-0.46122
GAATAAGGTTTGACAC_LUNG_T06	Macrophages	1	-0.471242
GAATGAAAGAATGTTG_LUNG_T06	Endothelial cells	1	-0.0138204
GAATGAACACAGCGTC_LUNG_T06	NK_cell	1	0.0157706
GAATGAACACAGGCCT_LUNG_T06	Tissue_stem_cells	1	0.131258
GAATGAACATGGGACA_LUNG_T06	Adipocytes	1	-0.300534
GAATGAAGTCAGAGGT_LUNG_T06	T_cells	1	-0.0666433
GAATGAAGTGGTGTAG_LUNG_T06	Adipocytes	1	-0.122404
GAATGAATCGCAAACT_LUNG_T06	CD4+ T-cells	1	-0.444039
GAATGAATCTAACTCT_LUNG_T06	T_cells	1	-0.151993
GACACGCAGAGGTACC_LUNG_T06	Fibroblasts	1	0.142705
GACACGCCACGTAAGG_LUNG_T06	NK cells	1	-0.12347
GACACGCCACGTCAGC_LUNG_T06	Fibroblasts	1	-0.376269
GACACGCCAGCGTTCG_LUNG_T06	Adipocytes	1	-0.144303
GACAGAGAGTCGCCGT_LUNG_T06	B_cell	1	-0.291561
GACAGAGAGTGGTAAT_LUNG_T06	T_cells	1	-0.320427
GACAGAGAGTGTTAGA_LUNG_T06	T_cells	1	-0.166899
GACAGAGCACCAACCG_LUNG_T06	B-cells	1	-0.447111
GACAGAGCATAGAAAC_LUNG_T06	T_cells	1	-0.385155
GACAGAGGTAAGTGGC_LUNG_T06	B_cell	1	-0.349195
GACAGAGTCCGATATG_LUNG_T06	Adipocytes	1	-0.137161
GACCAATAGCGTTTAC_LUNG_T06	Macrophages	1	-0.147472
GACCAATGTAGTAGTA_LUNG_T06	Macrophages	1	-0.0129692
GACCAATGTCTCAACA_LUNG_T06	B_cell	1	-0.149735
GACCAATTCAAGATCC_LUNG_T06	T_cells	1	-0.111635
GACCTGGAGCGTGAGT_LUNG_T06	T_cells	1	0.00550597
GACCTGGAGTCTCCTC_LUNG_T06	T_cells	1	-0.297762
GACCTGGCAAGCCTAT_LUNG_T06	Tissue_stem_cells	1	-0.0576011
GACCTGGCATTCACTT_LUNG_T06	CD8+ T-cells	1	-0.45276
GACCTGGGTAGGCTGA_LUNG_T06	B_cell	1	-0.329254
GACCTGGTCCTGTACC_LUNG_T06	B_cell	1	-0.263702
GACGCGTAGGGCACTA_LUNG_T06	Monocytes	1	-0.180483
GACGCGTAGTCCTCCT_LUNG_T06	Macrophage	1	-0.298907
GACGCGTCACATTAGC_LUNG_T06	B_cell	1	-0.323818
GACGCGTCAGTCAGAG_LUNG_T06	B_cell	1	-0.2873
GACGCGTGTCGCTTTC_LUNG_T06	T_cells	1	-0.104065
GACGCGTTCACGATGT_LUNG_T06	B_cell	1	0.0442787
GACGCGTTCGTTTGCC_LUNG_T06	B_cell	1	-0.460866
GACGGCTAGTCACGCC_LUNG_T06	Fibroblasts	1	-0.373775
GACGGCTCAGGGTATG_LUNG_T06	Monocytes	1	0.120423
GACGGCTCATACTCTT_LUNG_T06	B_cell	1	-0.432924
GACGGCTCATAGAAAC_LUNG_T06	Macrophages	1	0.0112817
GACGGCTGTAGCAAAT_LUNG_T06	Macrophages	1	-0.0705314
GACGGCTGTCGCATCG_LUNG_T06	Macrophages	1	0.132157
GACGGCTTCAGAGCTT_LUNG_T06	T_cells	1	-0.434255
GACGGCTTCCGAGCCA_LUNG_T06	Monocytes	1	-0.398062
GACGTGCCAATCAGAA_LUNG_T06	B_cell	1	-0.269997
GACGTGCCAATCGAAA_LUNG_T06	Epithelial_cells	1	-0.0981836
GACGTGCCAGCCACCA_LUNG_T06	Macrophages	1	-0.466587
GACGTGCGTAAATACG_LUNG_T06	CD8+ T-cells	1	-0.282619
GACGTGCTCTGGAGCC_LUNG_T06	T_cells	1	-0.109365
GACGTGCTCTGGTGTA_LUNG_T06	B-cells	1	-0.0256238
GACGTTAAGTGGAGAA_LUNG_T06	B_cell	1	-0.44548
GACGTTACAATCCAAC_LUNG_T06	Epithelial_cells	1	-0.257495
GACGTTACACCAGATT_LUNG_T06	T_cells	1	-0.317998
GACGTTAGTACTTCTT_LUNG_T06	T_cells	1	-0.446633
GACGTTAGTATTACCG_LUNG_T06	Adipocytes	1	-0.00751301
GACGTTAGTTCGGCAC_LUNG_T06	T_cells	1	-0.453221
GACTAACAGCACCGTC_LUNG_T06	Macrophages	1	-0.299567
GACTAACAGGCGCTCT_LUNG_T06	Epithelial_cells	1	-0.308261
GACTAACCAAAGGTGC_LUNG_T06	Myocytes	1	-0.0672293
GACTAACCACTTCTGC_LUNG_T06	Monocytes	1	-0.00467075
GACTAACCAGCTGGCT_LUNG_T06	T_cells	1	0.117233
GACTAACCATGAGCGA_LUNG_T06	CD4+ T-cells	1	-0.442972
GACTAACGTAATCGTC_LUNG_T06	NK cells	1	-0.453905
GACTAACGTGCACCAC_LUNG_T06	Epithelial_cells	1	-0.359338
GACTAACTCAGGCGAA_LUNG_T06	Macrophage	1	-0.432436
GACTACAAGAATGTTG_LUNG_T06	Macrophages	1	-0.431299
GACTACACAAGCGCTC_LUNG_T06	Epithelial_cells	1	-0.308754
GACTACATCACATAGC_LUNG_T06	Fibroblasts	1	-0.127368
GACTACATCACTGGGC_LUNG_T06	T_cells	1	-0.44965
GACTGCGAGACCGGAT_LUNG_T06	T_cells	1	0.0367731
GACTGCGAGATCCCAT_LUNG_T06	B_cell	1	-0.163261
GACTGCGAGGATATAC_LUNG_T06	CD4+ T-cells	1	-0.308858
GACTGCGAGTTGAGTA_LUNG_T06	NK_cell	1	-0.348367
GACTGCGCAATCGGTT_LUNG_T06	Fibroblasts	1	-0.083825
GACTGCGCACATCCGG_LUNG_T06	Macrophages	1	-0.271295
GACTGCGCACGTCTCT_LUNG_T06	T_cells	1	-0.118258
GACTGCGCATCTCGCT_LUNG_T06	Fibroblasts	1	0.360893
GACTGCGGTATAGGTA_LUNG_T06	CD4+ T-cells	1	-0.46198
GACTGCGGTGCACGAA_LUNG_T06	Macrophages	1	-0.321912
GACTGCGTCGAACTGT_LUNG_T06	Monocytes	1	0.0389791
GACTGCGTCGCTAGCG_LUNG_T06	CD4+ T-cells	1	-0.314357
GAGCAGAAGATGCGAC_LUNG_T06	Macrophage	1	-0.00118833
GAGCAGAAGCTTATCG_LUNG_T06	Adipocytes	1	-0.39359
GAGCAGACAATAAGCA_LUNG_T06	B-cells	1	-0.095702
GAGCAGACAATGACCT_LUNG_T06	T_cells	1	-0.29203
GAGCAGACATATACCG_LUNG_T06	T_cells	1	-0.341861
GAGCAGAGTTTGTTGG_LUNG_T06	B-cells	1	-0.456713
GAGCAGATCCTCAATT_LUNG_T06	B_cell	1	-0.317381
GAGCAGATCGCAGGCT_LUNG_T06	B_cell	1	-0.44609
GAGCAGATCGTTTAGG_LUNG_T06	B_cell	1	-0.276776
GAGCAGATCTAACTCT_LUNG_T06	B_cell	1	-0.369554
GAGCAGATCTCATTCA_LUNG_T06	CD4+ T-cells	1	-0.114165
GAGGTGAAGATCCCAT_LUNG_T06	Macrophages	1	-0.345724
GAGGTGACAAACTGTC_LUNG_T06	CD8+ T-cells	1	-0.452885
GAGGTGACACCGCTAG_LUNG_T06	NK cells	1	-0.447959
GAGGTGACATGCGCAC_LUNG_T06	DC	1	0.271821
GAGGTGAGTAGAGGAA_LUNG_T06	Fibroblasts	1	-0.154173
GAGGTGAGTAGCGTCC_LUNG_T06	Macrophages	1	-0.450396
GAGGTGAGTTGGACCC_LUNG_T06	B_cell	1	-0.28761
GAGGTGATCATGCATG_LUNG_T06	Macrophages	1	-0.436646
GAGGTGATCATTATCC_LUNG_T06	Macrophages	1	-0.26044
GAGGTGATCCGCGCAA_LUNG_T06	NK cells	1	-0.455941
GAGTCCGAGTAGTGCG_LUNG_T06	NK_cell	1	0.0944316
GAGTCCGCAGTACACT_LUNG_T06	CD4+ T-cells	1	-0.301104
GAGTCCGCATGTCTCC_LUNG_T06	CD4+ T-cells	1	-0.456408
GAGTCCGGTCGCGTGT_LUNG_T06	Fibroblasts	1	-0.374112
GAGTCCGTCACCACCT_LUNG_T06	Monocytes	1	-0.1583
GAGTCCGTCTGGTATG_LUNG_T06	Adipocytes	1	-0.472143
GAGTCCGTCTGTTTGT_LUNG_T06	Macrophages	1	-0.286636
GATCAGTAGAGTAAGG_LUNG_T06	CD8+ T-cells	1	-0.279161
GATCAGTAGGATGGAA_LUNG_T06	B-cells	1	-0.134384
GATCAGTAGTAATCCC_LUNG_T06	Erythrocytes	1	-0.165542
GATCAGTCAGGGCATA_LUNG_T06	T_cells	1	-0.141131
GATCAGTGTAAGAGGA_LUNG_T06	Monocytes	1	0.0104178
GATCAGTGTCGCGGTT_LUNG_T06	Fibroblasts	1	-0.235309
GATCGATAGAAGGCCT_LUNG_T06	T_cells	1	-0.440672
GATCGATAGCTGCCCA_LUNG_T06	T_cells	1	-0.272149
GATCGATAGGCAGTCA_LUNG_T06	T_cells	1	-0.326948
GATCGATCATTCCTCG_LUNG_T06	Epithelial_cells	1	-0.263889
GATCGATGTGGGTATG_LUNG_T06	Monocytes	1	-0.401253
GATCGCGAGCCACTAT_LUNG_T06	B_cell	1	-0.303408
GATCGCGAGCCAGAAC_LUNG_T06	T_cells	1	-0.294065
GATCGCGAGCGATTCT_LUNG_T06	CD8+ T-cells	1	-0.293323
GATCGCGGTACATCCA_LUNG_T06	Adipocytes	1	-0.465914
GATCGCGGTATGCTTG_LUNG_T06	NK_cell	1	-0.212509
GATCGCGGTGCAACGA_LUNG_T06	Adipocytes	1	-0.268789
GATCGCGGTTAAAGTG_LUNG_T06	Fibroblasts	1	-0.245022
GATCGCGTCACGAAGG_LUNG_T06	CD4+ T-cells	1	-0.308187
GATCGCGTCAGAGCTT_LUNG_T06	T_cells	1	-0.125463
GATCGCGTCGAACTGT_LUNG_T06	Macrophages	1	-0.091337
GATCGTAAGGTCGGAT_LUNG_T06	Adipocytes	1	-0.278448
GATCGTAAGTGACTCT_LUNG_T06	Monocytes	1	-0.359163
GATCGTAAGTTCGCAT_LUNG_T06	T_cells	1	0.242994
GATCGTACAAACGCGA_LUNG_T06	Monocytes	1	-0.45664
GATCGTACAGATGAGC_LUNG_T06	T_cells	1	-0.463648
GATCGTAGTATAGTAG_LUNG_T06	Adipocytes	1	-0.167446
GATCGTATCAACACCA_LUNG_T06	Monocytes	1	-0.397176
GATCGTATCCGTCATC_LUNG_T06	B_cell	1	-0.0789869
GATCGTATCGAACTGT_LUNG_T06	T_cells	1	-0.459789
GATCTAGCAAGGTTTC_LUNG_T06	CD8+ T-cells	1	-0.11435
GATCTAGCATGCATGT_LUNG_T06	Macrophages	1	-0.196129
GATCTAGGTCTCTCGT_LUNG_T06	Fibroblasts	1	-0.0313039
GATCTAGGTCTGGAGA_LUNG_T06	T_cells	1	-0.450266
GATCTAGGTTACGACT_LUNG_T06	Monocytes	1	-0.269434
GATCTAGGTTGGTGGA_LUNG_T06	T_cells	1	-0.0232968
GATCTAGTCATCACCC_LUNG_T06	Macrophages	1	-0.472561
GATCTAGTCATTGCGA_LUNG_T06	CD4+ T-cells	1	-0.299614
GATGAAAAGGAATGGA_LUNG_T06	T_cells	1	-0.454543
GATGAAAAGGTGTGGT_LUNG_T06	B_cell	1	-0.450832
GATGAAACACATGTGT_LUNG_T06	CD8+ T-cells	1	0.0428468
GATGAAACAGCGAACA_LUNG_T06	T_cells	1	-0.10436
GATGAAACAGCTGTGC_LUNG_T06	NK cells	1	-0.256578
GATGAAAGTCGGATCC_LUNG_T06	T_cells	1	-0.459747
GATGAAATCTGTCAAG_LUNG_T06	T_cells	1	-0.443662
GATGAGGAGTGTCCAT_LUNG_T06	B_cell	1	-0.112534
GATGAGGCAATCACAC_LUNG_T06	CD8+ T-cells	1	-0.313287
GATGAGGCACACCGCA_LUNG_T06	Fibroblasts	1	-0.461772
GATGAGGCACGGATAG_LUNG_T06	CD8+ T-cells	1	-0.211397
GATGAGGCATTAACCG_LUNG_T06	B-cells	1	-0.0866245
GATGAGGGTCAGTGGA_LUNG_T06	Adipocytes	1	-0.316402
GATGAGGGTTCCACTC_LUNG_T06	Macrophages	1	-0.445685
GATGAGGTCGCGATCG_LUNG_T06	B-cells	1	-0.286044
GATGCTACAATGGAGC_LUNG_T06	NK_cell	1	0.0562486
GATGCTACACAGCCCA_LUNG_T06	Macrophages	1	-0.431391
GATGCTACACAGTCGC_LUNG_T06	T_cells	1	-0.462344
GATGCTACAGCTGCAC_LUNG_T06	Epithelial_cells	1	-0.128554
GATGCTAGTCTTTCAT_LUNG_T06	B_cell	1	-0.442507
GATGCTAGTGTTGGGA_LUNG_T06	CD4+ T-cells	1	-0.314189
GATGCTATCCAAACAC_LUNG_T06	B_cell	1	-0.439869
GATGCTATCGACAGCC_LUNG_T06	Macrophages	1	-0.441143
GATGCTATCGATCCCT_LUNG_T06	CD4+ T-cells	1	-0.355438
GATGCTATCGCAAACT_LUNG_T06	Endothelial cells	1	-0.446106
GATTCAGAGCCAGTAG_LUNG_T06	Macrophages	1	-0.0913785
GATTCAGAGCTAGCCC_LUNG_T06	B_cell	1	-0.336656
[truncated: 1,427 more rows]

## Sheet: GSM3827126 m7G scoredata
	Group		m7G	Total	Selected	Immune cells	RATIO	average m7G
AAACCTGAGTCATCCA_LUNG_T08	CD8+ T-cells	2	0.0408141	3765	3687	3475	0.942501	-0.341
AAACCTGCAAGCGAGT_LUNG_T08	NK_cell	2	-0.383964
AAACCTGCACAGAGGT_LUNG_T08	T_cells	2	-0.506861
AAACCTGCAGCTGCTG_LUNG_T08	DC	2	-0.236945
AAACCTGGTAAGTGGC_LUNG_T08	Fibroblasts	2	0.0208537
AAACCTGGTCCAACTA_LUNG_T08	T_cells	2	-0.36548
AAACCTGGTTCCACGG_LUNG_T08	T_cells	2	-0.276838
AAACCTGTCATTATCC_LUNG_T08	T_cells	2	-0.383496
AAACCTGTCCGCAAGC_LUNG_T08	Macrophages	2	-0.479545
AAACCTGTCGTTTGCC_LUNG_T08	CD8+ T-cells	2	-0.379618
AAACGGGAGCCTTGAT_LUNG_T08	T_cells	2	-0.522155
AAACGGGAGCTTTGGT_LUNG_T08	B_cell	2	-0.51171
AAACGGGAGGACCACA_LUNG_T08	Fibroblasts	2	-0.310176
AAACGGGAGTTATCGC_LUNG_T08	B-cells	2	-0.0924138
AAACGGGCATCACCCT_LUNG_T08	B_cell	2	-0.455625
AAACGGGCATGCTAGT_LUNG_T08	T_cells	2	-0.521548
AAACGGGGTCCGAATT_LUNG_T08	B_cell	2	-0.494472
AAACGGGGTGTATGGG_LUNG_T08	B-cells	2	-0.195863
AAACGGGGTTTGACTG_LUNG_T08	B-cells	2	-0.502826
AAAGATGAGAGTCGGT_LUNG_T08	T_cells	2	-0.246494
AAAGATGCAGATTGCT_LUNG_T08	T_cells	2	-0.200528
AAAGATGCAGTTCCCT_LUNG_T08	NK_cell	2	-0.14999
AAAGATGCATCATCCC_LUNG_T08	Fibroblasts	2	-0.377262
AAAGATGGTACTTAGC_LUNG_T08	Macrophages	2	-0.160862
AAAGATGGTGATGATA_LUNG_T08	B_cell	2	-0.391165
AAAGATGGTTCAACCA_LUNG_T08	T_cells	2	-0.191765
AAAGATGTCAGGCGAA_LUNG_T08	Fibroblasts	2	-0.461357
AAAGCAACACAGGTTT_LUNG_T08	T_cells	2	-0.347618
AAAGCAAGTACACCGC_LUNG_T08	B_cell	2	-0.518312
AAAGCAAGTCGGATCC_LUNG_T08	B_cell	2	-0.205694
AAAGCAAGTCTAAAGA_LUNG_T08	B_cell	2	-0.354435
AAAGCAAGTTCGAATC_LUNG_T08	T_cells	2	-0.524181
AAAGTAGAGAGCCTAG_LUNG_T08	T_cells	2	-0.524439
AAAGTAGAGCAAATCA_LUNG_T08	T_cells	2	-0.530305
AAAGTAGAGCAGGTCA_LUNG_T08	B-cells	2	-0.219223
AAAGTAGCAAGAGGCT_LUNG_T08	B-cells	2	-0.517458
AAAGTAGCAGTTTACG_LUNG_T08	B_cell	2	-0.513579
AAAGTAGCATGCAACT_LUNG_T08	B_cell	2	-0.506879
AAAGTAGGTAACGACG_LUNG_T08	T_cells	2	-0.518176
AAAGTAGGTAAGAGAG_LUNG_T08	T_cells	2	-0.538964
AAAGTAGGTCGGCTCA_LUNG_T08	B_cell	2	-0.511292
AAAGTAGGTGCAGACA_LUNG_T08	T_cells	2	-0.52799
AAAGTAGGTTTGTTTC_LUNG_T08	T_cells	2	-0.504222
AAATGCCAGCCCAGCT_LUNG_T08	T_cells	2	-0.517162
AAATGCCAGGAGTTTA_LUNG_T08	T_cells	2	-0.386437
AAATGCCCAGTTCCCT_LUNG_T08	T_cells	2	-0.170061
AAATGCCGTCGAGATG_LUNG_T08	T_cells	2	-0.506936
AAATGCCTCGCTTAGA_LUNG_T08	T_cells	2	-0.514685
AAATGCCTCGGAGGTA_LUNG_T08	T_cells	2	-0.529386
AACACGTAGATCACGG_LUNG_T08	B-cells	2	-0.142565
AACACGTAGGAGTACC_LUNG_T08	T_cells	2	-0.176883
AACACGTCAACTGCGC_LUNG_T08	B-cells	2	-0.410113
AACACGTGTATCGCAT_LUNG_T08	T_cells	2	-0.481248
AACACGTGTCTCTCTG_LUNG_T08	B-cells	2	-0.167982
AACACGTGTGTGCGTC_LUNG_T08	B_cell	2	-0.504359
AACACGTTCACAAACC_LUNG_T08	B-cells	2	-0.451918
AACACGTTCCGGGTGT_LUNG_T08	CD4+ T-cells	2	-0.183831
AACCATGAGAATTCCC_LUNG_T08	B-cells	2	-0.380313
AACCATGAGGTGGGTT_LUNG_T08	Macrophages	2	-0.0198919
AACCATGAGTGTACGG_LUNG_T08	B-cells	2	-0.470628
AACCATGAGTTACGGG_LUNG_T08	T_cells	2	-0.522156
AACCATGCATCCTAGA_LUNG_T08	T_cells	2	-0.106137
AACCATGGTACCCAAT_LUNG_T08	B_cell	2	-0.511032
AACCATGTCCTAGTGA_LUNG_T08	B-cells	2	-0.378991
AACCATGTCCTTAATC_LUNG_T08	CD8+ T-cells	2	-0.489373
AACCATGTCGCCGTGA_LUNG_T08	T_cells	2	-0.515789
AACCATGTCTTGCATT_LUNG_T08	B_cell	2	-0.3649
AACCGCGAGTAGGCCA_LUNG_T08	T_cells	2	-0.421535
AACCGCGCAAGGGTCA_LUNG_T08	T_cells	2	-0.249442
AACCGCGGTGACGCCT_LUNG_T08	B-cells	2	-0.373252
AACCGCGGTGCAACTT_LUNG_T08	Fibroblasts	2	-0.0707866
AACCGCGTCTGAGGGA_LUNG_T08	CD8+ T-cells	2	-0.379084
AACGTTGAGATATACG_LUNG_T08	B_cell	2	-0.0378799
AACGTTGAGATCCGAG_LUNG_T08	B-cells	2	-0.217833
AACGTTGCAAGCCTAT_LUNG_T08	T_cells	2	-0.274447
AACGTTGCAGGTTTCA_LUNG_T08	T_cells	2	-0.200982
AACGTTGCATCATCCC_LUNG_T08	Macrophages	2	-0.403125
AACGTTGGTCTCATCC_LUNG_T08	T_cells	2	-0.401593
AACGTTGGTTAGGGTG_LUNG_T08	T_cells	2	-0.386766
AACGTTGGTTCCACGG_LUNG_T08	T_cells	2	-0.376451
AACGTTGGTTTCGCTC_LUNG_T08	T_cells	2	-0.100271
AACGTTGTCTTCAACT_LUNG_T08	B_cell	2	-0.381844
AACTCAGAGAAGGCCT_LUNG_T08	T_cells	2	-0.504963
AACTCAGAGAGCTTCT_LUNG_T08	T_cells	2	-0.504536
AACTCAGAGGCTAGCA_LUNG_T08	T_cells	2	-0.386567
AACTCAGAGTGAAGAG_LUNG_T08	Monocytes	2	0.0927944
AACTCAGCATGGTAGG_LUNG_T08	T_cells	2	-0.52612
AACTCAGGTCATATCG_LUNG_T08	T_cells	2	-0.516535
AACTCAGGTCTCCCTA_LUNG_T08	T_cells	2	-0.387354
AACTCAGGTTTCCACC_LUNG_T08	B_cell	2	-0.516417
AACTCAGTCCTCTAGC_LUNG_T08	B-cells	2	-0.377465
AACTCCCAGCCACTAT_LUNG_T08	NK cells	2	-0.512031
AACTCCCAGCGTAATA_LUNG_T08	Epithelial_cells	2	0.512645
AACTCCCCATCACGAT_LUNG_T08	CD8+ T-cells	2	-0.164526
AACTCCCGTGTTGGGA_LUNG_T08	Macrophages	2	-0.412712
AACTCTTAGAGTGAGA_LUNG_T08	T_cells	2	-0.37302
AACTCTTCAACGATCT_LUNG_T08	T_cells	2	-0.508838
AACTCTTCATCCGGGT_LUNG_T08	T_cells	2	-0.514722
AACTCTTCATGGTCAT_LUNG_T08	Fibroblasts	2	-0.547852
AACTCTTGTATTCTCT_LUNG_T08	Monocytes	2	-0.100551
AACTCTTTCTTCGAGA_LUNG_T08	B_cell	2	-0.40738
AACTGGTAGCCTTGAT_LUNG_T08	NK_cell	2	-0.374371
AACTGGTAGCTACCTA_LUNG_T08	T_cells	2	-0.510539
AACTGGTCACTAAGTC_LUNG_T08	CD8+ T-cells	2	-0.376879
AACTGGTCAGACAAAT_LUNG_T08	T_cells	2	-0.192802
AACTGGTCAGATGAGC_LUNG_T08	T_cells	2	-0.349312
AACTGGTGTATTCTCT_LUNG_T08	T_cells	2	-0.51308
AACTGGTGTCAGTGGA_LUNG_T08	CD8+ T-cells	2	-0.518389
AACTGGTGTGCATCTA_LUNG_T08	Macrophages	2	-0.101749
AACTGGTGTTACCAGT_LUNG_T08	T_cells	2	-0.408296
AACTGGTGTTGAGTTC_LUNG_T08	B_cell	2	-0.375556
AACTGGTTCGATCCCT_LUNG_T08	T_cells	2	-0.214155
AACTTTCCAACACCCG_LUNG_T08	T_cells	2	-0.359177
AACTTTCCATCTATGG_LUNG_T08	T_cells	2	-0.516332
AACTTTCGTATAGGGC_LUNG_T08	B-cells	2	-0.385347
AACTTTCGTCATCCCT_LUNG_T08	B_cell	2	-0.376691
AACTTTCGTTGAGTTC_LUNG_T08	NK_cell	2	-0.513351
AAGACCTAGAACTCGG_LUNG_T08	T_cells	2	-0.23433
AAGACCTAGTCCGGTC_LUNG_T08	T_cells	2	-0.0250831
AAGACCTAGTGGGCTA_LUNG_T08	B_cell	2	-0.505493
AAGACCTAGTTCGCGC_LUNG_T08	B-cells	2	-0.507359
AAGACCTCAGAGTGTG_LUNG_T08	NK_cell	2	-0.372864
AAGCCGCCAGCCTATA_LUNG_T08	CD8+ T-cells	2	0.188514
AAGCCGCCATCGATTG_LUNG_T08	CD8+ T-cells	2	-0.367761
AAGCCGCCATGCCCGA_LUNG_T08	B-cells	2	-0.0676432
AAGCCGCTCGATAGAA_LUNG_T08	T_cells	2	-0.515142
AAGCCGCTCGGCATCG_LUNG_T08	T_cells	2	-0.37228
AAGGAGCAGCAGCCTC_LUNG_T08	T_cells	2	-0.495888
AAGGAGCAGTCAAGGC_LUNG_T08	T_cells	2	-0.37729
AAGGAGCCAAGGTGTG_LUNG_T08	B_cell	2	-0.510284
AAGGAGCCAATCTACG_LUNG_T08	B-cells	2	-0.0405992
AAGGAGCCACGGTGTC_LUNG_T08	T_cells	2	-0.199528
AAGGAGCCATAACCTG_LUNG_T08	CD8+ T-cells	2	-0.513233
AAGGAGCGTCGACTGC_LUNG_T08	CD8+ T-cells	2	-0.500588
AAGGAGCTCTGTCTCG_LUNG_T08	Macrophages	2	0.358996
AAGGCAGAGGGCTTCC_LUNG_T08	T_cells	2	-0.51306
AAGGCAGCATCATCCC_LUNG_T08	CD8+ T-cells	2	-0.520769
AAGGCAGGTCGCTTCT_LUNG_T08	B_cell	2	-0.513685
AAGGCAGGTTCCCTTG_LUNG_T08	T_cells	2	-0.394161
AAGGCAGTCTATCCTA_LUNG_T08	T_cells	2	-0.37278
AAGGTTCCACCAACCG_LUNG_T08	Epithelial_cells	2	0.12277
AAGGTTCCAGTCAGAG_LUNG_T08	T_cells	2	-0.508369
AAGGTTCGTAGAGTGC_LUNG_T08	T_cells	2	-0.175785
AAGGTTCGTTGATTGC_LUNG_T08	T_cells	2	-0.510783
AAGGTTCTCTCGGACG_LUNG_T08	T_cells	2	-0.227872
AAGTCTGAGGTTACCT_LUNG_T08	CD8+ T-cells	2	-0.0598442
AAGTCTGAGTGTACCT_LUNG_T08	CD8+ T-cells	2	-0.495752
AAGTCTGCACGAAAGC_LUNG_T08	B_cell	2	-0.212591
AAGTCTGCAGCATGAG_LUNG_T08	Epithelial_cells	2	0.117205
AAGTCTGCAGTGAGTG_LUNG_T08	T_cells	2	-0.377918
AAGTCTGCATAGACTC_LUNG_T08	T_cells	2	-0.177519
AAGTCTGGTATAAACG_LUNG_T08	NK_cell	2	-0.359044
AAGTCTGTCCGTTGCT_LUNG_T08	B-cells	2	-0.512944
AAGTCTGTCGAGAACG_LUNG_T08	T_cells	2	-0.36564
AAGTCTGTCGGACAAG_LUNG_T08	T_cells	2	-0.512246
AATCCAGAGAAAGTGG_LUNG_T08	T_cells	2	-0.505092
AATCCAGCAAAGCAAT_LUNG_T08	T_cells	2	-0.506453
AATCCAGCAAGACACG_LUNG_T08	B-cells	2	-0.38994
AATCCAGCACAGACTT_LUNG_T08	T_cells	2	-0.417347
AATCCAGGTCGTTGTA_LUNG_T08	T_cells	2	-0.502396
AATCCAGGTGACTCAT_LUNG_T08	B-cells	2	-0.500134
AATCCAGGTTAAGATG_LUNG_T08	T_cells	2	-0.509021
AATCCAGTCTCTGCTG_LUNG_T08	Macrophages	2	-0.0435833
AATCGGTAGCATCATC_LUNG_T08	T_cells	2	-0.195691
AATCGGTAGCTCCTTC_LUNG_T08	B-cells	2	-0.396754
AATCGGTAGGTAAACT_LUNG_T08	B-cells	2	-0.261136
AATCGGTCAAGCCTAT_LUNG_T08	Fibroblasts	2	0.11603
AATCGGTCAATTCCTT_LUNG_T08	B_cell	2	-0.501597
AATCGGTGTAACGACG_LUNG_T08	T_cells	2	-0.501879
AATCGGTGTACAGTGG_LUNG_T08	T_cells	2	-0.526909
AATCGGTGTTCAGACT_LUNG_T08	B-cells	2	-0.396922
AATCGGTTCATTATCC_LUNG_T08	NK_cell	2	0.279508
AATCGGTTCGTCGTTC_LUNG_T08	T_cells	2	-0.523741
ACACCAAAGACCGGAT_LUNG_T08	B_cell	2	-0.493344
ACACCAAAGGAGCGTT_LUNG_T08	B_cell	2	-0.232152
ACACCAAAGGTGTTAA_LUNG_T08	T_cells	2	-0.0189785
ACACCAACAAGAAGAG_LUNG_T08	CD8+ T-cells	2	-0.515762
ACACCAATCACAAACC_LUNG_T08	T_cells	2	-0.519173
ACACCCTAGACATAAC_LUNG_T08	T_cells	2	-0.421525
ACACCCTAGGATTCGG_LUNG_T08	B-cells	2	-0.22187
ACACCCTCAGAGCCAA_LUNG_T08	T_cells	2	-0.356761
ACACCCTCATTAGGCT_LUNG_T08	Fibroblasts	2	-0.232621
ACACCCTGTAATTGGA_LUNG_T08	Macrophages	2	-0.483761
ACACCCTGTATTCTCT_LUNG_T08	T_cells	2	-0.199178
ACACCCTTCCTACAGA_LUNG_T08	CD8+ T-cells	2	-0.395574
ACACCCTTCGGAGGTA_LUNG_T08	T_cells	2	-0.531073
ACACCGGAGAGTGACC_LUNG_T08	B-cells	2	-0.519699
ACACCGGAGTGGTAGC_LUNG_T08	Fibroblasts	2	-0.0550891
ACACCGGCACATTCGA_LUNG_T08	B_cell	2	-0.226763
ACACCGGCATGGGACA_LUNG_T08	B-cells	2	-0.517506
ACACCGGGTATATGAG_LUNG_T08	B-cells	2	-0.365765
ACACCGGGTTATGTGC_LUNG_T08	B_cell	2	-0.525883
ACACCGGTCAATCTCT_LUNG_T08	CD8+ T-cells	2	-0.22399
ACACCGGTCATGTCCC_LUNG_T08	T_cells	2	-0.364772
ACACCGGTCCACTGGG_LUNG_T08	B-cells	2	-0.161941
ACACCGGTCTCGAGTA_LUNG_T08	B-cells	2	-0.254212
ACACTGAAGAAGAAGC_LUNG_T08	Monocytes	2	-0.509372
ACACTGAAGTCACGCC_LUNG_T08	T_cells	2	-0.491233
ACACTGACAAACCTAC_LUNG_T08	T_cells	2	-0.397044
ACACTGACATCCAACA_LUNG_T08	T_cells	2	-0.382121
ACACTGAGTCGTCTTC_LUNG_T08	T_cells	2	-0.388563
ACACTGATCGATAGAA_LUNG_T08	T_cells	2	-0.522577
ACACTGATCTGTTGAG_LUNG_T08	Fibroblasts	2	-0.0814487
ACAGCCGAGATCACGG_LUNG_T08	Macrophages	2	-0.442891
ACAGCCGAGTTGTCGT_LUNG_T08	B_cell	2	-0.525273
ACAGCCGCAGATCTGT_LUNG_T08	T_cells	2	-0.39965
ACAGCCGCATCCCACT_LUNG_T08	Monocytes	2	-0.19543
ACAGCCGCATGTAAGA_LUNG_T08	T_cells	2	-0.200818
ACAGCCGGTGAGGGAG_LUNG_T08	CD8+ T-cells	2	-0.516642
ACAGCCGGTGCAGTAG_LUNG_T08	T_cells	2	-0.522223
ACAGCCGGTGTCGCTG_LUNG_T08	B-cells	2	-0.0704605
ACAGCCGTCAACGCTA_LUNG_T08	T_cells	2	-0.367211
ACAGCCGTCCCTGACT_LUNG_T08	T_cells	2	-0.0620603
ACAGCCGTCGAATGCT_LUNG_T08	CD8+ T-cells	2	-0.509472
ACAGCCGTCGACAGCC_LUNG_T08	T_cells	2	-0.39064
ACAGCTAAGAAGATTC_LUNG_T08	T_cells	2	-0.372149
ACAGCTAAGACACGAC_LUNG_T08	T_cells	2	-0.264338
ACAGCTAAGAGGGCTT_LUNG_T08	T_cells	2	-0.517545
ACAGCTAAGGGTTCCC_LUNG_T08	T_cells	2	-0.521914
ACAGCTAAGGTCGGAT_LUNG_T08	B-cells	2	-0.120887
ACAGCTACACCAACCG_LUNG_T08	T_cells	2	-0.386162
ACAGCTACACGAAAGC_LUNG_T08	B_cell	2	-0.415239
ACAGCTACAGATCGGA_LUNG_T08	T_cells	2	-0.2005
ACAGCTAGTCAGTGGA_LUNG_T08	T_cells	2	-0.380777
ACAGCTATCACAGGCC_LUNG_T08	T_cells	2	-0.225821
ACAGCTATCCTGCTTG_LUNG_T08	CD8+ T-cells	2	-0.498157
ACAGCTATCTACTCAT_LUNG_T08	B_cell	2	0.189023
ACATACGAGACCCACC_LUNG_T08	T_cells	2	-0.382838
ACATACGTCCCTCAGT_LUNG_T08	T_cells	2	-0.378114
ACATACGTCTCCTATA_LUNG_T08	NK_cell	2	0.0551938
ACATCAGAGTCATCCA_LUNG_T08	T_cells	2	0.236292
ACATCAGCACGGATAG_LUNG_T08	T_cells	2	-0.381729
ACATCAGCAGTATCTG_LUNG_T08	B-cells	2	-0.340311
ACATCAGCATACTCTT_LUNG_T08	T_cells	2	0.381221
ACATCAGGTCGTCTTC_LUNG_T08	T_cells	2	-0.507855
ACATCAGGTTGTCGCG_LUNG_T08	T_cells	2	-0.220474
ACATGGTAGAGTACCG_LUNG_T08	Epithelial_cells	2	0.0623603
ACATGGTAGTTAAGTG_LUNG_T08	T_cells	2	-0.188167
ACATGGTCACCAGATT_LUNG_T08	T_cells	2	-0.385266
ACATGGTCATGACGGA_LUNG_T08	T_cells	2	-0.202216
ACATGGTTCAGATAAG_LUNG_T08	Fibroblasts	2	-0.238756
ACATGGTTCCGTAGTA_LUNG_T08	T_cells	2	-0.505639
ACATGGTTCCTATGTT_LUNG_T08	NK_cell	2	-0.522716
ACCAGTAAGAGTACCG_LUNG_T08	Fibroblasts	2	-0.129776
ACCAGTAAGTCCAGGA_LUNG_T08	T_cells	2	-0.394294
ACCAGTACACTGTGTA_LUNG_T08	Macrophages	2	-0.481258
ACCAGTACAGCTGTTA_LUNG_T08	B_cell	2	-0.506451
ACCAGTAGTCTCTTAT_LUNG_T08	Macrophages	2	-0.257868
ACCAGTATCGTCGTTC_LUNG_T08	Fibroblasts	2	0.183992
ACCAGTATCTTGACGA_LUNG_T08	B_cell	2	-0.52049
ACCCACTAGAACAATC_LUNG_T08	NK_cell	2	-0.184052
ACCCACTAGACTTGAA_LUNG_T08	T_cells	2	-0.0150736
ACCCACTCAGGGTATG_LUNG_T08	T_cells	2	0.202766
ACCCACTCATAGAAAC_LUNG_T08	T_cells	2	-0.512043
ACCCACTCATCCAACA_LUNG_T08	B_cell	2	0.153952
ACCCACTGTAACGACG_LUNG_T08	Pro-B_cell_CD34+	2	-0.443443
ACCCACTGTGTGAATA_LUNG_T08	Macrophages	2	-0.393879
ACCCACTTCAAACGGG_LUNG_T08	T_cells	2	-0.375249
ACCCACTTCAGTCAGT_LUNG_T08	T_cells	2	0.165152
ACCCACTTCTACTATC_LUNG_T08	T_cells	2	-0.515551
ACCGTAAAGCCTATGT_LUNG_T08	T_cells	2	-0.527624
ACCGTAAAGTGGCACA_LUNG_T08	Fibroblasts	2	-0.167913
ACCGTAACAGACAGGT_LUNG_T08	B-cells	2	-0.425185
ACCGTAACATTCCTCG_LUNG_T08	B_cell	2	-0.393676
ACCGTAAGTCGCCATG_LUNG_T08	T_cells	2	-0.186534
ACCGTAAGTGCGGTAA_LUNG_T08	T_cells	2	-0.380835
ACCGTAAGTGGTTTCA_LUNG_T08	T_cells	2	-0.512936
ACCGTAATCTTTACAC_LUNG_T08	T_cells	2	-0.259535
ACCTTTAAGCTCTCGG_LUNG_T08	T_cells	2	-0.522366
ACCTTTAAGGCAATTA_LUNG_T08	T_cells	2	-0.410729
ACCTTTAGTCGTTGTA_LUNG_T08	Fibroblasts	2	-0.188448
ACGAGCCAGATGCCAG_LUNG_T08	T_cells	2	-0.500393
ACGAGCCCAGCCACCA_LUNG_T08	T_cells	2	-0.512635
ACGAGCCGTCGACTGC_LUNG_T08	T_cells	2	-0.210267
ACGAGCCTCAATCTCT_LUNG_T08	T_cells	2	-0.513666
ACGAGCCTCGTCCGTT_LUNG_T08	B_cell	2	-0.506482
ACGAGCCTCTAGAGTC_LUNG_T08	T_cells	2	-0.0547514
ACGAGGAAGCCGTCGT_LUNG_T08	B_cell	2	-0.358039
ACGAGGAAGGTCATCT_LUNG_T08	T_cells	2	-0.51236
ACGAGGACAAGACGTG_LUNG_T08	T_cells	2	-0.406957
ACGAGGACAGGGTATG_LUNG_T08	T_cells	2	-0.511379
ACGAGGATCAAGGTAA_LUNG_T08	T_cells	2	-0.357982
ACGAGGATCACAATGC_LUNG_T08	Fibroblasts	2	-0.227596
ACGAGGATCTCCCTGA_LUNG_T08	B-cells	2	-0.374113
ACGATACAGACAATAC_LUNG_T08	T_cells	2	-0.518471
ACGATACCAAAGCGGT_LUNG_T08	T_cells	2	-0.518341
ACGATACCACACATGT_LUNG_T08	Macrophages	2	-0.201238
ACGATACGTAGCTAAA_LUNG_T08	B_cell	2	-0.174066
ACGATACGTCAGTGGA_LUNG_T08	B-cells	2	-0.514928
ACGATACGTTCGGGCT_LUNG_T08	T_cells	2	-0.525259
ACGATACTCCTCCTAG_LUNG_T08	B_cell	2	-0.0664646
ACGATACTCGATCCCT_LUNG_T08	T_cells	2	-0.403643
ACGATGTAGACACGAC_LUNG_T08	T_cells	2	-0.373812
ACGATGTAGAGTCGGT_LUNG_T08	Fibroblasts	2	-0.556328
ACGATGTAGATGTGGC_LUNG_T08	T_cells	2	-0.423261
ACGATGTCAGTAACGG_LUNG_T08	T_cells	2	-0.51268
ACGATGTGTATGGTTC_LUNG_T08	T_cells	2	-0.185854
ACGCAGCAGACGCACA_LUNG_T08	T_cells	2	-0.391258
ACGCAGCAGGCGTACA_LUNG_T08	T_cells	2	-0.436332
ACGCAGCAGTAGGCCA_LUNG_T08	CD8+ T-cells	2	-0.500944
ACGCAGCAGTGGGATC_LUNG_T08	B-cells	2	-0.00119972
ACGCAGCCAGCGATCC_LUNG_T08	T_cells	2	-0.209851
ACGCAGCGTACGCTGC_LUNG_T08	Fibroblasts	2	-0.326996
ACGCAGCGTCCGAACC_LUNG_T08	B_cell	2	-0.509641
ACGCCAGAGAGCTATA_LUNG_T08	T_cells	2	-0.463894
ACGCCAGAGCCGGTAA_LUNG_T08	B-cells	2	0.0236625
ACGCCAGAGTTCGCAT_LUNG_T08	B_cell	2	-0.485893
ACGCCAGCAGCTGCTG_LUNG_T08	Epithelial_cells	2	-0.332693
ACGCCAGCATTGAGCT_LUNG_T08	T_cells	2	-0.239516
ACGCCAGTCGGTCTAA_LUNG_T08	B-cells	2	-0.512046
ACGCCAGTCGTCACGG_LUNG_T08	B-cells	2	-0.505732
ACGCCAGTCTGACCTC_LUNG_T08	B-cells	2	-0.522682
ACGCCAGTCTTAGAGC_LUNG_T08	T_cells	2	-0.367603
ACGCCGAAGCTGAAAT_LUNG_T08	T_cells	2	-0.506179
ACGCCGAAGGTGCAAC_LUNG_T08	T_cells	2	-0.193018
ACGCCGACAGCTGTAT_LUNG_T08	B-cells	2	-0.388601
ACGCCGACATGCCTTC_LUNG_T08	T_cells	2	-0.529478
ACGCCGAGTCATGCCG_LUNG_T08	T_cells	2	-0.517648
ACGCCGAGTCGCGAAA_LUNG_T08	T_cells	2	-0.512855
ACGCCGAGTCTTGATG_LUNG_T08	T_cells	2	-0.523647
ACGCCGAGTGCCTGCA_LUNG_T08	Fibroblasts	2	0.0831385
ACGCCGAGTTGAGTTC_LUNG_T08	T_cells	2	-0.502104
ACGGAGACACGGTAGA_LUNG_T08	B_cell	2	-0.240155
ACGGAGAGTCACCTAA_LUNG_T08	T_cells	2	-0.533923
ACGGAGAGTTCGGCAC_LUNG_T08	Macrophages	2	-0.475907
ACGGAGATCACGATGT_LUNG_T08	T_cells	2	-0.392256
ACGGAGATCCTTCAAT_LUNG_T08	CD8+ T-cells	2	-0.502495
ACGGAGATCGCCTGTT_LUNG_T08	CD8+ T-cells	2	-0.485398
ACGGCCAAGACGCAAC_LUNG_T08	B_cell	2	-0.213648
ACGGCCAAGGCCGAAT_LUNG_T08	B-cells	2	-0.186965
ACGGCCAAGGGTATCG_LUNG_T08	T_cells	2	-0.366072
ACGGCCACAGAAGCAC_LUNG_T08	B-cells	2	0.0455611
ACGGCCACAGCGTAAG_LUNG_T08	Fibroblasts	2	-0.5236
ACGGCCACATAGACTC_LUNG_T08	T_cells	2	-0.199744
ACGGCCACATGTAAGA_LUNG_T08	T_cells	2	-0.400625
ACGGCCAGTCTGATCA_LUNG_T08	T_cells	2	-0.386381
ACGGCCAGTTCCACGG_LUNG_T08	T_cells	2	-0.391503
ACGGCCATCACAAACC_LUNG_T08	B_cell	2	-0.205406
ACGGGCTAGCCAGTAG_LUNG_T08	T_cells	2	-0.524763
ACGGGCTAGTACTTGC_LUNG_T08	B_cell	2	-0.361332
ACGGGCTAGTGGAGTC_LUNG_T08	T_cells	2	-0.0213027
ACGGGCTCAGTAGAGC_LUNG_T08	T_cells	2	-0.502078
ACGGGCTTCACATAGC_LUNG_T08	B-cells	2	-0.397889
ACGGGCTTCCATTCTA_LUNG_T08	B-cells	2	-0.230799
ACGGGTCAGGGTCGAT_LUNG_T08	B-cells	2	-0.0958184
ACGGGTCCAATCGGTT_LUNG_T08	B-cells	2	-0.487941
ACGGGTCCACAGGTTT_LUNG_T08	T_cells	2	-0.515661
ACGGGTCCAGAGTGTG_LUNG_T08	B_cell	2	-0.244195
ACGGGTCCAGTCTTCC_LUNG_T08	B-cells	2	0.480419
ACGGGTCGTTGGACCC_LUNG_T08	B-cells	2	-0.515943
ACGGGTCTCGGATGTT_LUNG_T08	T_cells	2	-0.184854
ACGGGTCTCTCTGCTG_LUNG_T08	T_cells	2	-0.359435
ACGTCAAAGCAGCGTA_LUNG_T08	T_cells	2	-0.37801
ACGTCAAAGCTCCCAG_LUNG_T08	T_cells	2	-0.518925
ACGTCAACAAGACGTG_LUNG_T08	T_cells	2	-0.430965
ACGTCAACACAGACTT_LUNG_T08	T_cells	2	-0.371646
ACGTCAACACTAGTAC_LUNG_T08	T_cells	2	-0.396289
ACGTCAACATCCCATC_LUNG_T08	B-cells	2	-0.512091
ACGTCAAGTCAACATC_LUNG_T08	T_cells	2	-0.047088
ACGTCAAGTCACCTAA_LUNG_T08	NK_cell	2	-0.516367
ACTATCTAGCCACTAT_LUNG_T08	Monocytes	2	0.0581041
ACTATCTCAGGAATGC_LUNG_T08	T_cells	2	-0.00338534
ACTATCTTCATGCAAC_LUNG_T08	T_cells	2	-0.512498
ACTGAACCAAAGCGGT_LUNG_T08	CD8+ T-cells	2	-0.510732
ACTGAACCAAGCGTAG_LUNG_T08	Fibroblasts	2	-0.478903
ACTGAACCACACCGCA_LUNG_T08	T_cells	2	-0.0967102
ACTGAACCATTCTTAC_LUNG_T08	B_cell	2	-0.122559
ACTGAACGTACTTCTT_LUNG_T08	B-cells	2	-0.476384
ACTGAACGTCAAAGCG_LUNG_T08	B_cell	2	-0.365791
ACTGAACGTGCTAGCC_LUNG_T08	Macrophage	2	-0.475031
ACTGAACGTTAGTGGG_LUNG_T08	Macrophages	2	-0.179274
ACTGAACTCGTGGGAA_LUNG_T08	T_cells	2	-0.512571
ACTGAGTAGCCACCTG_LUNG_T08	B-cells	2	-0.0408528
ACTGAGTAGTGCCAGA_LUNG_T08	B-cells	2	-0.192138
ACTGAGTGTAAGGATT_LUNG_T08	T_cells	2	-0.529891
ACTGAGTTCATTTGGG_LUNG_T08	T_cells	2	-0.40603
ACTGAGTTCCAAGTAC_LUNG_T08	T_cells	2	-0.389694
ACTGAGTTCTGAAAGA_LUNG_T08	T_cells	2	-0.509683
ACTGATGCAAGAAAGG_LUNG_T08	B_cell	2	-0.429896
ACTGATGCAATGAAAC_LUNG_T08	B-cells	2	-0.364024
ACTGATGCACAGGCCT_LUNG_T08	NK_cell	2	-0.189516
ACTGATGCAGACTCGC_LUNG_T08	T_cells	2	-0.0676004
ACTGATGGTCTGATCA_LUNG_T08	Monocytes	2	-0.467103
ACTGATGGTCTGCCAG_LUNG_T08	B_cell	2	-0.516198
ACTGATGTCTTCCTTC_LUNG_T08	T_cells	2	-0.241078
ACTGCTCAGAGTGACC_LUNG_T08	T_cells	2	-0.513875
ACTGCTCAGCCACTAT_LUNG_T08	T_cells	2	-0.208715
ACTGCTCCAGAGTGTG_LUNG_T08	T_cells	2	-0.523996
ACTGCTCCATAGACTC_LUNG_T08	DC	2	-0.145225
ACTGCTCGTTCCCTTG_LUNG_T08	CD4+ T-cells	2	-0.498476
ACTGTCCAGATATACG_LUNG_T08	T_cells	2	-0.222001
ACTGTCCAGTATCTCG_LUNG_T08	Macrophages	2	-0.337354
ACTGTCCAGTGTACGG_LUNG_T08	NK_cell	2	-0.22609
ACTGTCCCATCAGTAC_LUNG_T08	Endothelial cells	2	-0.503304
ACTGTCCGTGGCTCCA_LUNG_T08	DC	2	-0.123784
ACTGTCCGTTCCACAA_LUNG_T08	Macrophage	2	-0.188466
ACTGTCCGTTTACTCT_LUNG_T08	T_cells	2	-0.35079
ACTGTCCTCACCATAG_LUNG_T08	CD8+ T-cells	2	-0.516299
ACTTACTAGAAACCAT_LUNG_T08	T_cells	2	0.169046
ACTTACTAGATATGCA_LUNG_T08	T_cells	2	0.0107989
ACTTACTAGTAGGCCA_LUNG_T08	T_cells	2	-0.416214
ACTTACTCAGATGAGC_LUNG_T08	T_cells	2	-0.506679
ACTTACTCAGCTGTGC_LUNG_T08	T_cells	2	-0.370607
ACTTACTGTCACTGGC_LUNG_T08	T_cells	2	-0.481575
ACTTACTGTCAGATAA_LUNG_T08	T_cells	2	-0.243631
ACTTACTGTGACAAAT_LUNG_T08	T_cells	2	-0.520153
ACTTACTTCAGATAAG_LUNG_T08	T_cells	2	-0.509992
ACTTACTTCCCAGGTG_LUNG_T08	B_cell	2	-0.10382
ACTTACTTCCGAAGAG_LUNG_T08	T_cells	2	-0.504667
ACTTACTTCCGGCACA_LUNG_T08	T_cells	2	-0.515876
ACTTACTTCTTCGAGA_LUNG_T08	T_cells	2	-0.247381
ACTTGTTAGATGTTAG_LUNG_T08	T_cells	2	-0.398612
ACTTGTTAGGACAGAA_LUNG_T08	NK_cell	2	-0.355897
ACTTGTTAGGGCTTCC_LUNG_T08	B-cells	2	-0.514606
ACTTGTTCAGAGCCAA_LUNG_T08	Fibroblasts	2	-0.40631
ACTTGTTCAGCTCGAC_LUNG_T08	T_cells	2	-0.377539
ACTTGTTGTATTACCG_LUNG_T08	B_cell	2	-0.378599
ACTTGTTGTCAGCTAT_LUNG_T08	Fibroblasts	2	-0.220378
ACTTGTTGTCTGGAGA_LUNG_T08	CD8+ T-cells	2	-0.394248
ACTTGTTTCCGCAGTG_LUNG_T08	B-cells	2	-0.387807
ACTTTCAAGATCCGAG_LUNG_T08	T_cells	2	-0.489939
ACTTTCAAGCACGCCT_LUNG_T08	T_cells	2	-0.181456
ACTTTCAAGTATTGGA_LUNG_T08	B_cell	2	-0.513999
ACTTTCAGTGACTCAT_LUNG_T08	Monocytes	2	0.00671058
ACTTTCAGTTCGGCAC_LUNG_T08	Fibroblasts	2	0.0231225
ACTTTCATCAGGTTCA_LUNG_T08	CD4+ T-cells	2	-0.0086485
AGAATAGAGCAGCCTC_LUNG_T08	T_cells	2	-0.362477
AGAATAGAGCGTAATA_LUNG_T08	T_cells	2	-0.404034
AGAATAGAGGCCGAAT_LUNG_T08	B_cell	2	-0.379931
AGAATAGCAATGGTCT_LUNG_T08	B-cells	2	-0.254137
AGAATAGCACCAGTTA_LUNG_T08	T_cells	2	-0.516076
AGAATAGTCAGTCCCT_LUNG_T08	Macrophages	2	-0.121943
AGACGTTAGCCACGTC_LUNG_T08	CD4+ T-cells	2	-0.35644
AGACGTTAGCCTCGTG_LUNG_T08	CD8+ T-cells	2	-0.379878
AGACGTTGTCGAGATG_LUNG_T08	B_cell	2	-0.522034
AGACGTTTCTATCCTA_LUNG_T08	T_cells	2	-0.502935
AGAGCGAAGAATCTCC_LUNG_T08	T_cells	2	-0.500089
AGAGCGAAGACAAAGG_LUNG_T08	B_cell	2	-0.524949
AGAGCGAAGACCTAGG_LUNG_T08	T_cells	2	-0.500622
AGAGCGAAGTGAATTG_LUNG_T08	T_cells	2	-0.234768
AGAGCGACAACTGCGC_LUNG_T08	B_cell	2	-0.397801
AGAGCGACACCCATGG_LUNG_T08	Macrophages	2	0.0119828
AGAGCGACATCACGTA_LUNG_T08	T_cells	2	-0.383088
AGAGCGAGTCGGCACT_LUNG_T08	T_cells	2	-0.126407
AGAGCGAGTTCAGACT_LUNG_T08	B_cell	2	-0.503062
AGAGCTTAGCCCTAAT_LUNG_T08	T_cells	2	-0.504465
AGAGCTTAGGCTCAGA_LUNG_T08	B_cell	2	-0.521015
AGAGCTTAGGGCTCTC_LUNG_T08	T_cells	2	-0.36771
AGAGCTTAGTGACTCT_LUNG_T08	B-cells	2	0.194011
AGAGCTTCAAGCGCTC_LUNG_T08	CD8+ T-cells	2	-0.133908
AGAGCTTCAAGGCTCC_LUNG_T08	T_cells	2	-0.511065
AGAGCTTCAGACAAAT_LUNG_T08	B-cells	2	-0.0555378
AGAGCTTCATGAACCT_LUNG_T08	T_cells	2	-0.492772
AGAGCTTCATGGAATA_LUNG_T08	CD8+ T-cells	2	-0.15807
AGAGCTTGTAAGAGAG_LUNG_T08	Monocytes	2	-0.265153
AGAGCTTGTCGATTGT_LUNG_T08	T_cells	2	-0.513813
AGAGCTTTCCCAACGG_LUNG_T08	Fibroblasts	2	-0.445525
AGAGCTTTCCGCAAGC_LUNG_T08	T_cells	2	-0.197046
AGAGCTTTCCGCATAA_LUNG_T08	B-cells	2	-0.401096
AGAGCTTTCTCAAACG_LUNG_T08	CD8+ T-cells	2	-0.506125
AGAGTGGCAAAGGCGT_LUNG_T08	T_cells	2	-0.359035
AGAGTGGCAATCCGAT_LUNG_T08	DC	2	0.0086213
AGAGTGGCAGTACACT_LUNG_T08	T_cells	2	-0.383913
AGAGTGGGTTCAGCGC_LUNG_T08	T_cells	2	-0.188316
AGAGTGGGTTCCCGAG_LUNG_T08	CD8+ T-cells	2	-0.374379
AGAGTGGGTTTCCACC_LUNG_T08	T_cells	2	-0.359185
AGAGTGGTCCGTTGTC_LUNG_T08	Macrophages	2	-0.0637557
AGATCTGAGCTGCAAG_LUNG_T08	B_cell	2	-0.189086
AGATCTGCAAATCCGT_LUNG_T08	T_cells	2	-0.366809
AGATCTGCAACAACCT_LUNG_T08	T_cells	2	-0.440346
AGATCTGCAAGGGTCA_LUNG_T08	T_cells	2	-0.505211
AGATCTGCAATGCCAT_LUNG_T08	B_cell	2	0.0930601
AGATCTGCACAACTGT_LUNG_T08	Macrophages	2	-0.363251
AGATCTGCAGTCGATT_LUNG_T08	T_cells	2	-0.204819
AGATCTGTCCTGCCAT_LUNG_T08	T_cells	2	-0.18627
AGATTGCAGCAATATG_LUNG_T08	T_cells	2	-0.520151
AGATTGCAGGAGTCTG_LUNG_T08	CD8+ T-cells	2	-0.192293
AGATTGCAGTCCATAC_LUNG_T08	T_cells	2	-0.191775
AGATTGCCACCCAGTG_LUNG_T08	B_cell	2	-0.500971
AGATTGCCAGATCGGA_LUNG_T08	B_cell	2	-0.515865
AGATTGCCAGCTGTTA_LUNG_T08	Monocytes	2	-0.26993
AGATTGCCAGGTTTCA_LUNG_T08	CD8+ T-cells	2	-0.182196
AGATTGCGTTGATTGC_LUNG_T08	Fibroblasts	2	-0.168591
AGATTGCTCTCTGCTG_LUNG_T08	Monocytes	2	-0.00641869
AGCAGCCAGAAGGACA_LUNG_T08	Macrophages	2	-0.471305
AGCAGCCAGAGGGATA_LUNG_T08	T_cells	2	-0.42782
AGCAGCCCAAATACAG_LUNG_T08	T_cells	2	-0.517086
AGCAGCCCAAGCGTAG_LUNG_T08	T_cells	2	-0.514448
AGCAGCCGTTCGCGAC_LUNG_T08	T_cells	2	-0.182725
AGCAGCCTCCCTAATT_LUNG_T08	B-cells	2	-0.108348
AGCAGCCTCCTCCTAG_LUNG_T08	B-cells	2	-0.0260705
AGCAGCCTCTGAAAGA_LUNG_T08	Macrophages	2	-0.00947628
AGCATACAGTACGCCC_LUNG_T08	T_cells	2	0.070401
AGCATACAGTACGTTC_LUNG_T08	B_cell	2	-0.240795
AGCATACCAACTGCGC_LUNG_T08	B_cell	2	-0.030514
AGCATACCAGCTCCGA_LUNG_T08	T_cells	2	-0.366448
AGCATACCATACGCCG_LUNG_T08	T_cells	2	-0.486363
AGCATACGTCTAACGT_LUNG_T08	B-cells	2	-0.41931
AGCATACGTGCCTTGG_LUNG_T08	T_cells	2	-0.494779
AGCATACTCGGCCGAT_LUNG_T08	T_cells	2	-0.370603
AGCATACTCGTATCAG_LUNG_T08	B_cell	2	-0.18675
AGCCTAAAGCGTCAAG_LUNG_T08	B-cells	2	-0.375015
AGCCTAAAGTAGGCCA_LUNG_T08	CD8+ T-cells	2	-0.517027
AGCCTAACAGTCGTGC_LUNG_T08	T_cells	2	-0.37854
AGCCTAAGTAAGAGGA_LUNG_T08	T_cells	2	-0.384821
AGCCTAAGTGGACGAT_LUNG_T08	DC	2	-0.0645042
AGCCTAAGTGGTGTAG_LUNG_T08	B_cell	2	-0.513495
AGCCTAAGTTCACGGC_LUNG_T08	T_cells	2	-0.383111
AGCCTAAGTTTAGGAA_LUNG_T08	B-cells	2	-0.182257
AGCGGTCCAAGACACG_LUNG_T08	T_cells	2	-0.408088
AGCGGTCCAGGGTATG_LUNG_T08	T_cells	2	-0.509947
AGCGGTCCATACAGCT_LUNG_T08	T_cells	2	-0.502382
AGCGGTCGTATAAACG_LUNG_T08	B-cells	2	-0.197608
AGCGGTCTCACTTATC_LUNG_T08	Macrophages	2	-0.496928
AGCGGTCTCCGAACGC_LUNG_T08	T_cells	2	-0.426917
AGCGGTCTCCTTGACC_LUNG_T08	T_cells	2	-0.523237
AGCGTATAGTCATCCA_LUNG_T08	T_cells	2	-0.183604
AGCGTATCATGACGGA_LUNG_T08	T_cells	2	-0.514705
AGCGTATGTACTTGAC_LUNG_T08	T_cells	2	-0.374228
AGCGTATTCGGCTACG_LUNG_T08	Macrophages	2	-0.397194
AGCGTCGAGATGGCGT_LUNG_T08	T_cells	2	-0.506216
AGCGTCGAGGATGGAA_LUNG_T08	T_cells	2	-0.387009
AGCGTCGCAACTGGCC_LUNG_T08	T_cells	2	-0.491405
AGCGTCGCAAGCGCTC_LUNG_T08	B-cells	2	-0.363643
AGCGTCGCATCTACGA_LUNG_T08	B-cells	2	-0.379853
AGCGTCGTCCGTAGGC_LUNG_T08	B-cells	2	-0.398682
AGCGTCGTCTTATCTG_LUNG_T08	T_cells	2	-0.517651
AGCTCCTCAATGGAGC_LUNG_T08	T_cells	2	-0.366283
AGCTCCTGTGTGGCTC_LUNG_T08	T_cells	2	-0.508219
AGCTCCTGTGTTGAGG_LUNG_T08	T_cells	2	-0.506337
AGCTCCTTCATCACCC_LUNG_T08	B_cell	2	-0.203814
AGCTCCTTCCTAGGGC_LUNG_T08	T_cells	2	-0.233521
AGCTCCTTCGAGAACG_LUNG_T08	T_cells	2	-0.329005
AGCTCTCAGTCTCAAC_LUNG_T08	T_cells	2	-0.512937
AGCTCTCCAAGTAGTA_LUNG_T08	B-cells	2	-0.421925
AGCTCTCCACTTAACG_LUNG_T08	T_cells	2	0.15449
AGCTCTCCAGTGACAG_LUNG_T08	B_cell	2	-0.523692
AGCTCTCGTAACGTTC_LUNG_T08	NK_cell	2	-0.516304
AGCTCTCGTCTGATTG_LUNG_T08	T_cells	2	-0.382822
AGCTCTCGTGCACCAC_LUNG_T08	B_cell	2	-0.085349
AGCTCTCGTGGTAACG_LUNG_T08	T_cells	2	-0.50444
AGCTTGAAGCACCGTC_LUNG_T08	NK_cell	2	-0.400697
AGCTTGAAGCCTATGT_LUNG_T08	T_cells	2	-0.373671
AGCTTGACACGTCAGC_LUNG_T08	B_cell	2	-0.501916
AGCTTGACAGGACGTA_LUNG_T08	B-cells	2	-0.419296
AGCTTGAGTAAGGGAA_LUNG_T08	T_cells	2	-0.171844
AGCTTGATCACTGGGC_LUNG_T08	B-cells	2	-0.188809
AGCTTGATCTAACTTC_LUNG_T08	T_cells	2	-0.194527
AGGCCACAGATACACA_LUNG_T08	T_cells	2	-0.395387
AGGCCACAGGGAAACA_LUNG_T08	T_cells	2	0.155884
AGGCCACAGTAGCCGA_LUNG_T08	T_cells	2	-0.412069
AGGCCACCATCGGAAG_LUNG_T08	T_cells	2	-0.413784
AGGCCACCATGCATGT_LUNG_T08	B_cell	2	-0.362869
AGGCCACGTGATGTGG_LUNG_T08	T_cells	2	-0.428551
AGGCCACGTTTCGCTC_LUNG_T08	T_cells	2	-0.52143
AGGCCACTCAGTACGT_LUNG_T08	B_cell	2	-0.403041
AGGCCACTCATAGCAC_LUNG_T08	T_cells	2	-0.253341
AGGCCGTAGTGAAGTT_LUNG_T08	B_cell	2	-0.43065
AGGCCGTCAGACAAGC_LUNG_T08	T_cells	2	-0.397473
AGGCCGTCAGAGCCAA_LUNG_T08	Monocytes	2	-0.366192
AGGCCGTCATGACATC_LUNG_T08	B_cell	2	-0.198296
AGGCCGTGTATGAATG_LUNG_T08	Macrophages	2	-0.52497
AGGCCGTGTTCGTCTC_LUNG_T08	B_cell	2	-0.511262
AGGCCGTTCCTCATTA_LUNG_T08	B_cell	2	-0.352914
AGGGAGTCACCCATTC_LUNG_T08	T_cells	2	-0.38477
AGGGAGTCATCAGTAC_LUNG_T08	T_cells	2	-0.367592
AGGGAGTGTACCGAGA_LUNG_T08	T_cells	2	-0.21469
AGGGAGTGTCAACATC_LUNG_T08	B_cell	2	-0.0861264
AGGGAGTTCGTCACGG_LUNG_T08	B-cells	2	0.0125326
AGGGAGTTCTCTAAGG_LUNG_T08	B-cells	2	-0.505163
AGGGATGAGGTCATCT_LUNG_T08	CD8+ T-cells	2	-0.49681
AGGGATGCACAACTGT_LUNG_T08	B-cells	2	-0.254743
AGGGATGCAGACAAGC_LUNG_T08	T_cells	2	-0.502679
AGGGATGCAGGGATTG_LUNG_T08	T_cells	2	-0.497323
AGGGATGCATCGGAAG_LUNG_T08	T_cells	2	-0.516506
AGGGTGACACCACGTG_LUNG_T08	B_cell	2	-0.395022
AGGGTGACACTTAACG_LUNG_T08	T_cells	2	-0.366346
AGGGTGACATGGTCTA_LUNG_T08	B_cell	2	-0.517064
AGGGTGAGTGGACGAT_LUNG_T08	T_cells	2	-0.392603
AGGTCATAGACGCACA_LUNG_T08	B-cells	2	-0.258048
AGGTCATCAATAGCGG_LUNG_T08	T_cells	2	-0.215843
AGGTCATGTAAGTGTA_LUNG_T08	T_cells	2	-0.507032
AGGTCATGTCACCTAA_LUNG_T08	Epithelial_cells	2	-0.374702
AGGTCATGTTCCCTTG_LUNG_T08	B-cells	2	-0.537211
AGGTCATTCACCCTCA_LUNG_T08	T_cells	2	-0.386101
AGGTCATTCCATGAGT_LUNG_T08	T_cells	2	-0.503288
AGGTCCGAGTCCAGGA_LUNG_T08	T_cells	2	-0.39981
AGGTCCGAGTTAAGTG_LUNG_T08	T_cells	2	-0.515132
AGGTCCGCACGAAGCA_LUNG_T08	T_cells	2	-0.384056
AGGTCCGGTAGTAGTA_LUNG_T08	Epithelial_cells	2	-0.44817
AGGTCCGGTATTCTCT_LUNG_T08	Monocytes	2	0.0523104
AGGTCCGGTGTGACCC_LUNG_T08	T_cells	2	-0.516139
AGGTCCGTCAACTCTT_LUNG_T08	Monocytes	2	-0.381718
AGGTCCGTCAGAGACG_LUNG_T08	Macrophages	2	0.0686972
AGGTCCGTCGGAGGTA_LUNG_T08	DC	2	-0.19254
AGGTCCGTCTTCAACT_LUNG_T08	B_cell	2	-0.404813
AGTAGTCAGAGTACCG_LUNG_T08	T_cells	2	-0.368263
AGTAGTCAGCTGAACG_LUNG_T08	T_cells	2	-0.51512
AGTAGTCAGGAGTCTG_LUNG_T08	T_cells	2	-0.513045
AGTAGTCAGTGGCACA_LUNG_T08	Monocytes	2	-0.225286
AGTAGTCCAAGACGTG_LUNG_T08	T_cells	2	-0.385655
AGTAGTCCAAGCGTAG_LUNG_T08	B_cell	2	-0.274539
AGTAGTCCATGAGCGA_LUNG_T08	T_cells	2	-0.50684
AGTAGTCCATTACGAC_LUNG_T08	NK_cell	2	-0.384608
AGTAGTCGTCCAAGTT_LUNG_T08	B-cells	2	-0.0889698
AGTAGTCTCTGGAGCC_LUNG_T08	T_cells	2	-0.395766
AGTAGTCTCTTGCATT_LUNG_T08	B-cells	2	-0.210985
AGTCTTTAGCCATCGC_LUNG_T08	B_cell	2	-0.403754
AGTCTTTAGCGTAGTG_LUNG_T08	Monocytes	2	-0.290811
AGTCTTTTCAGTTGAC_LUNG_T08	T_cells	2	-0.424096
AGTCTTTTCGTACGGC_LUNG_T08	B-cells	2	-0.411937
AGTCTTTTCTCGGACG_LUNG_T08	T_cells	2	-0.506996
AGTGAGGAGAGTAAGG_LUNG_T08	Epithelial_cells	2	-0.15807
AGTGAGGAGCACCGTC_LUNG_T08	B-cells	2	-0.372759
AGTGAGGAGGGTCTCC_LUNG_T08	T_cells	2	-0.162125
AGTGAGGTCAGATAAG_LUNG_T08	T_cells	2	-0.512193
AGTGAGGTCCCAAGAT_LUNG_T08	T_cells	2	-0.511797
AGTGAGGTCCGTCATC_LUNG_T08	Macrophages	2	-0.2134
AGTGAGGTCTGTCTCG_LUNG_T08	T_cells	2	0.0597714
AGTGGGAAGATAGTCA_LUNG_T08	Macrophages	2	-0.101105
AGTGGGAAGCTAGTGG_LUNG_T08	Macrophages	2	-0.172138
AGTGGGAAGGCATGGT_LUNG_T08	Monocytes	2	-0.232488
AGTGGGACACGCATCG_LUNG_T08	Epithelial_cells	2	-0.289245
AGTGGGAGTCGCATAT_LUNG_T08	T_cells	2	-0.463247
AGTGGGAGTCTAGCGC_LUNG_T08	B_cell	2	-0.404215
AGTGGGAGTGCAGGTA_LUNG_T08	T_cells	2	-0.213296
AGTGGGATCATAAAGG_LUNG_T08	T_cells	2	-0.379876
AGTGTCAAGACTACAA_LUNG_T08	B_cell	2	-0.514259
AGTGTCAAGTGACTCT_LUNG_T08	B-cells	2	-0.471555
AGTGTCACAATGGAGC_LUNG_T08	NK_cell	2	-0.514403
AGTGTCAGTCCGAAGA_LUNG_T08	Monocytes	2	-0.481948
AGTGTCAGTCGGCACT_LUNG_T08	T_cells	2	-0.180702
AGTGTCAGTCTAGGTT_LUNG_T08	B-cells	2	-0.365712
AGTGTCAGTTAAGGGC_LUNG_T08	T_cells	2	-0.163306
AGTGTCATCAGTTCGA_LUNG_T08	T_cells	2	-0.503252
AGTGTCATCTCTAAGG_LUNG_T08	B_cell	2	-0.00871999
AGTTGGTAGTGTGAAT_LUNG_T08	T_cells	2	-0.502171
AGTTGGTGTACCTACA_LUNG_T08	Fibroblasts	2	-0.267146
AGTTGGTGTCGGCTCA_LUNG_T08	B-cells	2	-0.230509
AGTTGGTTCAGTACGT_LUNG_T08	NK_cell	2	-0.379851
AGTTGGTTCCCTAATT_LUNG_T08	T_cells	2	-0.364879
ATAACGCAGACAATAC_LUNG_T08	Epithelial_cells	2	-0.470537
ATAACGCAGTCGCCGT_LUNG_T08	T_cells	2	-0.353601
ATAACGCCACCTTGTC_LUNG_T08	Macrophages	2	-0.25087
ATAACGCCACGGCGTT_LUNG_T08	T_cells	2	-0.234859
ATAACGCCATATACCG_LUNG_T08	Monocytes	2	-0.15195
ATAACGCCATGGATGG_LUNG_T08	B_cell	2	-0.16527
ATAACGCGTAGCCTAT_LUNG_T08	B-cells	2	-0.518378
ATAACGCTCTCGCTTG_LUNG_T08	Monocytes	2	-0.550057
ATAAGAGAGACAAAGG_LUNG_T08	Fibroblasts	2	-0.447626
ATAAGAGAGAGCCCAA_LUNG_T08	B_cell	2	-0.416564
ATAAGAGAGAGGTTGC_LUNG_T08	T_cells	2	-0.194025
ATAAGAGAGGGTATCG_LUNG_T08	NK_cell	2	-0.513688
ATAAGAGAGTTCGCAT_LUNG_T08	T_cells	2	-0.515687
ATAAGAGCACTTCTGC_LUNG_T08	T_cells	2	-0.400716
ATAAGAGCAGTCGATT_LUNG_T08	T_cells	2	-0.426144
ATAAGAGGTAGCGTAG_LUNG_T08	T_cells	2	-0.205587
ATAAGAGGTGCAACTT_LUNG_T08	T_cells	2	-0.178655
ATAAGAGTCATAGCAC_LUNG_T08	Fibroblasts	2	-0.010219
ATAAGAGTCGCCAGCA_LUNG_T08	T_cells	2	-0.528507
ATAAGAGTCTAGAGTC_LUNG_T08	B-cells	2	-0.410298
ATAGACCCAACTGCTA_LUNG_T08	T_cells	2	-0.185127
ATAGACCCATGTCTCC_LUNG_T08	Macrophages	2	0.178043
ATAGACCGTGGTAACG_LUNG_T08	T_cells	2	-0.380448
ATAGACCTCACTATTC_LUNG_T08	Epithelial_cells	2	-0.207379
ATAGACCTCATACGGT_LUNG_T08	B_cell	2	-0.400822
ATAGACCTCTGCAAGT_LUNG_T08	T_cells	2	-0.41188
ATCACGAAGTAGTGCG_LUNG_T08	Macrophages	2	0.121973
ATCACGAAGTCCGGTC_LUNG_T08	B_cell	2	-0.521091
ATCACGAGTAGCGTCC_LUNG_T08	T_cells	2	-0.521685
ATCACGAGTCATCGGC_LUNG_T08	T_cells	2	-0.512917
ATCACGAGTCCTGCTT_LUNG_T08	T_cells	2	-0.228159
ATCATCTCATCGGAAG_LUNG_T08	T_cells	2	-0.153361
ATCATCTTCATTGCCC_LUNG_T08	DC	2	-0.0721121
ATCATCTTCCTGCAGG_LUNG_T08	Monocytes	2	-0.353682
ATCATGGCAGGTCTCG_LUNG_T08	T_cells	2	-0.387711
ATCATGGCATCCGGGT_LUNG_T08	Monocytes	2	-0.19482
ATCATGGGTACTCAAC_LUNG_T08	B-cells	2	-0.120185
ATCATGGGTATAGTAG_LUNG_T08	T_cells	2	-0.509907
ATCATGGGTGTTAAGA_LUNG_T08	B_cell	2	-0.224935
ATCATGGGTTCCGTCT_LUNG_T08	T_cells	2	-0.516887
ATCATGGTCCACGTGG_LUNG_T08	T_cells	2	-0.207357
ATCCACCAGAAACCGC_LUNG_T08	Macrophages	2	-0.46884
ATCCACCCACGTGAGA_LUNG_T08	T_cells	2	-0.203298
ATCCACCCAGCGTTCG_LUNG_T08	T_cells	2	-0.193029
ATCCACCGTATAGGTA_LUNG_T08	T_cells	2	-0.491378
ATCCACCGTCAATGTC_LUNG_T08	T_cells	2	-0.378224
ATCCACCGTCCAACTA_LUNG_T08	T_cells	2	-0.521835
ATCCACCTCAACCAAC_LUNG_T08	T_cells	2	-0.533951
ATCCACCTCTATCGCC_LUNG_T08	NK_cell	2	-0.50673
ATCCGAAAGTGTCTCA_LUNG_T08	B_cell	2	-0.369207
ATCCGAACAGGGATTG_LUNG_T08	B_cell	2	-0.508889
ATCCGAACATAAAGGT_LUNG_T08	T_cells	2	-0.388253
ATCCGAAGTCATGCAT_LUNG_T08	Epithelial_cells	2	-0.276294
ATCCGAAGTTCTGTTT_LUNG_T08	B-cells	2	-0.37984
ATCCGAATCAGTTCGA_LUNG_T08	T_cells	2	-0.0234371
ATCGAGTAGCTTCGCG_LUNG_T08	B_cell	2	-0.507848
ATCGAGTAGTCATCCA_LUNG_T08	T_cells	2	-0.518638
ATCGAGTAGTGTTTGC_LUNG_T08	B_cell	2	-0.149798
ATCGAGTGTCACTTCC_LUNG_T08	B-cells	2	-0.348651
ATCGAGTTCCACGCAG_LUNG_T08	CD8+ T-cells	2	-0.43206
ATCTACTAGAAGAAGC_LUNG_T08	Macrophages	2	-0.389025
ATCTACTAGCCCTAAT_LUNG_T08	Epithelial_cells	2	-0.477098
ATCTACTAGTCAAGGC_LUNG_T08	Macrophages	2	-0.210277
ATCTACTCATCAGTAC_LUNG_T08	T_cells	2	-0.404115
ATCTACTGTCGCATCG_LUNG_T08	T_cells	2	-0.344393
ATCTACTGTTCGTCTC_LUNG_T08	T_cells	2	-0.512884
ATCTACTTCCGCATAA_LUNG_T08	CD8+ T-cells	2	-0.507791
ATCTGCCCAAGTCTGT_LUNG_T08	Fibroblasts	2	-0.0248519
ATCTGCCGTACGACCC_LUNG_T08	B_cell	2	-0.5001
ATCTGCCGTACTCTCC_LUNG_T08	T_cells	2	-0.243838
ATGAGGGAGATATGGT_LUNG_T08	T_cells	2	-0.377965
ATGAGGGAGCTAGTGG_LUNG_T08	B-cells	2	-0.461052
ATGAGGGCAGACGCTC_LUNG_T08	CD8+ T-cells	2	-0.35652
ATGAGGGCAGTTTACG_LUNG_T08	T_cells	2	-0.37318
ATGAGGGGTCCAAGTT_LUNG_T08	T_cells	2	-0.520602
ATGAGGGTCATTTGGG_LUNG_T08	DC	2	-0.0199825
ATGAGGGTCGTCCGTT_LUNG_T08	B_cell	2	-0.378508
ATGCGATAGCTGCCCA_LUNG_T08	T_cells	2	-0.514841
ATGCGATCAGCTGGCT_LUNG_T08	T_cells	2	-0.362464
ATGCGATCAGCTGTGC_LUNG_T08	B_cell	2	-0.521781
ATGCGATGTTCCACAA_LUNG_T08	NK_cell	2	-0.390929
ATGCGATTCACCCTCA_LUNG_T08	T_cells	2	-0.382075
ATGCGATTCATGGTCA_LUNG_T08	Fibroblasts	2	-0.221327
ATGCGATTCCCACTTG_LUNG_T08	T_cells	2	-0.192784
ATGCGATTCTCCAACC_LUNG_T08	T_cells	2	-0.392911
ATGGGAGAGCTAACTC_LUNG_T08	B-cells	2	-0.453829
ATGGGAGAGGGTGTTG_LUNG_T08	T_cells	2	-0.506593
ATGGGAGAGGTGACCA_LUNG_T08	T_cells	2	-0.0915192
ATGGGAGCACTTGGAT_LUNG_T08	T_cells	2	-0.494761
ATGGGAGGTAAGTTCC_LUNG_T08	T_cells	2	-0.250873
ATGGGAGGTGGCTCCA_LUNG_T08	DC	2	0.455615
ATGGGAGTCAACTCTT_LUNG_T08	B-cells	2	-0.385566
ATGGGAGTCGTTACAG_LUNG_T08	T_cells	2	-0.418408
ATGTGTGAGCCTCGTG_LUNG_T08	CD8+ T-cells	2	-0.467783
ATGTGTGAGCTAGTGG_LUNG_T08	T_cells	2	-0.38159
ATGTGTGCAGTTCCCT_LUNG_T08	T_cells	2	-0.515383
ATGTGTGGTCTGCCAG_LUNG_T08	T_cells	2	-0.430281
ATGTGTGTCGCCAGCA_LUNG_T08	T_cells	2	-0.314787
ATTACTCAGATGAGAG_LUNG_T08	T_cells	2	-0.497002
ATTACTCAGTTTCCTT_LUNG_T08	Monocytes	2	-0.418365
ATTACTCCAGATGGGT_LUNG_T08	T_cells	2	-0.512554
ATTACTCCAGGTGGAT_LUNG_T08	T_cells	2	-0.212529
ATTACTCGTGTCTGAT_LUNG_T08	B_cell	2	-0.348402
ATTACTCGTTCAGACT_LUNG_T08	T_cells	2	-0.505819
ATTACTCTCCAAAGTC_LUNG_T08	T_cells	2	-0.517049
ATTATCCAGCGTGAAC_LUNG_T08	T_cells	2	-0.518406
ATTATCCAGGAGTTGC_LUNG_T08	T_cells	2	-0.507035
ATTATCCAGTCGTACT_LUNG_T08	NK_cell	2	-0.373053
ATTATCCGTTACCAGT_LUNG_T08	CD8+ T-cells	2	-0.19442
ATTATCCTCATGCAAC_LUNG_T08	CD8+ T-cells	2	-0.503025
ATTCTACAGACAGGCT_LUNG_T08	B_cell	2	-0.538414
ATTCTACAGTGGTAGC_LUNG_T08	T_cells	2	-0.544918
ATTCTACCACCTTGTC_LUNG_T08	B_cell	2	-0.371892
ATTCTACCATCTGGTA_LUNG_T08	B-cells	2	-0.461822
ATTCTACGTACAAGTA_LUNG_T08	Macrophage	2	-0.356657
ATTGGACAGCTAGTCT_LUNG_T08	T_cells	2	-0.510828
ATTGGACCAAAGGAAG_LUNG_T08	T_cells	2	-0.360744
ATTGGACCAGTATCTG_LUNG_T08	B-cells	2	-0.411177
ATTGGACGTGCTCTTC_LUNG_T08	T_cells	2	-0.402377
ATTGGACGTTCCACTC_LUNG_T08	T_cells	2	-0.506951
ATTGGACTCCGCAGTG_LUNG_T08	T_cells	2	-0.108102
ATTGGTGAGATGTAAC_LUNG_T08	DC	2	-0.184804
ATTGGTGAGATGTCGG_LUNG_T08	B-cells	2	-0.18363
ATTGGTGCAAGTTCTG_LUNG_T08	T_cells	2	-0.373507
ATTGGTGGTGAAAGAG_LUNG_T08	B-cells	2	-0.352753
ATTGGTGGTTGACGTT_LUNG_T08	Monocytes	2	-0.457363
ATTGGTGTCCTCGCAT_LUNG_T08	B-cells	2	-0.25832
ATTTCTGCAAAGCGGT_LUNG_T08	Macrophages	2	-0.499537
ATTTCTGCAACACGCC_LUNG_T08	B-cells	2	-0.383572
ATTTCTGGTAGAGGAA_LUNG_T08	CD4+ T-cells	2	-0.509243
ATTTCTGTCTCGAGTA_LUNG_T08	Fibroblasts	2	-0.457554
CAACCAAAGAGAACAG_LUNG_T08	B-cells	2	-0.44486
CAACCAAAGAGTGACC_LUNG_T08	Fibroblasts	2	0.00332664
CAACCAAAGCACACAG_LUNG_T08	T_cells	2	-0.530843
CAACCAACAAGCCGTC_LUNG_T08	T_cells	2	-0.521022
CAACCAACAATGGACG_LUNG_T08	T_cells	2	-0.356705
CAACCAACAGTGACAG_LUNG_T08	Macrophages	2	-0.435436
CAACCAACATTGGTAC_LUNG_T08	CD8+ T-cells	2	-0.358586
CAACCAAGTATTACCG_LUNG_T08	CD8+ T-cells	2	-0.175448
CAACCAAGTATTCGTG_LUNG_T08	B-cells	2	-0.367113
CAACCAAGTGTCAATC_LUNG_T08	T_cells	2	-0.180172
CAACCAATCGGAAATA_LUNG_T08	CD8+ T-cells	2	-0.175286
CAACCTCAGATCGATA_LUNG_T08	T_cells	2	-0.520305
CAACCTCCAAATCCGT_LUNG_T08	T_cells	2	-0.486686
CAACCTCCAGATAATG_LUNG_T08	T_cells	2	-0.216311
CAACCTCCAGGAATCG_LUNG_T08	T_cells	2	-0.493173
CAACCTCCATGTCTCC_LUNG_T08	CD8+ T-cells	2	-0.385881
CAACCTCGTAAGAGGA_LUNG_T08	T_cells	2	-0.408826
CAACCTCGTAGCGTGA_LUNG_T08	T_cells	2	-0.356681
CAACCTCGTGTCCTCT_LUNG_T08	T_cells	2	-0.276269
CAACCTCGTTATTCTC_LUNG_T08	CD8+ T-cells	2	-0.496848
CAACCTCTCCTGCAGG_LUNG_T08	Macrophages	2	-0.242088
CAACTAGAGAACTGTA_LUNG_T08	T_cells	2	-0.232996
CAACTAGCATATGCTG_LUNG_T08	T_cells	2	-0.213152
CAACTAGGTGCTGTAT_LUNG_T08	Fibroblasts	2	-0.386127
CAAGAAAAGACTACAA_LUNG_T08	B_cell	2	-0.377617
CAAGAAAAGAGCAATT_LUNG_T08	T_cells	2	-0.427451
CAAGAAAAGGTGCAAC_LUNG_T08	Fibroblasts	2	-0.239092
CAAGAAAAGTAGGTGC_LUNG_T08	T_cells	2	-0.200742
CAAGAAACACTTAAGC_LUNG_T08	CD8+ T-cells	2	-0.375883
CAAGAAACAGGGCATA_LUNG_T08	B_cell	2	-0.515542
CAAGAAAGTAAGGGCT_LUNG_T08	NK_cell	2	-0.516575
CAAGAAAGTAGCGTCC_LUNG_T08	T_cells	2	-0.377818
CAAGAAAGTGCGCTTG_LUNG_T08	Macrophages	2	-0.487408
CAAGATCCAAGGGTCA_LUNG_T08	Epithelial_cells	2	-0.521713
CAAGATCGTAAATGTG_LUNG_T08	T_cells	2	-0.285479
CAAGATCGTCGTTGTA_LUNG_T08	T_cells	2	-0.1857
CAAGATCTCATTCACT_LUNG_T08	B-cells	2	-0.118699
CAAGATCTCATTTGGG_LUNG_T08	B-cells	2	-0.354209
CAAGATCTCGCATGGC_LUNG_T08	T_cells	2	-0.375162
CAAGGCCAGGCGCTCT_LUNG_T08	B-cells	2	-0.0491403
CAAGGCCCAAAGTCAA_LUNG_T08	B-cells	2	-0.290984
CAAGGCCCACCGGAAA_LUNG_T08	B_cell	2	-0.210547
CAAGGCCCAGTAAGCG_LUNG_T08	CD4+ T-cells	2	-0.527708
CAAGGCCTCGTTACAG_LUNG_T08	T_cells	2	-0.500781
CAAGTTGAGCCGGTAA_LUNG_T08	CD8+ T-cells	2	-0.364416
CAAGTTGAGGCCGAAT_LUNG_T08	B-cells	2	-0.0834717
CAAGTTGCAACTTGAC_LUNG_T08	T_cells	2	-0.503477
CAAGTTGCAAGCTGTT_LUNG_T08	T_cells	2	-0.370575
CAAGTTGCAGCTCCGA_LUNG_T08	B-cells	2	-0.384164
CAAGTTGCATACTCTT_LUNG_T08	T_cells	2	0.0728306
CAAGTTGCATCTCCCA_LUNG_T08	B-cells	2	-0.410025
CAAGTTGGTCGCGGTT_LUNG_T08	T_cells	2	-0.510701
CAAGTTGGTGCAGACA_LUNG_T08	T_cells	2	-0.0550069
CAAGTTGGTTTGTTTC_LUNG_T08	T_cells	2	-0.499259
CAAGTTGTCTACGAGT_LUNG_T08	T_cells	2	-0.372164
CACAAACAGCGATAGC_LUNG_T08	T_cells	2	-0.409242
CACAAACAGTATCTCG_LUNG_T08	T_cells	2	-0.180696
CACAAACCAAGTCTAC_LUNG_T08	Macrophages	2	-0.317013
CACAAACCATAGTAAG_LUNG_T08	Macrophages	2	-0.468235
CACAAACGTCACTGGC_LUNG_T08	T_cells	2	-0.372709
CACAAACGTCAGATAA_LUNG_T08	DC	2	-0.474403
CACAAACGTCTTGCGG_LUNG_T08	T_cells	2	-0.0264322
CACAAACGTGTATGGG_LUNG_T08	T_cells	2	-0.402864
CACAAACGTTCCACGG_LUNG_T08	NK_cell	2	-0.0359102
CACAAACTCAACGCTA_LUNG_T08	T_cells	2	-0.520975
CACACAAAGACAGGCT_LUNG_T08	NK_cell	2	-0.238884
CACACAAAGAGGGCTT_LUNG_T08	T_cells	2	-0.365102
CACACAAAGGACAGAA_LUNG_T08	B-cells	2	-0.143795
CACACAAAGGCGTACA_LUNG_T08	B-cells	2	-0.260781
CACACAAAGTACGACG_LUNG_T08	NK_cell	2	-0.195278
CACACAAAGTCTCAAC_LUNG_T08	T_cells	2	-0.426414
CACACAACAAGGTGTG_LUNG_T08	T_cells	2	-0.194646
CACACAACACCGAAAG_LUNG_T08	T_cells	2	-0.0488704
CACACAACACGTCAGC_LUNG_T08	T_cells	2	-0.390727
CACACAACAGTGAGTG_LUNG_T08	T_cells	2	-0.491574
CACACAAGTAGGGACT_LUNG_T08	B-cells	2	-0.361552
CACACAAGTCAGGACA_LUNG_T08	T_cells	2	-0.386307
CACACCTCAATGTTGC_LUNG_T08	T_cells	2	-0.496779
CACACCTCATTATCTC_LUNG_T08	T_cells	2	-0.242548
CACACCTGTAGCGCAA_LUNG_T08	B-cells	2	-0.402907
CACACCTGTTATTCTC_LUNG_T08	B_cell	2	-0.502909
CACACCTTCAATAAGG_LUNG_T08	CD8+ T-cells	2	-0.357854
CACACCTTCTGCCCTA_LUNG_T08	Macrophages	2	0.0658454
CACACTCCAAATACAG_LUNG_T08	Macrophages	2	-0.425524
CACACTCCAATCTACG_LUNG_T08	B-cells	2	0.226971
CACACTCCACGAAATA_LUNG_T08	T_cells	2	0.0904802
CACACTCCATCTCCCA_LUNG_T08	NK_cell	2	-0.19354
CACACTCGTCGTCTTC_LUNG_T08	T_cells	2	-0.0230778
CACACTCGTTTGTTTC_LUNG_T08	T_cells	2	-0.336216
CACACTCTCGCGATCG_LUNG_T08	T_cells	2	-0.516106
CACACTCTCGCTAGCG_LUNG_T08	Pre-B_cell_CD34-	2	-0.34452
CACACTCTCGTCTGAA_LUNG_T08	T_cells	2	-0.554024
CACACTCTCTGGTGTA_LUNG_T08	B-cells	2	0.0296229
CACAGGCAGAGGACGG_LUNG_T08	CD8+ T-cells	2	-0.496531
CACAGGCAGATATGGT_LUNG_T08	T_cells	2	-0.501214
CACAGGCAGATCTGAA_LUNG_T08	CD8+ T-cells	2	-0.500348
CACAGGCAGATGAGAG_LUNG_T08	Fibroblasts	2	-0.46958
CACAGGCAGGACAGCT_LUNG_T08	B_cell	2	-0.385227
CACAGGCTCCAGAAGG_LUNG_T08	T_cells	2	-0.504441
CACAGTAAGGAGCGAG_LUNG_T08	Macrophages	2	-0.485189
CACAGTAAGTCCGGTC_LUNG_T08	Fibroblasts	2	-0.217304
CACAGTACACCCATTC_LUNG_T08	CD8+ T-cells	2	-0.0985994
CACAGTACAGACAAAT_LUNG_T08	B-cells	2	-0.515705
CACAGTACATATGAGA_LUNG_T08	T_cells	2	-0.527889
CACAGTACATTAACCG_LUNG_T08	T_cells	2	-0.509996
CACAGTACATTTGCTT_LUNG_T08	B-cells	2	-0.51287
CACAGTAGTATTAGCC_LUNG_T08	T_cells	2	-0.192322
CACAGTATCAGTTCGA_LUNG_T08	T_cells	2	-0.362776
CACATAGAGAAGAAGC_LUNG_T08	B-cells	2	-0.414144
CACATAGAGATATGCA_LUNG_T08	B_cell	2	-0.510243
CACATAGAGCCTTGAT_LUNG_T08	T_cells	2	-0.376116
CACATAGAGGTGGGTT_LUNG_T08	T_cells	2	-0.514508
CACATAGCAAGAAAGG_LUNG_T08	B-cells	2	-0.435663
CACATAGCACGAGAGT_LUNG_T08	T_cells	2	-0.20243
CACATAGGTAAATACG_LUNG_T08	B_cell	2	-0.200518
CACATAGTCCAAGCCG_LUNG_T08	B-cells	2	-0.428599
CACATAGTCGGTTCGG_LUNG_T08	T_cells	2	-0.514218
CACATTTAGTCGCCGT_LUNG_T08	B_cell	2	-0.510154
CACATTTAGTGGGCTA_LUNG_T08	NK_cell	2	-0.519689
CACATTTCAAAGGAAG_LUNG_T08	T_cells	2	-0.379398
CACATTTCACATGTGT_LUNG_T08	T_cells	2	-0.380059
CACATTTGTGGGTCAA_LUNG_T08	T_cells	2	-0.374934
CACATTTTCTGGAGCC_LUNG_T08	T_cells	2	0.030083
CACCACTAGAAGGCCT_LUNG_T08	T_cells	2	-0.534714
CACCACTAGCCCAATT_LUNG_T08	T_cells	2	-0.397662
CACCACTCAAAGGCGT_LUNG_T08	Macrophages	2	-0.182029
CACCACTGTACTTGAC_LUNG_T08	CD8+ T-cells	2	-0.36434
CACCACTGTCTCACCT_LUNG_T08	T_cells	2	-0.42842
CACCACTTCAGCTTAG_LUNG_T08	T_cells	2	-0.0965827
CACCACTTCCACTCCA_LUNG_T08	B-cells	2	-0.417165
CACCAGGAGAGAGCTC_LUNG_T08	T_cells	2	-0.410593
CACCAGGAGCTGATAA_LUNG_T08	T_cells	2	-0.529071
CACCAGGCAGCATGAG_LUNG_T08	T_cells	2	-0.388615
CACCAGGGTCTTCTCG_LUNG_T08	B_cell	2	-0.185303
CACCTTGAGAGCTGCA_LUNG_T08	Macrophages	2	-0.487353
CACCTTGAGTTAGCGG_LUNG_T08	CD8+ T-cells	2	-0.365409
CACCTTGCACAGACAG_LUNG_T08	T_cells	2	-0.510703
CACCTTGGTAGCGCTC_LUNG_T08	T_cells	2	-0.392464
CACCTTGGTCCGACGT_LUNG_T08	T_cells	2	-0.502138
CACCTTGGTCGCTTTC_LUNG_T08	CD8+ T-cells	2	-0.40232
CACCTTGGTGACGCCT_LUNG_T08	T_cells	2	-0.217562
CACCTTGGTTATGTGC_LUNG_T08	Macrophage	2	-0.478827
CACCTTGTCAGCTCTC_LUNG_T08	T_cells	2	-0.3942
CACTCCAAGAGCAATT_LUNG_T08	B_cell	2	-0.506829
CACTCCAAGGCCATAG_LUNG_T08	Macrophages	2	-0.455398
CACTCCAGTCCTAGCG_LUNG_T08	B_cell	2	-0.36626
CAGAATCAGGTGATTA_LUNG_T08	B-cells	2	-0.248519
CAGAATCAGTGTGAAT_LUNG_T08	Macrophages	2	-0.490753
CAGAATCCAGTCGATT_LUNG_T08	T_cells	2	-0.171673
CAGAATCTCAGCTCGG_LUNG_T08	T_cells	2	-0.397761
CAGAATCTCATGCAAC_LUNG_T08	Monocytes	2	-0.109496
CAGAATCTCGTAGGAG_LUNG_T08	T_cells	2	-0.381472
CAGAATCTCTGCTGCT_LUNG_T08	B-cells	2	-0.533741
CAGAGAGAGGGATACC_LUNG_T08	T_cells	2	-0.427828
CAGAGAGAGTGGGCTA_LUNG_T08	CD8+ T-cells	2	-0.361088
CAGAGAGAGTTCGATC_LUNG_T08	T_cells	2	-0.0567826
CAGAGAGGTCAAGCGA_LUNG_T08	B_cell	2	-0.382904
CAGAGAGGTGCGAAAC_LUNG_T08	T_cells	2	-0.369628
CAGAGAGGTTCGTGAT_LUNG_T08	T_cells	2	-0.360218
CAGATCAAGCATGGCA_LUNG_T08	B_cell	2	-0.514423
CAGATCAAGGTGACCA_LUNG_T08	B_cell	2	-0.220222
CAGATCAAGTTTCCTT_LUNG_T08	T_cells	2	-0.362571
CAGATCACAATCGAAA_LUNG_T08	B-cells	2	-0.380223
CAGATCACATCCCACT_LUNG_T08	B_cell	2	-0.355332
CAGATCAGTCCGACGT_LUNG_T08	T_cells	2	-0.37437
CAGATCAGTTTAGCTG_LUNG_T08	T_cells	2	-0.192386
CAGATCATCCCTAATT_LUNG_T08	B-cells	2	-0.360321
CAGATCATCGTGACAT_LUNG_T08	Fibroblasts	2	-0.332276
CAGCAGCAGGCGATAC_LUNG_T08	B-cells	2	-0.444743
CAGCAGCAGTACATGA_LUNG_T08	T_cells	2	-0.244821
CAGCAGCCACCGGAAA_LUNG_T08	T_cells	2	-0.507056
CAGCAGCGTACCCAAT_LUNG_T08	T_cells	2	-0.00859058
CAGCAGCGTGACTCAT_LUNG_T08	T_cells	2	-0.523928
CAGCAGCGTTGTTTGG_LUNG_T08	CD8+ T-cells	2	-0.375142
CAGCAGCTCGTCCAGG_LUNG_T08	B-cells	2	-0.174023
CAGCATAAGAGTTGGC_LUNG_T08	DC	2	0.0178031
CAGCATAAGCTCCTCT_LUNG_T08	Monocytes	2	-0.098138
CAGCATAAGTGTACTC_LUNG_T08	T_cells	2	-0.190428
CAGCATACAGCGTAAG_LUNG_T08	DC	2	0.0497537
CAGCATACATCACAAC_LUNG_T08	T_cells	2	-0.183823
CAGCATAGTGCGAAAC_LUNG_T08	B_cell	2	-0.415619
CAGCATATCCAATGGT_LUNG_T08	T_cells	2	-0.440227
CAGCATATCGCCATAA_LUNG_T08	T_cells	2	-0.184651
CAGCCGAAGTGAATTG_LUNG_T08	T_cells	2	-0.38153
CAGCCGACAAGCGCTC_LUNG_T08	B_cell	2	-0.0777245
CAGCCGATCTCGCTTG_LUNG_T08	CD8+ T-cells	2	0.00275015
CAGCCGATCTGCCAGG_LUNG_T08	CD8+ T-cells	2	-0.399358
CAGCGACAGAATCTCC_LUNG_T08	T_cells	2	-0.202874
CAGCGACAGCGCCTCA_LUNG_T08	Macrophages	2	-0.407656
CAGCGACCACAGGCCT_LUNG_T08	T_cells	2	0.0350865
CAGCGACCATGGATGG_LUNG_T08	Macrophages	2	-0.479373
CAGCGACGTACATGTC_LUNG_T08	T_cells	2	-0.388208
CAGCGACTCGGCTTGG_LUNG_T08	T_cells	2	-0.0520544
CAGCGACTCGGTGTCG_LUNG_T08	Fibroblasts	2	-0.540852
CAGCTAAAGCGATCCC_LUNG_T08	B-cells	2	-0.253477
CAGCTAAAGCTGTTCA_LUNG_T08	B-cells	2	0.0426761
CAGCTAACAAGTTCTG_LUNG_T08	T_cells	2	-0.00674548
CAGCTAACACAAGTAA_LUNG_T08	T_cells	2	-0.368459
CAGCTAACAGGATCGA_LUNG_T08	B_cell	2	-0.516595
CAGCTAAGTGCTTCTC_LUNG_T08	Macrophages	2	-0.244642
CAGCTAATCCTCTAGC_LUNG_T08	Epithelial_cells	2	0.268939
CAGCTGGAGACACGAC_LUNG_T08	Macrophages	2	-0.289989
CAGCTGGAGCAGCGTA_LUNG_T08	T_cells	2	-0.165208
CAGCTGGCAGGAATCG_LUNG_T08	B_cell	2	-0.526363
CAGCTGGGTCACACGC_LUNG_T08	T_cells	2	-0.393663
CAGCTGGTCAGGCGAA_LUNG_T08	Macrophages	2	0.02297
CAGCTGGTCGAGCCCA_LUNG_T08	Macrophages	2	-0.502021
CAGGTGCAGAATGTGT_LUNG_T08	T_cells	2	-0.393538
CAGGTGCAGCAGGCTA_LUNG_T08	CD8+ T-cells	2	-0.504642
CAGGTGCCACTGTTAG_LUNG_T08	CD8+ T-cells	2	0.0178743
CAGGTGCGTCAGAGGT_LUNG_T08	Macrophages	2	-0.426769
CAGGTGCGTGGCCCTA_LUNG_T08	B-cells	2	-0.314283
CAGGTGCTCTTCAACT_LUNG_T08	T_cells	2	-0.0188874
CAGTAACCAAAGGCGT_LUNG_T08	T_cells	2	-0.41422
CAGTAACCAATCCAAC_LUNG_T08	B-cells	2	-0.0273015
CAGTAACCACCGAAAG_LUNG_T08	CD8+ T-cells	2	-0.505554
CAGTAACCACTTAACG_LUNG_T08	T_cells	2	-0.498636
CAGTAACCATGATCCA_LUNG_T08	B_cell	2	-0.204036
CAGTAACGTCCCTTGT_LUNG_T08	B-cells	2	-0.36243
CAGTAACGTCGCATAT_LUNG_T08	T_cells	2	-0.53063
CAGTAACGTTCAACCA_LUNG_T08	T_cells	2	-0.382292
CAGTAACGTTTACTCT_LUNG_T08	T_cells	2	-0.410116
CAGTAACTCATGTAGC_LUNG_T08	B-cells	2	-0.423319
CAGTAACTCCATGCTC_LUNG_T08	T_cells	2	-0.377094
CAGTAACTCTAGAGTC_LUNG_T08	B_cell	2	-0.207949
CAGTCCTAGAAACCTA_LUNG_T08	Epithelial_cells	2	-0.141236
CAGTCCTAGCTATGCT_LUNG_T08	T_cells	2	-0.386441
CAGTCCTCAGGCGATA_LUNG_T08	T_cells	2	-0.222818
CAGTCCTGTGTAACGG_LUNG_T08	T_cells	2	-0.362966
CAGTCCTTCCGCGTTT_LUNG_T08	T_cells	2	-0.520911
CATATGGAGCCCGAAA_LUNG_T08	B-cells	2	-0.242131
CATATGGAGGTGACCA_LUNG_T08	T_cells	2	-0.425665
CATATGGCAGACAGGT_LUNG_T08	B_cell	2	-0.391173
CATATGGCAGGCAGTA_LUNG_T08	T_cells	2	-0.518161
CATATGGGTCTAGCGC_LUNG_T08	T_cells	2	-0.401073
CATATGGGTTCCACAA_LUNG_T08	T_cells	2	-0.413185
CATATGGGTTGCCTCT_LUNG_T08	T_cells	2	-0.520692
CATATGGTCACAGGCC_LUNG_T08	CD8+ T-cells	2	-0.524303
CATATGGTCCACGAAT_LUNG_T08	T_cells	2	-0.508177
CATATGGTCCACTGGG_LUNG_T08	T_cells	2	-0.380115
CATATGGTCGAGGTAG_LUNG_T08	B_cell	2	-0.386853
CATATTCAGCAGCGTA_LUNG_T08	T_cells	2	-0.197901
CATATTCAGCCTCGTG_LUNG_T08	B-cells	2	-0.385634
CATATTCCAGGACCCT_LUNG_T08	B_cell	2	-0.408733
CATATTCGTCTGGAGA_LUNG_T08	T_cells	2	-0.414149
CATATTCTCACTGGGC_LUNG_T08	T_cells	2	-0.386832
CATATTCTCCGCGCAA_LUNG_T08	T_cells	2	-0.517919
CATATTCTCCGTAGGC_LUNG_T08	B-cells	2	-0.0537428
CATCAAGAGAGATGAG_LUNG_T08	Monocytes	2	-0.0816521
CATCAAGAGATATGGT_LUNG_T08	Macrophages	2	-0.339777
CATCAAGAGCTGAACG_LUNG_T08	Macrophages	2	-0.442852
CATCAAGAGCTGCAAG_LUNG_T08	B-cells	2	0.082681
CATCAAGAGTACGCCC_LUNG_T08	T_cells	2	-0.37905
CATCAAGCAAGCCCAC_LUNG_T08	B-cells	2	-0.51583
CATCAAGCACATAACC_LUNG_T08	B_cell	2	-0.204369
CATCAAGCAGATAATG_LUNG_T08	B_cell	2	-0.508576
CATCAAGCATGGTTGT_LUNG_T08	T_cells	2	-0.361362
CATCAAGGTCCAACTA_LUNG_T08	T_cells	2	-0.378986
CATCAAGGTCGGGTCT_LUNG_T08	B-cells	2	-0.45639
CATCAAGGTGTGAAAT_LUNG_T08	T_cells	2	-0.529172
CATCAAGTCACAGGCC_LUNG_T08	T_cells	2	-0.524052
CATCAAGTCTGAAAGA_LUNG_T08	T_cells	2	-0.540913
CATCAAGTCTGGTATG_LUNG_T08	T_cells	2	0.149524
CATCAAGTCTGTGCAA_LUNG_T08	B_cell	2	-0.524857
CATCAGAAGGCTAGGT_LUNG_T08	T_cells	2	-0.370482
CATCAGAAGGCTCAGA_LUNG_T08	T_cells	2	-0.377972
CATCAGAGTAAATGTG_LUNG_T08	T_cells	2	-0.199418
CATCAGAGTAACGACG_LUNG_T08	T_cells	2	-0.27346
CATCAGATCAGTTGAC_LUNG_T08	T_cells	2	-0.520952
CATCAGATCATCTGCC_LUNG_T08	T_cells	2	-0.366077
CATCAGATCGACGGAA_LUNG_T08	T_cells	2	-0.537189
CATCCACAGAACAACT_LUNG_T08	NK_cell	2	-0.399254
CATCCACAGAGCCCAA_LUNG_T08	Epithelial_cells	2	-0.160983
CATCCACAGTACTTGC_LUNG_T08	T_cells	2	-0.54041
CATCCACCAACTGGCC_LUNG_T08	T_cells	2	-0.510658
CATCCACCAATGGATA_LUNG_T08	B_cell	2	-0.506459
CATCCACCAGGGCATA_LUNG_T08	T_cells	2	-0.388574
CATCCACCAGTAAGCG_LUNG_T08	T_cells	2	-0.514354
CATCCACCATCCCACT_LUNG_T08	CD8+ T-cells	2	-0.2062
CATCCACGTAGTACCT_LUNG_T08	B-cells	2	-0.197895
CATCCACGTGAGTATA_LUNG_T08	B-cells	2	-0.314405
CATCGAAAGAAACCGC_LUNG_T08	T_cells	2	-0.267836
CATCGAAAGCAGACTG_LUNG_T08	T_cells	2	-0.507796
CATCGAACATAGAAAC_LUNG_T08	T_cells	2	-0.141312
CATCGAAGTAACGCGA_LUNG_T08	T_cells	2	-0.506484
CATCGAAGTAGCGCAA_LUNG_T08	B_cell	2	-0.502809
CATCGAAGTCCGAACC_LUNG_T08	T_cells	2	-0.18697
CATCGAAGTGACAAAT_LUNG_T08	T_cells	2	-0.253275
CATCGAAGTGTTCTTT_LUNG_T08	T_cells	2	-0.521629
CATCGAATCGTCGTTC_LUNG_T08	T_cells	2	-0.490807
CATCGAATCGTTTGCC_LUNG_T08	B-cells	2	-0.464487
CATCGAATCTACCTGC_LUNG_T08	B-cells	2	-0.40025
CATCGAATCTTCCTTC_LUNG_T08	Monocytes	2	-0.165785
CATCGGGAGTAGGTGC_LUNG_T08	T_cells	2	-0.155226
CATCGGGAGTGACATA_LUNG_T08	T_cells	2	-0.519629
CATCGGGAGTGCTGCC_LUNG_T08	Macrophages	2	-0.132326
CATCGGGAGTGTACCT_LUNG_T08	Monocytes	2	-0.448474
CATCGGGGTGTGCGTC_LUNG_T08	T_cells	2	-0.516958
CATCGGGGTGTTTGGT_LUNG_T08	T_cells	2	-0.543111
CATCGGGTCACTTACT_LUNG_T08	T_cells	2	-0.505587
CATCGGGTCCACGACG_LUNG_T08	T_cells	2	-0.379924
CATGACACAATCAGAA_LUNG_T08	T_cells	2	0.120622
CATGACACAGACGCTC_LUNG_T08	T_cells	2	-0.393008
CATGACACAGGACGTA_LUNG_T08	Fibroblasts	2	-0.281379
CATGACACATGGTCTA_LUNG_T08	T_cells	2	-0.41242
CATGACAGTAGCTCCG_LUNG_T08	B-cells	2	-0.525697
CATGACAGTTCCACAA_LUNG_T08	B_cell	2	-0.159361
CATGACATCAGCTCGG_LUNG_T08	T_cells	2	-0.40052
CATGACATCGTCACGG_LUNG_T08	T_cells	2	-0.375942
CATGCCTCATCCAACA_LUNG_T08	T_cells	2	-0.507089
CATGCCTCATTGTGCA_LUNG_T08	B-cells	2	-0.387785
CATGCCTGTATCGCAT_LUNG_T08	T_cells	2	-0.407069
CATGCCTTCGCCGTGA_LUNG_T08	T_cells	2	-0.392463
CATGCCTTCTGCTGCT_LUNG_T08	T_cells	2	-0.521308
CATGGCGAGATCCTGT_LUNG_T08	Macrophages	2	-0.458326
CATGGCGAGTACGCCC_LUNG_T08	B_cell	2	-0.220285
CATGGCGAGTACGCGA_LUNG_T08	T_cells	2	-0.40165
CATGGCGCAAAGGCGT_LUNG_T08	B-cells	2	-0.100571
CATGGCGCAGGTGGAT_LUNG_T08	B-cells	2	-0.354541
CATGGCGCATCGGACC_LUNG_T08	CD8+ T-cells	2	-0.292361
CATGGCGGTAGCCTAT_LUNG_T08	NK_cell	2	-0.259975
CATGGCGGTATAGTAG_LUNG_T08	Macrophages	2	-0.481809
CATGGCGGTCCAGTGC_LUNG_T08	B_cell	2	-0.510855
CATGGCGTCAGCTCGG_LUNG_T08	CD8+ T-cells	2	0.210807
CATGGCGTCGCCTGTT_LUNG_T08	B-cells	2	-0.210709
CATTATCAGTCAATAG_LUNG_T08	T_cells	2	-0.510463
CATTATCCATCTCGCT_LUNG_T08	T_cells	2	-0.555305
CATTATCGTCGCGGTT_LUNG_T08	T_cells	2	-0.374737
CATTATCTCATGCAAC_LUNG_T08	T_cells	2	-0.521722
CATTCGCAGATATACG_LUNG_T08	B-cells	2	-0.519663
CATTCGCGTAAGTAGT_LUNG_T08	Monocytes	2	-0.502949
CATTCGCGTCCGTTAA_LUNG_T08	T_cells	2	-0.376619
CATTCGCGTTAAGAAC_LUNG_T08	T_cells	2	-0.509258
CATTCGCTCAACGGCC_LUNG_T08	T_cells	2	-0.200929
CATTCGCTCAGCTCTC_LUNG_T08	T_cells	2	-0.272426
CATTCGCTCGGGAGTA_LUNG_T08	T_cells	2	-0.51192
CCAATCCCAAATACAG_LUNG_T08	T_cells	2	-0.440543
CCAATCCCACTATCTT_LUNG_T08	T_cells	2	-0.379778
CCAATCCGTATAGTAG_LUNG_T08	T_cells	2	-0.517564
CCAATCCTCGTAGGAG_LUNG_T08	T_cells	2	-0.349324
CCAATCCTCTCGCATC_LUNG_T08	T_cells	2	-0.391653
CCAATCCTCTTCCTTC_LUNG_T08	T_cells	2	-0.374655
CCACCTAAGGCCCGTT_LUNG_T08	Monocytes	2	0.0859612
CCACCTACACAACTGT_LUNG_T08	T_cells	2	-0.353184
CCACCTACACCAACCG_LUNG_T08	Macrophages	2	-0.357547
CCACCTATCGTTTGCC_LUNG_T08	CD4+ T-cells	2	-0.513914
CCACCTATCTCCCTGA_LUNG_T08	T_cells	2	-0.198985
CCACCTATCTGCGTAA_LUNG_T08	T_cells	2	-0.435811
CCACCTATCTTGGGTA_LUNG_T08	B_cell	2	-0.179465
CCACGGAAGGCTAGGT_LUNG_T08	T_cells	2	-0.22382
CCACGGAAGGGATACC_LUNG_T08	T_cells	2	-0.399463
CCACGGAAGTACATGA_LUNG_T08	Macrophages	2	-0.154235
CCACGGAAGTGTTTGC_LUNG_T08	B-cells	2	-0.371732
CCACGGATCGATAGAA_LUNG_T08	Fibroblasts	2	0.32025
CCACGGATCGGTTCGG_LUNG_T08	T_cells	2	-0.179971
CCACTACAGCCACCTG_LUNG_T08	B_cell	2	-0.184191
CCACTACAGTAGCCGA_LUNG_T08	T_cells	2	-0.148472
CCACTACAGTTGCAGG_LUNG_T08	T_cells	2	-0.372847
CCACTACCAAGGTGTG_LUNG_T08	DC	2	-0.174149
CCACTACGTATCTGCA_LUNG_T08	Macrophages	2	-0.226778
CCACTACGTATGCTTG_LUNG_T08	T_cells	2	-0.186587
CCACTACGTTAGAACA_LUNG_T08	Fibroblasts	2	-0.363499
CCACTACTCTGTGCAA_LUNG_T08	B_cell	2	-0.516544
CCAGCGAAGGCCCTCA_LUNG_T08	T_cells	2	-0.516235
CCAGCGAAGGCCCTTG_LUNG_T08	Macrophage	2	-0.329264
CCAGCGACACCATCCT_LUNG_T08	B_cell	2	-0.365104
CCAGCGACAGCCAGAA_LUNG_T08	T_cells	2	-0.506758
CCAGCGAGTAGGGACT_LUNG_T08	CD8+ T-cells	2	-0.502469
CCAGCGAGTCAGAGGT_LUNG_T08	T_cells	2	-0.503953
CCAGCGAGTCTAGTGT_LUNG_T08	CD4+ T-cells	2	-0.506268
CCAGCGATCGCACTCT_LUNG_T08	B-cells	2	-0.514897
CCAGCGATCGCGATCG_LUNG_T08	T_cells	2	-0.384335
CCAGCGATCGTCGTTC_LUNG_T08	T_cells	2	-0.514727
CCATGTCAGATTACCC_LUNG_T08	T_cells	2	-0.529218
CCATGTCCACAAGCCC_LUNG_T08	DC	2	0.000525919
CCATGTCCACCGTTGG_LUNG_T08	T_cells	2	-0.500829
CCATGTCTCAGGCAAG_LUNG_T08	DC	2	0.20186
CCATTCGAGAATCTCC_LUNG_T08	T_cells	2	-0.204739
CCATTCGAGCCAGTAG_LUNG_T08	B-cells	2	-0.202169
CCATTCGAGGATTCGG_LUNG_T08	T_cells	2	-0.262937
CCATTCGAGGGTATCG_LUNG_T08	T_cells	2	-0.516219
CCATTCGAGTAATCCC_LUNG_T08	T_cells	2	-0.188642
CCATTCGCAGACGCTC_LUNG_T08	T_cells	2	-0.504805
CCATTCGGTCAGGACA_LUNG_T08	Macrophages	2	-0.509473
CCATTCGGTCCGTTAA_LUNG_T08	T_cells	2	-0.164556
CCATTCGGTGGCCCTA_LUNG_T08	T_cells	2	-0.254976
CCATTCGGTTACGTCA_LUNG_T08	T_cells	2	-0.514273
CCATTCGTCCCACTTG_LUNG_T08	T_cells	2	-0.224914
CCATTCGTCGAACTGT_LUNG_T08	T_cells	2	-0.306245
CCATTCGTCTCACATT_LUNG_T08	T_cells	2	-0.50572
CCCAATCCACCGTTGG_LUNG_T08	T_cells	2	-0.444526
CCCAATCCACTTAAGC_LUNG_T08	T_cells	2	-0.381948
CCCAATCCAGGCTCAC_LUNG_T08	T_cells	2	-0.217432
CCCAATCCATGTTGAC_LUNG_T08	T_cells	2	-0.540143
CCCAATCGTGCCTGGT_LUNG_T08	CD8+ T-cells	2	-0.507296
CCCAATCGTGCCTGTG_LUNG_T08	T_cells	2	-0.0173718
CCCAGTTAGATAGTCA_LUNG_T08	B_cell	2	-0.514754
CCCAGTTCAAGTTCTG_LUNG_T08	T_cells	2	-0.551361
CCCAGTTGTATGAAAC_LUNG_T08	T_cells	2	-0.39709
CCCAGTTGTGACGGTA_LUNG_T08	CD8+ T-cells	2	-0.50944
CCCAGTTGTGGCGAAT_LUNG_T08	B-cells	2	-0.51237
CCCAGTTGTTCAGGCC_LUNG_T08	CD8+ T-cells	2	-0.176762
CCCAGTTTCAAGGCTT_LUNG_T08	NK_cell	2	-0.317241
CCCAGTTTCATGTGGT_LUNG_T08	T_cells	2	-0.516576
CCCAGTTTCTGCTGTC_LUNG_T08	Fibroblasts	2	0.402674
CCCATACAGAAGCCCA_LUNG_T08	B_cell	2	-0.231256
CCCATACAGGGTTCCC_LUNG_T08	T_cells	2	-0.527036
CCCATACCACCTATCC_LUNG_T08	T_cells	2	-0.189988
CCCATACCAGACTCGC_LUNG_T08	T_cells	2	-0.522194
CCCATACCATGTCTCC_LUNG_T08	T_cells	2	-0.51304
CCCATACGTAATCGTC_LUNG_T08	T_cells	2	-0.376225
CCCATACGTTACCGAT_LUNG_T08	T_cells	2	-0.443433
CCCATACTCTAACTTC_LUNG_T08	T_cells	2	-0.511221
CCCTCCTAGACGCTTT_LUNG_T08	CD8+ T-cells	2	-0.382605
CCCTCCTAGATCGATA_LUNG_T08	T_cells	2	-0.505174
CCCTCCTCACTATCTT_LUNG_T08	T_cells	2	-0.242139
CCCTCCTCAGATAATG_LUNG_T08	T_cells	2	-0.383124
CCCTCCTCAGGCGATA_LUNG_T08	B_cell	2	-0.198068
CCCTCCTGTGAGTATA_LUNG_T08	Monocytes	2	-0.304442
CCCTCCTGTTACAGAA_LUNG_T08	T_cells	2	-0.521688
CCCTCCTTCAGGCGAA_LUNG_T08	B_cell	2	-0.509782
CCCTCCTTCTGATACG_LUNG_T08	T_cells	2	-0.512583
CCCTCCTTCTTTCCTC_LUNG_T08	T_cells	2	-0.509807
CCGGGATAGAACTGTA_LUNG_T08	B-cells	2	-0.38396
CCGGGATCACAAGACG_LUNG_T08	T_cells	2	-0.182443
CCGGGATCACAGACTT_LUNG_T08	B-cells	2	-0.511396
CCGGGATCAGCTGTGC_LUNG_T08	Macrophages	2	0.029125
CCGGGATGTTACAGAA_LUNG_T08	T_cells	2	-0.34667
CCGGGATTCAAGCCTA_LUNG_T08	B-cells	2	-0.308218
CCGGGATTCTCTGAGA_LUNG_T08	NK_cell	2	-0.406326
CCGGTAGAGGGCTTCC_LUNG_T08	Monocytes	2	-0.329048
CCGGTAGAGTGCGTGA_LUNG_T08	CD4+ T-cells	2	-0.511244
CCGGTAGAGTTGCAGG_LUNG_T08	Fibroblasts	2	0.120982
CCGGTAGCAGCTCGAC_LUNG_T08	T_cells	2	-0.374722
CCGGTAGCATGGTCAT_LUNG_T08	B_cell	2	-0.361746
CCGGTAGCATTCCTCG_LUNG_T08	Epithelial_cells	2	0.257236
CCGGTAGGTAGCCTAT_LUNG_T08	T_cells	2	-0.514051
CCGGTAGGTCAGTGGA_LUNG_T08	T_cells	2	0.106335
CCGGTAGGTCCAAGTT_LUNG_T08	B-cells	2	-0.53952
CCGGTAGGTCGTCTTC_LUNG_T08	T_cells	2	-0.520232
CCGGTAGTCACTGGGC_LUNG_T08	Endothelial_cells	2	-0.378092
CCGGTAGTCAGTTGAC_LUNG_T08	B-cells	2	-0.5078
CCGGTAGTCATGCTCC_LUNG_T08	T_cells	2	-0.282646
CCGGTAGTCCGATATG_LUNG_T08	B_cell	2	-0.516185
CCGGTAGTCCGCATAA_LUNG_T08	T_cells	2	-0.404988
CCGGTAGTCCGTCATC_LUNG_T08	Fibroblasts	2	-0.418954
CCGGTAGTCGTTACAG_LUNG_T08	T_cells	2	-0.368733
CCGGTAGTCGTTGCCT_LUNG_T08	B_cell	2	-0.392758
CCGTACTCAGCGTCCA_LUNG_T08	DC	2	-0.545599
CCGTACTCATGGGAAC_LUNG_T08	B-cells	2	-0.285298
CCGTACTGTTTAGGAA_LUNG_T08	T_cells	2	-0.199048
CCGTACTTCTGTTTGT_LUNG_T08	T_cells	2	-0.169448
CCGTGGAAGTACGTAA_LUNG_T08	NK_cell	2	-0.370717
CCGTGGAAGTGTACGG_LUNG_T08	Monocytes	2	-0.408858
CCGTGGACACCAGTTA_LUNG_T08	B-cells	2	-0.377839
CCGTGGACACGAAGCA_LUNG_T08	T_cells	2	-0.35838
CCGTGGACACGTAAGG_LUNG_T08	T_cells	2	-0.395458
CCGTGGACACTCTGTC_LUNG_T08	B_cell	2	-0.155858
CCGTGGAGTGTTCGAT_LUNG_T08	T_cells	2	-0.383665
CCGTGGAGTTGTCGCG_LUNG_T08	T_cells	2	-0.204218
CCGTGGATCGCCCTTA_LUNG_T08	B-cells	2	-0.506326
CCGTGGATCTTATCTG_LUNG_T08	T_cells	2	-0.540525
CCGTTCAAGGGAAACA_LUNG_T08	T_cells	2	-0.406296
CCGTTCAAGTCCCACG_LUNG_T08	NK_cell	2	-0.184553
CCGTTCACAACGCACC_LUNG_T08	T_cells	2	-0.526307
CCGTTCACAGTCAGAG_LUNG_T08	T_cells	2	-0.191914
CCGTTCAGTCTTCGTC_LUNG_T08	T_cells	2	-0.51346
CCGTTCATCACCGGGT_LUNG_T08	CD8+ T-cells	2	-0.181531
CCTAAAGAGGTGTTAA_LUNG_T08	T_cells	2	-0.34708
CCTAAAGCAAGTTCTG_LUNG_T08	Monocytes	2	0.210909
CCTAAAGCATCATCCC_LUNG_T08	B-cells	2	-0.518372
CCTAAAGTCTAACTCT_LUNG_T08	Fibroblasts	2	0.115736
CCTACACAGCGTGAAC_LUNG_T08	T_cells	2	-0.513197
CCTACACAGTATCGAA_LUNG_T08	T_cells	2	-0.513346
CCTACACGTAAGTTCC_LUNG_T08	T_cells	2	-0.212657
CCTACACTCCTAGGGC_LUNG_T08	T_cells	2	-0.198912
CCTACCAAGCCGCCTA_LUNG_T08	B-cells	2	-0.165303
CCTACCAAGGATGTAT_LUNG_T08	B_cell	2	-0.407439
CCTACCACACAAGTAA_LUNG_T08	Macrophages	2	0.127259
CCTACCACACATGTGT_LUNG_T08	T_cells	2	-0.400181
CCTACCACATCCGGGT_LUNG_T08	T_cells	2	-0.370943
CCTACCACATCTCGCT_LUNG_T08	T_cells	2	-0.214056
CCTACCAGTACATGTC_LUNG_T08	Endothelial cells	2	0.0795402
CCTACCAGTGAAATCA_LUNG_T08	T_cells	2	-0.513743
CCTACCAGTGACGCCT_LUNG_T08	CD4+ T-cells	2	-0.18487
CCTACCATCAAGAAGT_LUNG_T08	B_cell	2	-0.504551
CCTACCATCACCATAG_LUNG_T08	Macrophages	2	-0.442405
CCTACCATCCCTCTTT_LUNG_T08	T_cells	2	-0.382
CCTACCATCTGCGTAA_LUNG_T08	B_cell	2	-0.176886
CCTAGCTAGAGGTTAT_LUNG_T08	T_cells	2	-0.245161
CCTAGCTAGAGTGAGA_LUNG_T08	NK_cell	2	-0.0938306
CCTAGCTAGCGTTTAC_LUNG_T08	Macrophages	2	-0.431891
CCTAGCTAGGACAGCT_LUNG_T08	B-cells	2	-0.40254
CCTAGCTGTCCGACGT_LUNG_T08	CD8+ T-cells	2	-0.511556
CCTAGCTTCCGCGGTA_LUNG_T08	T_cells	2	-0.391346
CCTATTAAGACTCGGA_LUNG_T08	T_cells	2	-0.223908
CCTATTACAGATAATG_LUNG_T08	T_cells	2	-0.516251
CCTATTACATGACATC_LUNG_T08	T_cells	2	-0.408145
CCTATTAGTACCTACA_LUNG_T08	T_cells	2	-0.38128
CCTATTAGTCACCTAA_LUNG_T08	T_cells	2	-0.397824
CCTATTAGTCAGTGGA_LUNG_T08	B_cell	2	-0.390062
CCTATTAGTGCGCTTG_LUNG_T08	B-cells	2	-0.429265
CCTATTATCACCCTCA_LUNG_T08	B-cells	2	-0.280676
CCTATTATCCTATGTT_LUNG_T08	T_cells	2	-0.518026
CCTCAGTAGCTGAAAT_LUNG_T08	B-cells	2	-0.549983
CCTCAGTAGGTGACCA_LUNG_T08	T_cells	2	-0.187235
CCTCAGTAGTTATCGC_LUNG_T08	CD8+ T-cells	2	-0.514394
CCTCAGTCACCGAAAG_LUNG_T08	NK_cell	2	0.187295
CCTCAGTCATGCCTAA_LUNG_T08	B_cell	2	-0.456689
CCTCAGTGTACCGGCT_LUNG_T08	T_cells	2	-0.171031
CCTCAGTGTCCGTGAC_LUNG_T08	T_cells	2	-0.531047
CCTCAGTGTCTAGAGG_LUNG_T08	CD8+ T-cells	2	-0.516516
CCTCAGTGTTAAAGAC_LUNG_T08	B_cell	2	-0.383019
CCTCAGTTCCCTTGCA_LUNG_T08	B_cell	2	-0.513344
CCTCAGTTCCGCATAA_LUNG_T08	B_cell	2	-0.192298
CCTCAGTTCTATCGCC_LUNG_T08	T_cells	2	-0.512643
CCTCTGAAGACTAAGT_LUNG_T08	B-cells	2	-0.413453
CCTCTGAAGCGTGAAC_LUNG_T08	T_cells	2	-0.196502
CCTCTGAAGCGTGTCC_LUNG_T08	Macrophages	2	-0.156434
CCTCTGAAGGAGCGAG_LUNG_T08	B_cell	2	-0.0046052
CCTCTGAAGTAAGTAC_LUNG_T08	T_cells	2	-0.4968
CCTCTGACAATGGATA_LUNG_T08	B-cells	2	-0.525098
CCTCTGACAATGTTGC_LUNG_T08	B_cell	2	-0.503893
CCTCTGACACAAGACG_LUNG_T08	Endothelial_cells	2	-0.543834
CCTCTGACACCGATAT_LUNG_T08	T_cells	2	0.171828
CCTCTGACACGTCAGC_LUNG_T08	B-cells	2	0.112906
CCTCTGACAGGGTACA_LUNG_T08	Macrophages	2	-0.491383
CCTCTGAGTTGGAGGT_LUNG_T08	T_cells	2	-0.18674
CCTCTGATCCACGTTC_LUNG_T08	B-cells	2	-0.480107
CCTTACGAGAAGCCCA_LUNG_T08	T_cells	2	-0.380138
CCTTACGCAAGAAAGG_LUNG_T08	T_cells	2	-0.51203
CCTTACGGTAGAGTGC_LUNG_T08	T_cells	2	-0.522983
CCTTACGGTCATGCAT_LUNG_T08	T_cells	2	-0.0925406
CCTTACGGTCCCGACA_LUNG_T08	T_cells	2	-0.380663
CCTTACGGTGTCAATC_LUNG_T08	T_cells	2	-0.499716
CCTTACGGTGTCTGAT_LUNG_T08	B_cell	2	-0.35115
CCTTACGTCCGTTGTC_LUNG_T08	B-cells	2	-0.518298
CCTTACGTCCTCAATT_LUNG_T08	T_cells	2	-0.508405
CCTTACGTCTCTGCTG_LUNG_T08	T_cells	2	-0.00251723
CCTTACGTCTTAGCCC_LUNG_T08	B-cells	2	-0.518193
CCTTCCCAGAAACCGC_LUNG_T08	T_cells	2	-0.218443
CCTTCCCAGGATTCGG_LUNG_T08	T_cells	2	-0.408317
CCTTCCCCAGATGGGT_LUNG_T08	B_cell	2	-0.368733
CCTTCCCCATCCCACT_LUNG_T08	B_cell	2	-0.0570264
CCTTCCCGTCCCTTGT_LUNG_T08	T_cells	2	-0.395688
CCTTCCCGTCGCGTGT_LUNG_T08	B_cell	2	-0.360265
CCTTCCCTCCTATGTT_LUNG_T08	B_cell	2	-0.199064
CCTTCGAAGATCTGAA_LUNG_T08	Fibroblasts	2	-0.0704906
CCTTCGAAGCGAAGGG_LUNG_T08	T_cells	2	-0.22825
CCTTCGAAGCTAGCCC_LUNG_T08	Epithelial_cells	2	-0.185086
CCTTCGAAGGATGGTC_LUNG_T08	T_cells	2	-0.507905
CCTTCGACAAAGCGGT_LUNG_T08	B_cell	2	-0.224964
CCTTCGACAATAGCAA_LUNG_T08	T_cells	2	-0.389431
CCTTCGACAATCACAC_LUNG_T08	B_cell	2	-0.00706458
CCTTCGACATGACGGA_LUNG_T08	T_cells	2	-0.18699
CCTTCGAGTCTGCCAG_LUNG_T08	Macrophages	2	-0.246902
CCTTCGATCGGCCGAT_LUNG_T08	T_cells	2	-0.0796532
CCTTTCTAGCCTTGAT_LUNG_T08	T_cells	2	-0.398414
CCTTTCTAGTCGCCGT_LUNG_T08	Monocytes	2	-0.382135
CCTTTCTCAGCTGCTG_LUNG_T08	Macrophages	2	0.470878
CCTTTCTCAGTACACT_LUNG_T08	T_cells	2	-0.531591
CCTTTCTGTAAATGTG_LUNG_T08	T_cells	2	-0.175802
CCTTTCTGTCTAAACC_LUNG_T08	T_cells	2	-0.505413
CCTTTCTGTTCAACCA_LUNG_T08	CD8+ T-cells	2	-0.515687
CCTTTCTGTTTGGGCC_LUNG_T08	B_cell	2	-0.370083
CCTTTCTTCAATCACG_LUNG_T08	Monocytes	2	-0.505018
CCTTTCTTCGGTCTAA_LUNG_T08	T_cells	2	-0.27501
CGAACATAGCAGGTCA_LUNG_T08	Monocytes	2	-0.258978
CGAACATCACAGCCCA_LUNG_T08	T_cells	2	-0.419408
CGAACATCACCGCTAG_LUNG_T08	B-cells	2	-0.389247
CGAACATGTACCTACA_LUNG_T08	T_cells	2	-0.408258
CGAACATGTCAGTGGA_LUNG_T08	T_cells	2	-0.531504
CGAACATGTTGATTCG_LUNG_T08	Macrophages	2	-0.488051
CGAACATTCACCTTAT_LUNG_T08	Macrophages	2	-0.391578
CGAACATTCATATCGG_LUNG_T08	B-cells	2	-0.482519
CGAACATTCGTACCGG_LUNG_T08	B_cell	2	-0.509186
CGAATGTAGCCCGAAA_LUNG_T08	B_cell	2	-0.376881
CGAATGTAGCTTATCG_LUNG_T08	T_cells	2	-0.247694
CGAATGTCAATTGCTG_LUNG_T08	DC	2	-0.494575
CGAATGTCAGTGGGAT_LUNG_T08	T_cells	2	-0.194566
CGAATGTCATCCCATC_LUNG_T08	T_cells	2	0.141219
CGAATGTGTACAGTTC_LUNG_T08	CD8+ T-cells	2	-0.485041
CGAATGTGTTACCGAT_LUNG_T08	Fibroblasts	2	-0.345347
CGAATGTTCACCTCGT_LUNG_T08	B-cells	2	-0.210052
CGAATGTTCCAAGTAC_LUNG_T08	Fibroblasts	2	-0.379764
CGACCTTAGCAACGGT_LUNG_T08	T_cells	2	-0.207741
CGACCTTAGGAACTGC_LUNG_T08	CD8+ T-cells	2	-0.230757
CGACCTTCAATAGCAA_LUNG_T08	T_cells	2	-0.380732
CGACCTTCAGCCTTTC_LUNG_T08	T_cells	2	-0.0172866
CGACCTTCATAAAGGT_LUNG_T08	B-cells	2	-0.274326
CGACCTTGTAGGCATG_LUNG_T08	B-cells	2	-0.0696876
CGACCTTGTGATAAAC_LUNG_T08	B-cells	2	-0.154786
CGACCTTTCACTCTTA_LUNG_T08	B_cell	2	-0.216413
CGACCTTTCGATGAGG_LUNG_T08	DC	2	0.0110097
CGACTTCAGACTTGAA_LUNG_T08	B_cell	2	-0.0417019
CGACTTCAGCTGCCCA_LUNG_T08	Fibroblasts	2	-0.330998
CGACTTCCAATAGCAA_LUNG_T08	T_cells	2	-0.362393
CGACTTCGTCTAGGTT_LUNG_T08	T_cells	2	-0.224232
CGACTTCGTGCACTTA_LUNG_T08	B_cell	2	-0.499819
CGACTTCTCATCGCTC_LUNG_T08	T_cells	2	-0.0105169
CGACTTCTCCTGCTTG_LUNG_T08	T_cells	2	-0.519649
CGACTTCTCCTTGACC_LUNG_T08	B-cells	2	-0.368187
CGACTTCTCTTCCTTC_LUNG_T08	T_cells	2	-0.416635
CGAGAAGAGAGACTTA_LUNG_T08	B-cells	2	-0.0539375
CGAGAAGCAGGCTGAA_LUNG_T08	T_cells	2	-0.519893
CGAGAAGTCAGAGACG_LUNG_T08	Macrophages	2	-0.245006
CGAGAAGTCCTAGAAC_LUNG_T08	B-cells	2	-0.399549
CGAGAAGTCCTTTCTC_LUNG_T08	B-cells	2	-0.250678
CGAGAAGTCGTTACAG_LUNG_T08	NK_cell	2	-0.361068
CGAGCACCACCGAAAG_LUNG_T08	B-cells	2	-0.514644
CGAGCACCAGTTTACG_LUNG_T08	B-cells	2	-0.222926
CGAGCACCATCGGGTC_LUNG_T08	CD8+ T-cells	2	-0.504792
CGAGCACGTCCAGTGC_LUNG_T08	DC	2	-0.500308
CGAGCACGTTGTCTTT_LUNG_T08	B-cells	2	-0.373481
CGAGCCAAGCCTCGTG_LUNG_T08	B-cells	2	-0.383507
CGAGCCAAGGAGTACC_LUNG_T08	Fibroblasts	2	-0.208643
CGAGCCAAGGTGTTAA_LUNG_T08	B-cells	2	-0.508142
CGAGCCACACAACGCC_LUNG_T08	Macrophages	2	-0.374189
CGAGCCAGTAAAGGAG_LUNG_T08	B_cell	2	-0.177879
CGAGCCAGTAAATACG_LUNG_T08	T_cells	2	-0.518582
CGAGCCAGTAGTAGTA_LUNG_T08	T_cells	2	-0.382887
CGAGCCATCATGGTCA_LUNG_T08	B_cell	2	-0.524689
CGAGCCATCGACAGCC_LUNG_T08	T_cells	2	-0.5056
CGAGCCATCTGTTTGT_LUNG_T08	T_cells	2	-0.379849
CGATCGGAGTGTTTGC_LUNG_T08	B-cells	2	-0.38841
CGATCGGCAAACCTAC_LUNG_T08	B-cells	2	-0.52431
CGATCGGCACGCGAAA_LUNG_T08	CD8+ T-cells	2	-0.493006
CGATCGGGTCAGAAGC_LUNG_T08	NK_cell	2	-0.514434
CGATCGGGTCCGTTAA_LUNG_T08	B-cells	2	-0.0032072
CGATCGGGTCGCGAAA_LUNG_T08	DC	2	-0.376641
CGATCGGGTGGTACAG_LUNG_T08	T_cells	2	-0.245239
CGATCGGTCAGGCAAG_LUNG_T08	T_cells	2	-0.359396
CGATCGGTCAGTACGT_LUNG_T08	B-cells	2	-0.0723312
CGATCGGTCTTGAGAC_LUNG_T08	CD8+ T-cells	2	-0.484988
CGATGGCAGTGTCCCG_LUNG_T08	T_cells	2	-0.240495
CGATGGCCAATAGCAA_LUNG_T08	T_cells	2	-0.390738
CGATGGCCATCACGAT_LUNG_T08	B-cells	2	-0.403776
CGATGGCCATCCGTGG_LUNG_T08	CD8+ T-cells	2	-0.101267
CGATGGCCATGGTCAT_LUNG_T08	T_cells	2	-0.446899
CGATGGCGTCAGATAA_LUNG_T08	Macrophages	2	-0.410999
CGATGGCGTCTTCGTC_LUNG_T08	B-cells	2	-0.510803
CGATGGCGTGTGCCTG_LUNG_T08	T_cells	2	-0.344669
CGATGGCGTTAAGAAC_LUNG_T08	T_cells	2	-0.166541
CGATGGCTCCAAGCCG_LUNG_T08	Fibroblasts	2	-0.0742829
CGATGTAAGGATCGCA_LUNG_T08	T_cells	2	-0.19782
CGATGTACACGAAGCA_LUNG_T08	Macrophages	2	-0.303183
CGATGTACAGTTAACC_LUNG_T08	B_cell	2	0.00609026
CGATGTAGTACTTCTT_LUNG_T08	T_cells	2	-0.520354
CGATGTAGTCGAACAG_LUNG_T08	B-cells	2	-0.0666066
CGATGTAGTGCGCTTG_LUNG_T08	B_cell	2	-0.502912
CGATGTAGTGTAATGA_LUNG_T08	Monocytes	2	-0.0571383
CGATGTAGTGTGGTTT_LUNG_T08	NK_cell	2	-0.370837
CGATGTATCCCAACGG_LUNG_T08	T_cells	2	0.272663
CGATGTATCGTTTAGG_LUNG_T08	B_cell	2	-0.263793
CGATTGAAGAATAGGG_LUNG_T08	CD8+ T-cells	2	-0.407096
CGATTGAAGTTAGGTA_LUNG_T08	T_cells	2	-0.52202
CGATTGACAAGCCTAT_LUNG_T08	Fibroblasts	2	-0.54144
CGATTGACAATGTAAG_LUNG_T08	DC	2	-0.431196
CGATTGACATCACCCT_LUNG_T08	T_cells	2	-0.409337
CGATTGAGTTTGGCGC_LUNG_T08	B_cell	2	-0.514435
CGATTGATCAGTTTGG_LUNG_T08	B-cells	2	0.287079
CGATTGATCGGAATCT_LUNG_T08	T_cells	2	-0.515921
CGATTGATCTCTGTCG_LUNG_T08	CD4+ T-cells	2	-0.507414
CGATTGATCTTATCTG_LUNG_T08	T_cells	2	-0.284829
CGATTGATCTTCCTTC_LUNG_T08	B-cells	2	-0.0347575
CGCCAAGCAAGGTTTC_LUNG_T08	Macrophages	2	0.0344981
CGCCAAGCAGTACACT_LUNG_T08	T_cells	2	-0.365397
CGCCAAGGTACTCGCG_LUNG_T08	T_cells	2	-0.498315
CGCGGTAAGCTGCAAG_LUNG_T08	T_cells	2	-0.502891
CGCGGTAAGTCGCCGT_LUNG_T08	CD4+ T-cells	2	-0.371467
CGCGGTACAATCCAAC_LUNG_T08	B-cells	2	0.0328387
CGCGGTAGTTAAGAAC_LUNG_T08	T_cells	2	-0.195103
CGCGGTAGTTCGTGAT_LUNG_T08	T_cells	2	-0.502094
CGCGGTATCAGAGCTT_LUNG_T08	B-cells	2	-0.512616
CGCGTTTAGATGTTAG_LUNG_T08	CD8+ T-cells	2	-0.507428
CGCGTTTAGGTCATCT_LUNG_T08	T_cells	2	-0.101541
CGCGTTTCACCACGTG_LUNG_T08	B-cells	2	-0.521385
CGCGTTTCATGTAGTC_LUNG_T08	T_cells	2	-0.387425
CGCGTTTGTAGTGAAT_LUNG_T08	Fibroblasts	2	-0.439067
CGCGTTTGTCCATGAT_LUNG_T08	T_cells	2	-0.393271
CGCGTTTTCACGACTA_LUNG_T08	T_cells	2	-0.364067
CGCGTTTTCCAAGCCG_LUNG_T08	T_cells	2	-0.513314
CGCGTTTTCGGCGGTT_LUNG_T08	T_cells	2	-0.521911
CGCTATCAGAGTGAGA_LUNG_T08	T_cells	2	-0.180441
CGCTATCAGTTAAGTG_LUNG_T08	T_cells	2	-0.512799
CGCTATCCAAGTCTAC_LUNG_T08	T_cells	2	-0.249628
CGCTATCCACACTGCG_LUNG_T08	Macrophages	2	-0.485507
CGCTATCGTAAGTAGT_LUNG_T08	T_cells	2	-0.382016
CGCTATCGTAGCTGCC_LUNG_T08	Fibroblasts	2	-0.140947
CGCTATCGTTCAGACT_LUNG_T08	T_cells	2	-0.514144
CGCTATCTCCACGACG_LUNG_T08	T_cells	2	-0.510122
CGCTATCTCGCGATCG_LUNG_T08	T_cells	2	-0.511778
CGCTGGAAGAAGCCCA_LUNG_T08	T_cells	2	-0.0687639
CGCTGGAAGGGATACC_LUNG_T08	Macrophages	2	-0.00520293
CGCTGGAAGTACTTGC_LUNG_T08	T_cells	2	-0.362454
CGCTGGAAGTCCATAC_LUNG_T08	DC	2	0.0859844
CGCTGGAAGTTAACGA_LUNG_T08	B-cells	2	-0.408951
CGCTGGACAAACGTGG_LUNG_T08	Monocytes	2	-0.496826
CGCTGGACATTCTCAT_LUNG_T08	B-cells	2	-0.504543
CGCTGGAGTCAGGACA_LUNG_T08	T_cells	2	-0.369236
CGCTGGAGTGCTCTTC_LUNG_T08	B_cell	2	-0.386613
CGCTGGATCGTCTGAA_LUNG_T08	B-cells	2	-0.519482
CGCTGGATCTGGCGTG_LUNG_T08	T_cells	2	-0.195174
CGCTTCAAGATAGCAT_LUNG_T08	T_cells	2	-0.198605
CGCTTCAAGTAGCGGT_LUNG_T08	T_cells	2	-0.386209
CGCTTCACAATTCCTT_LUNG_T08	Macrophages	2	-0.484325
CGCTTCACACTGCCAG_LUNG_T08	T_cells	2	-0.363185
CGCTTCACAGGGATTG_LUNG_T08	B-cells	2	-0.229471
CGCTTCAGTAAGGATT_LUNG_T08	T_cells	2	0.0613795
CGGACACAGATGAGAG_LUNG_T08	NK_cell	2	-0.359572
CGGACACGTCACCCAG_LUNG_T08	T_cells	2	-0.185621
CGGACACGTGACAAAT_LUNG_T08	Fibroblasts	2	0.0234367
CGGACACTCAAAGACA_LUNG_T08	T_cells	2	-0.505079
CGGACACTCCTAGAAC_LUNG_T08	T_cells	2	-0.525905
CGGACACTCCTCATTA_LUNG_T08	T_cells	2	-0.517022
CGGACACTCGACGGAA_LUNG_T08	T_cells	2	-0.525994
CGGACACTCGTCCGTT_LUNG_T08	T_cells	2	-0.240049
CGGACGTAGCCGTCGT_LUNG_T08	T_cells	2	-0.368295
CGGACGTAGGAGTTTA_LUNG_T08	B_cell	2	-0.516495
CGGACGTAGTGTCCCG_LUNG_T08	B-cells	2	0.153543
CGGACGTCAATGCCAT_LUNG_T08	T_cells	2	-0.37486
CGGACGTCAGATAATG_LUNG_T08	B_cell	2	-0.199591
CGGACGTCAGCTGGCT_LUNG_T08	T_cells	2	-0.406366
CGGACTGAGCAGCCTC_LUNG_T08	NK_cell	2	-0.387834
CGGACTGAGGTACTCT_LUNG_T08	T_cells	2	-0.513629
CGGACTGAGGTGACCA_LUNG_T08	T_cells	2	-0.50966
CGGACTGAGTAACCCT_LUNG_T08	T_cells	2	-0.51823
CGGACTGAGTAGCCGA_LUNG_T08	T_cells	2	-0.398315
CGGAGCTAGACTCGGA_LUNG_T08	Macrophages	2	-0.499561
CGGAGCTAGGATGGAA_LUNG_T08	Epithelial_cells	2	-0.316296
CGGAGCTAGGGCATGT_LUNG_T08	T_cells	2	-0.501872
CGGAGCTCAACGATCT_LUNG_T08	T_cells	2	-0.197038
CGGAGCTCAATGAAAC_LUNG_T08	T_cells	2	0.0751698
CGGAGCTCACATCCAA_LUNG_T08	T_cells	2	-0.361287
CGGAGCTCACATGTGT_LUNG_T08	Monocytes	2	-0.39053
CGGAGCTCAGCTCGCA_LUNG_T08	B-cells	2	-0.522467
CGGAGCTCAGTACACT_LUNG_T08	B-cells	2	-0.519017
CGGAGCTCATGACATC_LUNG_T08	T_cells	2	-0.527808
CGGAGCTCATGTAGTC_LUNG_T08	B_cell	2	-0.506771
CGGAGCTGTCGCGAAA_LUNG_T08	B-cells	2	-0.508793
CGGAGCTGTTTAGGAA_LUNG_T08	B_cell	2	-0.180093
CGGAGCTTCGCGTAGC_LUNG_T08	B_cell	2	-0.497309
CGGAGTCAGAGATGAG_LUNG_T08	Macrophages	2	-0.103837
CGGAGTCAGAGCTATA_LUNG_T08	Macrophages	2	-0.503164
CGGAGTCCACCAGGCT_LUNG_T08	T_cells	2	-0.386564
CGGAGTCTCACTTATC_LUNG_T08	T_cells	2	-0.510069
CGGCTAGAGTGCTGCC_LUNG_T08	B_cell	2	-0.196836
CGGCTAGAGTGTGGCA_LUNG_T08	B-cells	2	-0.433411
CGGCTAGCAATCTACG_LUNG_T08	T_cells	2	-0.0254513
CGGCTAGCACGGCGTT_LUNG_T08	NK_cell	2	-0.193458
CGGCTAGCATTGGTAC_LUNG_T08	B_cell	2	-0.527796
CGGCTAGTCGAACTGT_LUNG_T08	T_cells	2	-0.006593
CGGCTAGTCGACAGCC_LUNG_T08	T_cells	2	-0.356732
CGGGTCACAAAGAATC_LUNG_T08	Pre-B_cell_CD34-	2	-0.483879
CGGGTCAGTAATCGTC_LUNG_T08	Monocytes	2	-0.506517
CGGGTCAGTCCGAAGA_LUNG_T08	T_cells	2	-0.0526699
CGGGTCATCAACACCA_LUNG_T08	T_cells	2	-0.169438
CGGGTCATCCGGGTGT_LUNG_T08	B-cells	2	-0.187049
CGGGTCATCGCCAGCA_LUNG_T08	T_cells	2	-0.400117
CGGGTCATCTTAGAGC_LUNG_T08	T_cells	2	-0.505623
CGGTTAAAGGAGCGTT_LUNG_T08	T_cells	2	-0.217799
CGGTTAACAAACTGCT_LUNG_T08	B-cells	2	-0.444203
CGGTTAACAGATAATG_LUNG_T08	T_cells	2	-0.508324
CGGTTAACATTCTTAC_LUNG_T08	Macrophages	2	-0.477964
CGGTTAAGTAGGCATG_LUNG_T08	T_cells	2	-0.413834
CGGTTAAGTCCAGTTA_LUNG_T08	NK_cell	2	-0.379407
CGGTTAAGTCTAGTGT_LUNG_T08	T_cells	2	-0.417129
CGGTTAATCTTGTATC_LUNG_T08	B_cell	2	-0.379397
CGTAGCGAGATCACGG_LUNG_T08	Monocytes	2	-0.304158
CGTAGCGAGCGATTCT_LUNG_T08	B-cells	2	-0.301908
CGTAGCGCAGTGACAG_LUNG_T08	T_cells	2	-0.369675
CGTAGCGTCCTAGAAC_LUNG_T08	Monocytes	2	-0.389513
CGTAGCGTCTGAAAGA_LUNG_T08	B-cells	2	-0.127245
CGTAGGCAGAGCTTCT_LUNG_T08	T_cells	2	-0.529243
CGTAGGCAGAGTGAGA_LUNG_T08	Macrophages	2	0.113505
CGTAGGCCAAGTCATC_LUNG_T08	NK_cell	2	-0.348127
CGTAGGCGTGTTCGAT_LUNG_T08	T_cells	2	-0.493941
CGTAGGCGTGTTTGTG_LUNG_T08	B-cells	2	-0.441172
CGTAGGCGTTCGTGAT_LUNG_T08	B_cell	2	-0.526708
CGTAGGCTCCAAGTAC_LUNG_T08	T_cells	2	-0.189906
CGTAGGCTCGAACGGA_LUNG_T08	T_cells	2	-0.50463
CGTCACTAGTACGTAA_LUNG_T08	T_cells	2	-0.205905
CGTCACTCAGTCAGAG_LUNG_T08	T_cells	2	-0.515871
CGTCACTCATTACCTT_LUNG_T08	T_cells	2	-0.052055
CGTCACTGTACTCAAC_LUNG_T08	B_cell	2	-0.436342
CGTCACTGTCCTCCAT_LUNG_T08	T_cells	2	-0.231002
CGTCACTGTTCGAATC_LUNG_T08	Monocytes	2	-0.526324
CGTCACTTCAATACCG_LUNG_T08	B-cells	2	-0.513452
CGTCACTTCCGTAGGC_LUNG_T08	CD8+ T-cells	2	-0.0757478
CGTCACTTCGCCTGAG_LUNG_T08	B-cells	2	-0.400971
CGTCAGGAGCAAATCA_LUNG_T08	B_cell	2	-0.481698
CGTCAGGAGTCACGCC_LUNG_T08	T_cells	2	-0.364319
CGTCAGGAGTCTCCTC_LUNG_T08	Macrophages	2	-0.499733
CGTCAGGCAAGGACAC_LUNG_T08	T_cells	2	-0.468364
CGTCAGGGTACTTAGC_LUNG_T08	T_cells	2	0.0892496
CGTCAGGGTGACTACT_LUNG_T08	T_cells	2	-0.518687
CGTCAGGGTTCAACCA_LUNG_T08	T_cells	2	-0.5066
CGTCAGGGTTGGTTTG_LUNG_T08	T_cells	2	-0.357712
CGTCAGGTCCGATATG_LUNG_T08	T_cells	2	-0.402383
CGTCAGGTCCTCATTA_LUNG_T08	T_cells	2	-0.198088
CGTCAGGTCTTATCTG_LUNG_T08	Endothelial cells	2	-0.114815
CGTCCATAGAGAGCTC_LUNG_T08	T_cells	2	-0.194664
CGTCCATAGTGTTGAA_LUNG_T08	T_cells	2	-0.368941
CGTCCATCAATGGTCT_LUNG_T08	T_cells	2	-0.52108
CGTCCATGTGGAAAGA_LUNG_T08	T_cells	2	-0.510699
CGTCCATGTTACGACT_LUNG_T08	B_cell	2	-0.386528
CGTCCATTCACTTCAT_LUNG_T08	Fibroblasts	2	-0.318195
CGTCTACCAGCCTGTG_LUNG_T08	T_cells	2	-0.188302
CGTCTACCATCGACGC_LUNG_T08	T_cells	2	-0.493824
CGTCTACGTCAGAGGT_LUNG_T08	Macrophages	2	-0.508767
CGTCTACTCGTCGTTC_LUNG_T08	NK_cell	2	-0.389971
CGTGAGCAGGGATCTG_LUNG_T08	T_cells	2	-0.366377
CGTGAGCCAGGGAGAG_LUNG_T08	T_cells	2	-0.446886
CGTGAGCCATTGTGCA_LUNG_T08	Monocytes	2	-0.495893
CGTGAGCGTCGACTAT_LUNG_T08	Macrophages	2	-0.513875
CGTGTAAAGTCACGCC_LUNG_T08	Endothelial_cells	2	-0.502814
CGTGTAAAGTGTCCCG_LUNG_T08	T_cells	2	-0.507743
CGTGTAACAAACAACA_LUNG_T08	Macrophages	2	-0.522898
CGTGTAACAGCTGTAT_LUNG_T08	B_cell	2	-0.364789
CGTGTAACATTTCAGG_LUNG_T08	Macrophages	2	-0.428228
CGTGTAAGTAGGCTGA_LUNG_T08	T_cells	2	-0.498042
CGTGTAAGTCCCGACA_LUNG_T08	B_cell	2	-0.230576
CGTGTAAGTTGGTAAA_LUNG_T08	Monocyte	2	-0.381494
CGTGTAATCATTCACT_LUNG_T08	B_cell	2	-0.527954
CGTGTAATCGTTACAG_LUNG_T08	T_cells	2	0.00994094
CGTGTAATCTATCCTA_LUNG_T08	NK_cell	2	-0.49536
CGTGTCTAGCGGCTTC_LUNG_T08	Fibroblasts	2	-0.205033
CGTGTCTAGTTGAGAT_LUNG_T08	B_cell	2	-0.400377
CGTGTCTCAGCATGAG_LUNG_T08	T_cells	2	-0.497719
CGTGTCTGTCGAGTTT_LUNG_T08	T_cells	2	-0.519293
CGTGTCTTCCAGAGGA_LUNG_T08	B-cells	2	-0.230902
CGTGTCTTCCTGCAGG_LUNG_T08	T_cells	2	-0.500888
CGTGTCTTCTCGGACG_LUNG_T08	Macrophages	2	-0.409835
CGTTAGAAGCAGGCTA_LUNG_T08	B_cell	2	-0.0362321
CGTTAGAAGGCAGTCA_LUNG_T08	B_cell	2	-0.526405
CGTTAGAAGGCGTACA_LUNG_T08	B_cell	2	-0.528223
CGTTAGAAGTAACCCT_LUNG_T08	B-cells	2	-0.47706
CGTTAGAAGTAAGTAC_LUNG_T08	B-cells	2	-0.0708731
CGTTAGACAAATTGCC_LUNG_T08	T_cells	2	-0.52885
CGTTAGATCTTGTATC_LUNG_T08	B_cell	2	-0.393852
CGTTCTGAGAGCTATA_LUNG_T08	B-cells	2	-0.447043
CGTTCTGCAATCTACG_LUNG_T08	NK_cell	2	-0.0367584
CGTTCTGCACAAGCCC_LUNG_T08	NK_cell	2	-0.515931
CGTTCTGCACACTGCG_LUNG_T08	CD8+ T-cells	2	-0.166088
CGTTCTGCATACTCTT_LUNG_T08	Macrophages	2	0.0708874
CGTTCTGGTGAGGGTT_LUNG_T08	T_cells	2	-0.372121
CGTTCTGGTGGCAAAC_LUNG_T08	Macrophages	2	-0.259047
CGTTGGGAGCCCAGCT_LUNG_T08	T_cells	2	-0.381425
CGTTGGGAGCTCCCAG_LUNG_T08	Fibroblasts	2	0.231427
CGTTGGGAGGCACATG_LUNG_T08	T_cells	2	-0.387468
CGTTGGGAGGGTTCCC_LUNG_T08	Fibroblasts	2	-0.236325
CGTTGGGGTCATGCAT_LUNG_T08	T_cells	2	-0.100231
CGTTGGGGTCTCCACT_LUNG_T08	T_cells	2	0.0173371
CGTTGGGGTGACGCCT_LUNG_T08	Fibroblasts	2	-0.167885
CGTTGGGTCACTCTTA_LUNG_T08	T_cells	2	-0.504381
CGTTGGGTCCTGTACC_LUNG_T08	T_cells	2	0.173234
CGTTGGGTCGCAAACT_LUNG_T08	T_cells	2	-0.515045
CTAACTTAGAGCCTAG_LUNG_T08	CD8+ T-cells	2	-0.383125
CTAACTTAGCGCTTAT_LUNG_T08	B-cells	2	-0.38672
CTAACTTCACCACGTG_LUNG_T08	CD8+ T-cells	2	-0.184255
CTAACTTCACCAGGCT_LUNG_T08	T_cells	2	-0.403242
CTAACTTCACGACTCG_LUNG_T08	T_cells	2	-0.513189
CTAACTTGTTCGAATC_LUNG_T08	T_cells	2	-0.404907
CTAACTTGTTTCGCTC_LUNG_T08	B_cell	2	-0.445024
CTAACTTTCAATCTCT_LUNG_T08	Macrophages	2	0.0531585
CTAACTTTCATCACCC_LUNG_T08	B-cells	2	-0.423594
CTAAGACAGTCACGCC_LUNG_T08	T_cells	2	-0.506196
CTAAGACCACCAGTTA_LUNG_T08	B_cell	2	-0.390804
CTAAGACCAGTATAAG_LUNG_T08	B-cells	2	-0.228334
CTAAGACCATGTCTCC_LUNG_T08	B_cell	2	-0.267569
CTAAGACGTAGGACAC_LUNG_T08	T_cells	2	-0.561803
CTAAGACGTATCGCAT_LUNG_T08	B_cell	2	-0.505136
CTAAGACGTCGACTAT_LUNG_T08	CD4+ T-cells	2	-0.511842
CTAAGACGTTAGTGGG_LUNG_T08	Macrophages	2	-0.284401
CTAAGACTCTATCGCC_LUNG_T08	DC	2	-0.460438
CTAATGGAGACGCAAC_LUNG_T08	T_cells	2	-0.483175
CTAATGGAGTGACTCT_LUNG_T08	T_cells	2	-0.386882
CTAATGGAGTTAAGTG_LUNG_T08	Macrophages	2	0.104767
CTAATGGCAAACCTAC_LUNG_T08	B_cell	2	-0.211543
CTAATGGCACCGAATT_LUNG_T08	T_cells	2	-0.525792
CTAATGGGTCCATCCT_LUNG_T08	T_cells	2	-0.502108
CTAATGGGTCGGGTCT_LUNG_T08	T_cells	2	-0.38852
CTAATGGGTGTGTGCC_LUNG_T08	T_cells	2	-0.415644
CTAATGGTCCCTCAGT_LUNG_T08	CD8+ T-cells	2	-0.515605
CTAATGGTCGTGGGAA_LUNG_T08	T_cells	2	-0.500552
CTAATGGTCTATCCTA_LUNG_T08	T_cells	2	-0.400998
CTACACCAGGGAACGG_LUNG_T08	Macrophages	2	-0.20195
CTACACCAGTCCGGTC_LUNG_T08	T_cells	2	-0.188562
CTACACCCAAACTGTC_LUNG_T08	B_cell	2	-0.180503
CTACACCCACAGTCGC_LUNG_T08	B_cell	2	-0.0115166
CTACACCCATGACGGA_LUNG_T08	B_cell	2	-0.513637
CTACACCCATGCCACG_LUNG_T08	Monocytes	2	-0.238575
CTACACCGTAAGGGAA_LUNG_T08	Monocytes	2	-0.161681
CTACACCGTCCTCCAT_LUNG_T08	T_cells	2	-0.257218
CTACACCGTCTGCAAT_LUNG_T08	T_cells	2	-0.522409
CTACACCGTTCGTGAT_LUNG_T08	T_cells	2	-0.380143
CTACACCTCAGGCCCA_LUNG_T08	Macrophage	2	-0.481187
CTACACCTCGCCAAAT_LUNG_T08	B-cells	2	-0.12049
CTACACCTCTTCGAGA_LUNG_T08	Epithelial_cells	2	-0.44279
CTACACCTCTTGCAAG_LUNG_T08	NK_cell	2	-0.194863
CTACATTAGAACTGTA_LUNG_T08	CD4+ T-cells	2	-0.359159
CTACATTCAGAGCCAA_LUNG_T08	T_cells	2	-0.369054
CTACATTGTAGAGCTG_LUNG_T08	T_cells	2	-0.199752
CTACCCAAGCACCGTC_LUNG_T08	B-cells	2	-0.387989
CTACCCAAGCCGCCTA_LUNG_T08	T_cells	2	-0.515638
CTACCCAAGGGATCTG_LUNG_T08	T_cells	2	-0.174929
CTACCCAAGTCCAGGA_LUNG_T08	B-cells	2	-0.393784
CTACCCAAGTGGAGAA_LUNG_T08	T_cells	2	-0.201536
CTACCCACAAATTGCC_LUNG_T08	T_cells	2	-0.523496
CTACCCAGTAACGACG_LUNG_T08	T_cells	2	-0.507446
CTACCCAGTACGACCC_LUNG_T08	T_cells	2	-0.509992
CTACCCAGTACGCACC_LUNG_T08	T_cells	2	-0.232103
CTACCCAGTGCTCTTC_LUNG_T08	T_cells	2	-0.515993
CTACCCAGTTAAGTAG_LUNG_T08	NK_cell	2	-0.377609
CTACCCATCGTTACAG_LUNG_T08	CD8+ T-cells	2	-0.485051
CTACCCATCTACCAGA_LUNG_T08	T_cells	2	-0.431753
CTACCCATCTTCTGGC_LUNG_T08	B-cells	2	-0.543446
CTACGTCAGACAATAC_LUNG_T08	B-cells	2	-0.0272137
CTACGTCAGATATGGT_LUNG_T08	CD8+ T-cells	2	-0.499275
CTACGTCAGTAGCGGT_LUNG_T08	DC	2	-0.444405
CTACGTCCATGCAATC_LUNG_T08	CD8+ T-cells	2	-0.496527
CTACGTCTCGTGGGAA_LUNG_T08	Epithelial_cells	2	-0.153458
CTACGTCTCGTGGTCG_LUNG_T08	T_cells	2	-0.517309
CTAGAGTAGAACAACT_LUNG_T08	T_cells	2	-0.211195
CTAGAGTAGAGGTACC_LUNG_T08	CD8+ T-cells	2	-0.377477
CTAGAGTAGGGTCGAT_LUNG_T08	NK_cell	2	-0.36454
CTAGAGTCAGTGGAGT_LUNG_T08	T_cells	2	-0.504654
CTAGAGTGTAAGGGAA_LUNG_T08	T_cells	2	-0.503744
CTAGAGTGTAGGAGTC_LUNG_T08	T_cells	2	-0.505942
CTAGAGTGTTCATGGT_LUNG_T08	T_cells	2	-0.452565
CTAGAGTTCCGAACGC_LUNG_T08	T_cells	2	-0.186336
CTAGAGTTCGGAAATA_LUNG_T08	T_cells	2	-0.225991
CTAGCCTAGACAGACC_LUNG_T08	T_cells	2	-0.507044
CTAGCCTAGGACTGGT_LUNG_T08	B-cells	2	-0.429661
CTAGCCTCAAGCCCAC_LUNG_T08	T_cells	2	-0.267109
CTAGCCTCACAGACTT_LUNG_T08	T_cells	2	-0.521749
CTAGCCTCAGTAAGAT_LUNG_T08	B-cells	2	-0.387747
CTAGCCTGTAGTGAAT_LUNG_T08	T_cells	2	-0.283365
CTAGCCTGTCGATTGT_LUNG_T08	B_cell	2	0.0167845
CTAGCCTTCTTCAACT_LUNG_T08	B-cells	2	-0.263637
CTAGTGACATCACGTA_LUNG_T08	CD8+ T-cells	2	-0.364035
CTAGTGACATTACCTT_LUNG_T08	B_cell	2	-0.403867
CTAGTGAGTCCGAAGA_LUNG_T08	T_cells	2	-0.52597
CTAGTGAGTCGCCATG_LUNG_T08	Monocytes	2	-0.500824
CTAGTGAGTGCTTCTC_LUNG_T08	T_cells	2	-0.393308
CTAGTGAGTTCCTCCA_LUNG_T08	CD8+ T-cells	2	-0.382344
CTAGTGATCATGTCCC_LUNG_T08	T_cells	2	-0.374364
CTAGTGATCCCATTAT_LUNG_T08	CD4+ T-cells	2	-0.22091
CTAGTGATCCGAATGT_LUNG_T08	Macrophages	2	-0.482822
CTCACACAGATGGGTC_LUNG_T08	NK_cell	2	-0.509755
CTCACACAGCCGGTAA_LUNG_T08	Fibroblasts	2	-0.538373
CTCACACAGCTAGCCC_LUNG_T08	T_cells	2	-0.370186
CTCACACAGTGGGCTA_LUNG_T08	Epithelial_cells	2	-0.212563
CTCACACCACGACGAA_LUNG_T08	T_cells	2	-0.202279
CTCACACCATGGTAGG_LUNG_T08	T_cells	2	-0.388724
CTCACACGTACCAGTT_LUNG_T08	CD8+ T-cells	2	-0.512725
CTCACACGTCACAAGG_LUNG_T08	B-cells	2	-0.188494
CTCACACGTCCGTGAC_LUNG_T08	T_cells	2	-0.514911
CTCACACTCGGCTACG_LUNG_T08	CD8+ T-cells	2	0.00454185
CTCAGAAAGACTGGGT_LUNG_T08	T_cells	2	-0.42505
CTCAGAAAGAGACGAA_LUNG_T08	B_cell	2	-0.396644
CTCAGAAAGATCTGAA_LUNG_T08	Fibroblasts	2	-0.183743
CTCAGAAAGGTGTTAA_LUNG_T08	T_cells	2	-0.395304
CTCAGAACAGTACACT_LUNG_T08	Macrophages	2	-0.331749
CTCAGAACATTCCTGC_LUNG_T08	T_cells	2	-0.416337
CTCAGAAGTGAGTATA_LUNG_T08	Monocytes	2	-0.505108
CTCAGAAGTTGGACCC_LUNG_T08	Endothelial cells	2	-0.0764333
CTCAGAATCACCCTCA_LUNG_T08	CD8+ T-cells	2	-0.374928
CTCATTAAGATTACCC_LUNG_T08	T_cells	2	-0.52634
CTCATTAAGGACATTA_LUNG_T08	B-cells	2	-0.391333
CTCATTAAGTAACCCT_LUNG_T08	CD8+ T-cells	2	-0.40336
CTCATTAAGTGAACGC_LUNG_T08	T_cells	2	-0.518536
CTCATTACACTCTGTC_LUNG_T08	Macrophages	2	-0.0395401
CTCATTACATCCAACA_LUNG_T08	T_cells	2	-0.384855
CTCATTAGTGTCGCTG_LUNG_T08	T_cells	2	-0.370834
CTCATTATCAATACCG_LUNG_T08	T_cells	2	-0.375781
CTCATTATCAGTTCGA_LUNG_T08	B-cells	2	-0.466426
CTCATTATCCCAAGAT_LUNG_T08	B-cells	2	-0.38012
CTCATTATCCCGGATG_LUNG_T08	T_cells	2	-0.379617
CTCATTATCGGTTAAC_LUNG_T08	B-cells	2	-0.418001
CTCATTATCTCCAGGG_LUNG_T08	B_cell	2	-0.515883
CTCCTAGAGACTAGAT_LUNG_T08	T_cells	2	-0.197138
CTCCTAGAGACTAGGC_LUNG_T08	B_cell	2	-0.51411
CTCCTAGAGACTCGGA_LUNG_T08	T_cells	2	-0.511538
CTCCTAGAGGACGAAA_LUNG_T08	B_cell	2	-0.337776
CTCCTAGAGTAGCCGA_LUNG_T08	T_cells	2	-0.188016
CTCCTAGAGTGGTAAT_LUNG_T08	T_cells	2	-0.366541
CTCCTAGCACGGTAGA_LUNG_T08	B-cells	2	-0.380439
CTCCTAGCACTTAAGC_LUNG_T08	Fibroblasts	2	0.0460701
CTCCTAGGTAAGGATT_LUNG_T08	T_cells	2	-0.517567
CTCCTAGGTCGGCTCA_LUNG_T08	T_cells	2	-0.524741
CTCCTAGGTTCGCGAC_LUNG_T08	B_cell	2	-0.405318
CTCCTAGGTTTGGGCC_LUNG_T08	T_cells	2	-0.366361
CTCCTAGTCACCGGGT_LUNG_T08	T_cells	2	-0.402315
CTCCTAGTCCTTCAAT_LUNG_T08	T_cells	2	-0.357631
CTCCTAGTCCTTTACA_LUNG_T08	Endothelial cells	2	0.140601
CTCCTAGTCTTCTGGC_LUNG_T08	B-cells	2	-0.12675
CTCGAAAAGCCAGAAC_LUNG_T08	T_cells	2	-0.519076
CTCGAAAAGCTACCGC_LUNG_T08	T_cells	2	-0.383783
CTCGAAAAGTCATGCT_LUNG_T08	B-cells	2	-0.262392
CTCGAAACAAGGTGTG_LUNG_T08	B-cells	2	-0.480598
CTCGAAACACACCGCA_LUNG_T08	B_cell	2	-0.0729781
CTCGAAACATGCCTTC_LUNG_T08	T_cells	2	-0.384551
CTCGAAAGTCCCGACA_LUNG_T08	Macrophages	2	-0.217724
CTCGAAATCCAGGGCT_LUNG_T08	CD8+ T-cells	2	-0.222553
CTCGAAATCCTAGTGA_LUNG_T08	T_cells	2	-0.393312
CTCGAAATCCTGCCAT_LUNG_T08	CD4+ T-cells	2	-0.527823
CTCGAGGAGAAACCGC_LUNG_T08	T_cells	2	-0.514168
CTCGAGGAGAGCCCAA_LUNG_T08	T_cells	2	-0.515101
CTCGAGGAGCTCTCGG_LUNG_T08	B_cell	2	-0.208136
CTCGAGGAGTTACCCA_LUNG_T08	T_cells	2	-0.210163
CTCGAGGCAAGAAGAG_LUNG_T08	T_cells	2	-0.381519
CTCGAGGCAATCGAAA_LUNG_T08	T_cells	2	-0.519223
CTCGAGGCACATCTTT_LUNG_T08	T_cells	2	-0.419177
CTCGAGGCATTCTCAT_LUNG_T08	B_cell	2	-0.19148
CTCGAGGGTGCAACTT_LUNG_T08	B-cells	2	-0.324348
CTCGAGGTCCAAACAC_LUNG_T08	T_cells	2	-0.508485
CTCGAGGTCCATGAGT_LUNG_T08	T_cells	2	-0.375106
CTCGAGGTCCTTCAAT_LUNG_T08	T_cells	2	-0.00879407
CTCGAGGTCTACTTAC_LUNG_T08	B_cell	2	-0.51702
CTCGAGGTCTCCGGTT_LUNG_T08	B_cell	2	-0.194284
CTCGGAGAGGCAGTCA_LUNG_T08	T_cells	2	-0.561007
CTCGGAGAGTGCGTGA_LUNG_T08	B-cells	2	-0.0903482
CTCGGAGCAGCTGTAT_LUNG_T08	B_cell	2	-0.505164
CTCGGAGCAGGAATGC_LUNG_T08	T_cells	2	0.00084944
CTCGGAGGTACTCTCC_LUNG_T08	NK_cell	2	-0.519952
CTCGGAGGTGTGCCTG_LUNG_T08	B_cell	2	-0.262054
CTCGGAGGTTAAAGTG_LUNG_T08	T_cells	2	-0.384026
CTCGGAGGTTACGTCA_LUNG_T08	T_cells	2	-0.387632
CTCGGAGGTTCACGGC_LUNG_T08	B_cell	2	-0.51431
CTCGGAGGTTGGACCC_LUNG_T08	CD8+ T-cells	2	-0.364369
CTCGGAGTCCTATGTT_LUNG_T08	B-cells	2	-0.424829
CTCGGAGTCGCACTCT_LUNG_T08	T_cells	2	-0.389006
CTCGGGAAGTCTCAAC_LUNG_T08	B-cells	2	-0.414252
CTCGGGAAGTTACGGG_LUNG_T08	CD8+ T-cells	2	-0.497408
CTCGGGAAGTTATCGC_LUNG_T08	B-cells	2	-0.509067
CTCGGGACAAGTAGTA_LUNG_T08	T_cells	2	-0.341693
CTCGGGACACAGCGTC_LUNG_T08	Fibroblasts	2	-0.18915
CTCGGGACATAGAAAC_LUNG_T08	CD8+ T-cells	2	-0.18581
CTCGGGAGTCCAACTA_LUNG_T08	T_cells	2	-0.510564
CTCGGGATCATCGATG_LUNG_T08	B_cell	2	-0.387194
CTCGTACAGAGACTAT_LUNG_T08	B-cells	2	-0.117703
CTCGTACAGCAATCTC_LUNG_T08	B-cells	2	-0.294996
CTCGTACAGGATTCGG_LUNG_T08	B-cells	2	-0.503969
CTCGTACAGGGCACTA_LUNG_T08	T_cells	2	-0.410294
CTCGTACCAAAGTCAA_LUNG_T08	NK_cell	2	-0.195738
CTCGTACCAAGCCTAT_LUNG_T08	T_cells	2	-0.488535
CTCGTACCAATGGACG_LUNG_T08	T_cells	2	-0.506827
CTCGTACCATCCGCGA_LUNG_T08	B_cell	2	-0.399294
CTCGTACGTAGCGTAG_LUNG_T08	B-cells	2	-0.39157
CTCGTACGTCAACATC_LUNG_T08	T_cells	2	-0.283157
CTCGTACTCAAGAAGT_LUNG_T08	B-cells	2	-0.384664
CTCGTACTCATACGGT_LUNG_T08	Macrophages	2	-0.239801
CTCGTACTCCCTGACT_LUNG_T08	T_cells	2	-0.216636
CTCGTCACACATAACC_LUNG_T08	B-cells	2	0.00742472
CTCGTCACAGACGCTC_LUNG_T08	NK_cell	2	-0.343655
CTCGTCACATCTCCCA_LUNG_T08	B-cells	2	-0.355286
CTCGTCAGTGCACCAC_LUNG_T08	Macrophages	2	-0.426586
CTCTAATAGAGTAATC_LUNG_T08	Macrophages	2	-0.539619
CTCTAATAGTAGGTGC_LUNG_T08	B-cells	2	-0.502956
CTCTAATCATAGGATA_LUNG_T08	T_cells	2	-0.387313
CTCTAATGTACCCAAT_LUNG_T08	Epithelial_cells	2	0.0760824
CTCTAATTCACCGGGT_LUNG_T08	B_cell	2	-0.507542
CTCTAATTCATATCGG_LUNG_T08	T_cells	2	-0.0971145
CTCTAATTCCAAAGTC_LUNG_T08	B-cells	2	-0.356489
CTCTACGAGATAGTCA_LUNG_T08	CD4+ T-cells	2	-0.186112
CTCTACGAGATGCGAC_LUNG_T08	T_cells	2	-0.420484
CTCTACGAGGAGCGAG_LUNG_T08	T_cells	2	-0.393847
CTCTACGAGGCATGGT_LUNG_T08	T_cells	2	-0.418255
CTCTACGAGGTGCTAG_LUNG_T08	CD4+ T-cells	2	-0.0258355
CTCTACGGTAAGGATT_LUNG_T08	T_cells	2	-0.2531
CTCTACGGTGTTGAGG_LUNG_T08	B_cell	2	-0.176583
CTCTACGGTTAAGACA_LUNG_T08	T_cells	2	-0.193265
CTCTACGTCACCACCT_LUNG_T08	T_cells	2	-0.205414
CTCTACGTCGGTCCGA_LUNG_T08	T_cells	2	-0.364208
CTCTACGTCTACCTGC_LUNG_T08	T_cells	2	-0.372088
CTCTACGTCTATCCCG_LUNG_T08	T_cells	2	-0.53205
CTCTGGTAGGCTAGCA_LUNG_T08	CD4+ T-cells	2	-0.396072
CTCTGGTAGTACTTGC_LUNG_T08	NK_cell	2	-0.371002
CTCTGGTCACCAGGCT_LUNG_T08	T_cells	2	-0.376817
CTCTGGTCATGGTCAT_LUNG_T08	B_cell	2	-0.533477
CTCTGGTCATTTGCCC_LUNG_T08	T_cells	2	-0.494157
CTCTGGTGTTCCGTCT_LUNG_T08	T_cells	2	-0.519615
CTCTGGTGTTCGTGAT_LUNG_T08	Fibroblasts	2	0.0145352
CTCTGGTTCAACTCTT_LUNG_T08	B-cells	2	-0.204056
CTGAAACAGTACGTAA_LUNG_T08	Fibroblasts	2	-0.0661116
CTGAAACAGTGGAGTC_LUNG_T08	Macrophages	2	-0.114946
CTGAAACCAGTAACGG_LUNG_T08	T_cells	2	-0.38826
CTGAAACGTGGTTTCA_LUNG_T08	T_cells	2	-0.186063
CTGAAACTCAGGTAAA_LUNG_T08	T_cells	2	-0.508597
CTGAAGTAGCTAGCCC_LUNG_T08	T_cells	2	-0.382694
CTGAAGTAGGCCATAG_LUNG_T08	T_cells	2	-0.204556
CTGAAGTCACGGCCAT_LUNG_T08	B-cells	2	-0.461288
CTGAAGTCACGGCTAC_LUNG_T08	T_cells	2	0.237372
CTGAAGTCAGACAGGT_LUNG_T08	B-cells	2	-0.528181
CTGAAGTGTAACGACG_LUNG_T08	B-cells	2	-0.299431
CTGAAGTGTGATAAGT_LUNG_T08	T_cells	2	-0.267446
CTGAAGTTCGCGTTTC_LUNG_T08	B-cells	2	-0.513399
CTGATAGAGAAGGTTT_LUNG_T08	T_cells	2	-0.504515
CTGATAGAGCCCGAAA_LUNG_T08	T_cells	2	-0.281103
CTGATAGAGCGATTCT_LUNG_T08	T_cells	2	-0.414053
CTGATAGAGGCACATG_LUNG_T08	CD8+ T-cells	2	-0.495269
CTGATAGAGGCCCTCA_LUNG_T08	B-cells	2	-0.517588
CTGATAGAGTGAAGTT_LUNG_T08	Macrophages	2	-0.478867
CTGATAGCAATGTTGC_LUNG_T08	T_cells	2	-0.0929848
CTGATAGCACTTAAGC_LUNG_T08	B-cells	2	-0.397217
CTGATAGGTAGCACGA_LUNG_T08	B_cell	2	-0.376066
CTGATAGGTTCGCTAA_LUNG_T08	T_cells	2	-0.5186
CTGATAGGTTCGGCAC_LUNG_T08	NK_cell	2	-0.364491
CTGATAGTCAGGTAAA_LUNG_T08	T_cells	2	-0.496694
CTGATCCAGCGATTCT_LUNG_T08	B-cells	2	-0.267195
CTGATCCCAACAACCT_LUNG_T08	CD8+ T-cells	2	-0.372002
CTGATCCCAAGGACTG_LUNG_T08	T_cells	2	-0.370589
CTGATCCCAATAACGA_LUNG_T08	B-cells	2	-0.445979
CTGATCCCAGGATCGA_LUNG_T08	Monocytes	2	-0.524482
CTGATCCGTCAAGCGA_LUNG_T08	NK_cell	2	-0.510499
CTGATCCGTTAAGACA_LUNG_T08	T_cells	2	-0.393859
CTGATCCTCGCCTGTT_LUNG_T08	CD8+ T-cells	2	-0.525041
CTGCCTACAAGCGTAG_LUNG_T08	B-cells	2	-0.121882
CTGCCTACATCACAAC_LUNG_T08	B-cells	2	-0.419049
CTGCCTAGTAAAGGAG_LUNG_T08	B_cell	2	-0.522062
CTGCCTAGTAAGTTCC_LUNG_T08	Macrophages	2	-0.424563
CTGCGGAAGTCAAGGC_LUNG_T08	T_cells	2	-0.380394
CTGCGGACAGGCTCAC_LUNG_T08	Macrophages	2	-0.175732
CTGCGGACATCGGACC_LUNG_T08	NK_cell	2	-0.363622
CTGCGGAGTTTCCACC_LUNG_T08	T_cells	2	-0.425853
CTGCGGATCCAGAAGG_LUNG_T08	T_cells	2	-0.504099
CTGCGGATCTTTCCTC_LUNG_T08	Macrophages	2	-0.0525764
CTGCTGTAGCGTGAGT_LUNG_T08	T_cells	2	-0.513068
CTGCTGTAGCTCAACT_LUNG_T08	T_cells	2	-0.513988
CTGCTGTGTGTATGGG_LUNG_T08	Monocytes	2	-0.391665
CTGCTGTGTTGGACCC_LUNG_T08	T_cells	2	-0.188562
CTGCTGTTCCTAAGTG_LUNG_T08	CD8+ T-cells	2	-0.505951
CTGCTGTTCGCCATAA_LUNG_T08	T_cells	2	-0.0765083
CTGGTCTAGCAATATG_LUNG_T08	T_cells	2	-0.510828
CTGGTCTAGCCACGTC_LUNG_T08	CD8+ T-cells	2	-0.507556
CTGGTCTAGCCCAACC_LUNG_T08	T_cells	2	-0.514787
CTGGTCTAGCTGGAAC_LUNG_T08	B_cell	2	-0.210186
CTGGTCTAGTTACCCA_LUNG_T08	T_cells	2	-0.204862
CTGGTCTCACGGTAGA_LUNG_T08	Monocytes	2	0.0465692
CTGGTCTCACTGTTAG_LUNG_T08	Monocytes	2	-0.28419
CTGGTCTCATTAACCG_LUNG_T08	B_cell	2	-0.513412
CTGGTCTCATTCACTT_LUNG_T08	CD8+ T-cells	2	-0.494369
CTGGTCTGTAGGACAC_LUNG_T08	Monocytes	2	-0.153803
CTGGTCTGTGTAACGG_LUNG_T08	T_cells	2	-0.431564
CTGGTCTTCTCGTTTA_LUNG_T08	Monocytes	2	-0.0325063
CTGTGCTAGGTGCTTT_LUNG_T08	B_cell	2	-0.377153
CTGTGCTGTCGAAAGC_LUNG_T08	Macrophages	2	0.017124
CTGTGCTTCTATGTGG_LUNG_T08	Fibroblasts	2	-0.0160965
CTGTGCTTCTCTAAGG_LUNG_T08	B-cells	2	-0.178779
CTGTTTAAGAATGTGT_LUNG_T08	NK_cell	2	0.00635888
CTGTTTAAGACTGTAA_LUNG_T08	T_cells	2	-0.512946
CTGTTTAGTGAACCTT_LUNG_T08	Macrophages	2	0.231747
CTGTTTATCGGTTAAC_LUNG_T08	T_cells	2	-0.198495
CTGTTTATCTAACTGG_LUNG_T08	Fibroblasts	2	-0.0992799
CTTAACTCAAGTAATG_LUNG_T08	CD8+ T-cells	2	-0.0519904
CTTAACTCACGAAACG_LUNG_T08	T_cells	2	-0.51298
CTTAACTCATCAGTCA_LUNG_T08	B-cells	2	-0.228293
CTTAACTGTTGTCTTT_LUNG_T08	T_cells	2	-0.203802
CTTAACTTCTGATTCT_LUNG_T08	B_cell	2	-0.360839
CTTACCGAGAACAATC_LUNG_T08	T_cells	2	-0.398416
CTTACCGAGGGATACC_LUNG_T08	CD8+ T-cells	2	-0.519802
CTTACCGAGGTTCCTA_LUNG_T08	T_cells	2	-0.448626
CTTACCGCACCCATGG_LUNG_T08	T_cells	2	-0.33524
CTTACCGGTCCTCCAT_LUNG_T08	B_cell	2	-0.512199
CTTACCGGTCTAGCCG_LUNG_T08	T_cells	2	0.0029671
CTTACCGTCACCTCGT_LUNG_T08	Fibroblasts	2	-0.459954
CTTACCGTCCCAGGTG_LUNG_T08	B_cell	2	-0.400354
CTTACCGTCCTTTACA_LUNG_T08	T_cells	2	-0.522629
CTTACCGTCGAACTGT_LUNG_T08	T_cells	2	-0.40077
CTTACCGTCTTTACGT_LUNG_T08	Fibroblasts	2	-0.435502
CTTAGGAAGCTAGCCC_LUNG_T08	T_cells	2	-0.513682
CTTAGGAAGGCCCGTT_LUNG_T08	CD8+ T-cells	2	-0.365108
CTTAGGAAGGCTAGAC_LUNG_T08	Endothelial_cells	2	-0.234071
CTTAGGAAGTTCGCGC_LUNG_T08	T_cells	2	-0.513898
CTTAGGACATGCTGGC_LUNG_T08	T_cells	2	-0.40575
CTTAGGAGTGGCAAAC_LUNG_T08	B-cells	2	-0.184942
CTTAGGAGTGGTCCGT_LUNG_T08	T_cells	2	-0.358797
CTTAGGATCAGGCGAA_LUNG_T08	T_cells	2	-0.254888
CTTAGGATCATCGGAT_LUNG_T08	T_cells	2	-0.410096
CTTCTCTAGAATCTCC_LUNG_T08	CD8+ T-cells	2	-0.503388
CTTCTCTCAGTATAAG_LUNG_T08	NK cells	2	-0.528461
CTTCTCTCATATACGC_LUNG_T08	T_cells	2	-0.521382
CTTCTCTGTCTCCATC_LUNG_T08	T_cells	2	-0.397931
CTTCTCTTCATTGCCC_LUNG_T08	T_cells	2	-0.482416
CTTCTCTTCCATGCTC_LUNG_T08	B-cells	2	-0.269506
CTTCTCTTCTGCCAGG_LUNG_T08	DC	2	0.0341514
CTTGGCTAGGCGATAC_LUNG_T08	T_cells	2	-0.247698
CTTGGCTAGTGGTCCC_LUNG_T08	Macrophages	2	-0.486085
CTTGGCTCAGACTCGC_LUNG_T08	CD4+ T-cells	2	0.147231
CTTGGCTGTTCAACCA_LUNG_T08	B_cell	2	-0.241878
CTTGGCTTCCTCATTA_LUNG_T08	T_cells	2	-0.514788
CTTTGCGAGAGGTTAT_LUNG_T08	T_cells	2	-0.499168
CTTTGCGCAATTCCTT_LUNG_T08	T_cells	2	-0.368753
CTTTGCGCAGTCGATT_LUNG_T08	Macrophages	2	-0.522383
CTTTGCGGTCGAATCT_LUNG_T08	Fibroblasts	2	-0.411874
CTTTGCGGTGAAGGCT_LUNG_T08	B-cells	2	-0.239195
CTTTGCGGTGCCTTGG_LUNG_T08	Macrophages	2	-0.211214
CTTTGCGGTTCAGGCC_LUNG_T08	B-cells	2	-0.377835
CTTTGCGGTTGGAGGT_LUNG_T08	B-cells	2	-0.391787
CTTTGCGTCACGCGGT_LUNG_T08	Monocytes	2	-0.164007
GAAACTCAGAGACTAT_LUNG_T08	T_cells	2	-0.509559
GAAACTCAGGATGCGT_LUNG_T08	T_cells	2	-0.368639
GAAACTCAGTACCGGA_LUNG_T08	T_cells	2	-0.0581736
GAAACTCAGTGTCTCA_LUNG_T08	T_cells	2	-0.409205
GAAACTCCAAACCCAT_LUNG_T08	T_cells	2	-0.374486
GAAACTCTCGCCTGTT_LUNG_T08	T_cells	2	-0.102439
GAAATGAAGAAGAAGC_LUNG_T08	B_cell	2	-0.520819
GAAATGAAGTACACCT_LUNG_T08	B-cells	2	-0.156363
GAAATGACAAGTCTAC_LUNG_T08	T_cells	2	-0.383852
GAAATGACAATGGAGC_LUNG_T08	T_cells	2	-0.168559
GAAATGATCATCATTC_LUNG_T08	B-cells	2	-0.521246
GAAATGATCGTCCAGG_LUNG_T08	T_cells	2	-0.298924
GAACATCAGAAGGACA_LUNG_T08	T_cells	2	-0.375221
GAACATCAGCACCGCT_LUNG_T08	T_cells	2	-0.50689
GAACATCAGCGTAGTG_LUNG_T08	T_cells	2	-0.514392
GAACATCAGTCCAGGA_LUNG_T08	T_cells	2	-0.268817
GAACATCCAGCTTAAC_LUNG_T08	B-cells	2	-0.388707
GAACATCCATATGGTC_LUNG_T08	T_cells	2	-0.50268
GAACATCTCTCCTATA_LUNG_T08	Fibroblasts	2	-0.0348654
GAACCTAAGTTTCCTT_LUNG_T08	B_cell	2	0.331082
GAACCTACACCAGGTC_LUNG_T08	B_cell	2	-0.381176
GAACCTAGTAGCTCCG_LUNG_T08	T_cells	2	-0.513459
GAACCTAGTTAAAGAC_LUNG_T08	DC	2	0.0071796
GAACGGAAGAACAATC_LUNG_T08	T_cells	2	-0.341967
GAACGGAAGAGAGCTC_LUNG_T08	B-cells	2	-0.413117
GAACGGAAGCAAATCA_LUNG_T08	Macrophages	2	0.00947041
[truncated: 1,688 more rows]

## Sheet: GSM3827127 m7G scoredata
	Group		m7G	total	selected	immune cells	ratio	m7g average
AAACCTGAGACGACGT_LUNG_T09	Monocytes	3	-0.164467	3840	3806	3640	0.956385	-0.25
AAACCTGAGTCGATAA_LUNG_T09	Macrophages	3	-0.133964
AAACCTGAGTGACATA_LUNG_T09	T_cells	3	-0.321523
AAACCTGCAATAGAGT_LUNG_T09	Monocytes	3	0.2994
AAACCTGGTAAGTGGC_LUNG_T09	Macrophages	3	-0.110821
AAACCTGGTCATGCCG_LUNG_T09	NK_cell	3	-0.354677
AAACCTGTCCCAAGTA_LUNG_T09	NK_cell	3	-0.264313
AAACCTGTCGTAGATC_LUNG_T09	Monocytes	3	-0.140496
AAACCTGTCTATCGCC_LUNG_T09	Epithelial_cells	3	-0.328611
AAACGGGAGCCAACAG_LUNG_T09	NK cells	3	-0.275803
AAACGGGCACCCAGTG_LUNG_T09	CD8+ T-cells	3	-0.456217
AAACGGGGTCACACGC_LUNG_T09	CD8+ T-cells	3	-0.44659
AAAGATGAGAATTCCC_LUNG_T09	Macrophages	3	-0.16695
AAAGATGCACCGTTGG_LUNG_T09	Macrophages	3	-0.126911
AAAGATGGTAAGTGTA_LUNG_T09	T_cells	3	-0.451014
AAAGATGGTTGGACCC_LUNG_T09	Macrophages	3	-0.582267
AAAGATGGTTTAAGCC_LUNG_T09	NK cells	3	-0.300968
AAAGATGTCCGCGTTT_LUNG_T09	T_cells	3	-0.472223
AAAGCAAAGCGATTCT_LUNG_T09	NK_cell	3	-0.325507
AAAGCAAAGGACCACA_LUNG_T09	Epithelial_cells	3	0.383232
AAAGCAACATGCCTAA_LUNG_T09	T_cells	3	-0.460366
AAAGCAAGTAAATGAC_LUNG_T09	CD8+ T-cells	3	-0.450949
AAAGCAAGTCATATGC_LUNG_T09	T_cells	3	-0.100994
AAAGCAAGTCCCTTGT_LUNG_T09	B_cell	3	-0.315326
AAAGCAATCATTGCCC_LUNG_T09	CD8+ T-cells	3	-0.347652
AAAGCAATCGCAAACT_LUNG_T09	T_cells	3	-0.327692
AAAGCAATCGGCGCTA_LUNG_T09	NK_cell	3	-0.305722
AAAGTAGAGCTAGGCA_LUNG_T09	Epithelial_cells	3	0.0753196
AAAGTAGCACCAGGTC_LUNG_T09	Epithelial_cells	3	0.0115762
AAAGTAGCACCGAATT_LUNG_T09	Macrophages	3	0.00410061
AAAGTAGGTGTTAAGA_LUNG_T09	Macrophages	3	-0.516194
AAAGTAGGTTATCACG_LUNG_T09	CD4+ T-cells	3	-0.437008
AAAGTAGGTTCCCGAG_LUNG_T09	Fibroblasts	3	-0.419674
AAATGCCAGACAATAC_LUNG_T09	B-cells	3	-0.443883
AAATGCCAGTCGATAA_LUNG_T09	B_cell	3	-0.186096
AAATGCCGTGGTAACG_LUNG_T09	T_cells	3	-0.454752
AAATGCCTCAACACAC_LUNG_T09	Epithelial_cells	3	-0.161289
AACACGTAGAAGGGTA_LUNG_T09	T_cells	3	-0.164138
AACACGTAGTCTCAAC_LUNG_T09	CD8+ T-cells	3	-0.32956
AACACGTCATTTGCCC_LUNG_T09	T_cells	3	-0.470535
AACACGTGTTATGCGT_LUNG_T09	NK_cell	3	-0.317695
AACCATGAGACCGGAT_LUNG_T09	T_cells	3	-0.168459
AACCATGAGACTGTAA_LUNG_T09	Monocytes	3	-0.456126
AACCATGAGATAGGAG_LUNG_T09	Macrophages	3	-0.125419
AACCATGCAAGTTGTC_LUNG_T09	Macrophages	3	-0.332679
AACCATGGTCCGAAGA_LUNG_T09	T_cells	3	0.053311
AACCATGTCTTTACGT_LUNG_T09	NK_cell	3	-0.320225
AACCGCGAGGCAGTCA_LUNG_T09	T_cells	3	-0.459327
AACCGCGAGTACGCCC_LUNG_T09	B-cells	3	-0.154976
AACCGCGCAGGGTTAG_LUNG_T09	CD8+ T-cells	3	-0.195348
AACCGCGCATGCCCGA_LUNG_T09	NK cells	3	-0.439085
AACCGCGTCCAGTATG_LUNG_T09	Macrophages	3	-0.462339
AACCGCGTCCATGAAC_LUNG_T09	CD8+ T-cells	3	-0.447303
AACGTTGAGAAACGAG_LUNG_T09	Macrophages	3	0.0431642
AACGTTGAGAGTTGGC_LUNG_T09	Macrophages	3	-0.409529
AACGTTGAGGAGTAGA_LUNG_T09	T_cells	3	-0.343956
AACGTTGCATCGTCGG_LUNG_T09	Monocytes	3	-0.071673
AACGTTGGTCGCCATG_LUNG_T09	T_cells	3	-0.453963
AACGTTGTCATGTAGC_LUNG_T09	T_cells	3	-0.350557
AACGTTGTCGGCATCG_LUNG_T09	NK cells	3	-0.0911828
AACTCAGAGACAAGCC_LUNG_T09	DC	3	0.172968
AACTCAGAGAGCAATT_LUNG_T09	Macrophages	3	0.00217307
AACTCAGAGTAGGCCA_LUNG_T09	T_cells	3	-0.211675
AACTCAGAGTGGCACA_LUNG_T09	Macrophages	3	0.225354
AACTCAGAGTTGAGTA_LUNG_T09	T_cells	3	-0.481548
AACTCAGCAGTAAGCG_LUNG_T09	T_cells	3	-0.292316
AACTCAGGTCAACATC_LUNG_T09	T_cells	3	-0.33541
AACTCAGTCCCTTGCA_LUNG_T09	Macrophages	3	-0.140594
AACTCAGTCTGCGACG_LUNG_T09	CD8+ T-cells	3	-0.448648
AACTCCCCAAGAAAGG_LUNG_T09	Macrophages	3	-0.121201
AACTCCCCAATTGCTG_LUNG_T09	Monocytes	3	-0.236174
AACTCCCCATCGATGT_LUNG_T09	DC	3	-0.209527
AACTCCCGTTGAACTC_LUNG_T09	Macrophages	3	-0.157334
AACTCCCTCGTCTGCT_LUNG_T09	CD8+ T-cells	3	-0.321051
AACTCTTAGAAGAAGC_LUNG_T09	T_cells	3	-0.329918
AACTCTTAGGATGGAA_LUNG_T09	T_cells	3	-0.113298
AACTCTTCAATGGATA_LUNG_T09	T_cells	3	-0.448168
AACTCTTCACATGTGT_LUNG_T09	DC	3	0.216481
AACTCTTCATCCTTGC_LUNG_T09	T_cells	3	0.0323326
AACTCTTGTCACACGC_LUNG_T09	Macrophages	3	-0.487847
AACTCTTTCCGAACGC_LUNG_T09	Epithelial_cells	3	-0.487861
AACTCTTTCTATCCTA_LUNG_T09	CD8+ T-cells	3	-0.448014
AACTCTTTCTCGGACG_LUNG_T09	NK cells	3	-0.288686
AACTGGTGTCTCGTTC_LUNG_T09	T_cells	3	-0.196673
AACTGGTTCGTCACGG_LUNG_T09	T_cells	3	-0.351716
AACTGGTTCTCAAACG_LUNG_T09	CD8+ T-cells	3	-0.308891
AACTTTCAGACATAAC_LUNG_T09	T_cells	3	-0.160733
AACTTTCAGCCAGTTT_LUNG_T09	Macrophages	3	0.160057
AACTTTCAGCCGTCGT_LUNG_T09	NK_cell	3	-0.437476
AACTTTCCAGCTTCGG_LUNG_T09	Monocytes	3	-0.426571
AACTTTCCAGTCACTA_LUNG_T09	T_cells	3	-0.344648
AACTTTCCATTAGGCT_LUNG_T09	Macrophages	3	-0.291731
AACTTTCGTAGAAAGG_LUNG_T09	Macrophages	3	-0.126513
AACTTTCGTATATCCG_LUNG_T09	Epithelial_cells	3	-0.320952
AACTTTCGTCACCTAA_LUNG_T09	T_cells	3	-0.172306
AACTTTCGTCAGCTAT_LUNG_T09	CD8+ T-cells	3	-0.430071
AACTTTCTCTTCCTTC_LUNG_T09	Macrophage	3	-0.225422
AAGACCTAGTGAAGTT_LUNG_T09	Endothelial_cells	3	-0.0447181
AAGACCTCACAGGTTT_LUNG_T09	Macrophages	3	0.314894
AAGACCTCAGATGAGC_LUNG_T09	T_cells	3	-0.328433
AAGACCTCAGGCGATA_LUNG_T09	T_cells	3	-0.337984
AAGACCTGTAGAAGGA_LUNG_T09	T_cells	3	-0.153211
AAGACCTGTGTTTGGT_LUNG_T09	Monocytes	3	-0.48238
AAGACCTTCATGTAGC_LUNG_T09	NK_cell	3	-0.30858
AAGCCGCAGCAGGCTA_LUNG_T09	CD8+ T-cells	3	-0.12123
AAGCCGCAGGTGGGTT_LUNG_T09	Macrophages	3	-0.10557
AAGCCGCAGTCCATAC_LUNG_T09	T_cells	3	-0.458823
AAGCCGCCACGCTTTC_LUNG_T09	Macrophages	3	0.12318
AAGCCGCCAGACAAGC_LUNG_T09	T_cells	3	-0.174382
AAGCCGCCATATGAGA_LUNG_T09	CD4+ T-cells	3	-0.292518
AAGCCGCCATCTCGCT_LUNG_T09	T_cells	3	-0.444742
AAGCCGCTCCCAACGG_LUNG_T09	Macrophages	3	0.343549
AAGCCGCTCGCAAGCC_LUNG_T09	Monocytes	3	-0.000915813
AAGCCGCTCTTGCAAG_LUNG_T09	CD8+ T-cells	3	-0.309907
AAGGAGCAGACATAAC_LUNG_T09	T_cells	3	-0.42128
AAGGAGCAGTGTGGCA_LUNG_T09	CD8+ T-cells	3	-0.149638
AAGGAGCCACAGCGTC_LUNG_T09	Macrophages	3	-0.46529
AAGGAGCGTCCAGTTA_LUNG_T09	Monocytes	3	-0.458287
AAGGAGCGTTATTCTC_LUNG_T09	T_cells	3	-0.447772
AAGGAGCGTTTAGCTG_LUNG_T09	NK_cell	3	-0.314896
AAGGAGCTCACATAGC_LUNG_T09	T_cells	3	-0.153904
AAGGAGCTCCCATTTA_LUNG_T09	CD8+ T-cells	3	-0.319614
AAGGAGCTCCTCAATT_LUNG_T09	Macrophages	3	-0.188083
AAGGAGCTCCTTAATC_LUNG_T09	Macrophages	3	-0.236641
AAGGCAGAGTGAACGC_LUNG_T09	Macrophages	3	-0.001449
AAGGCAGAGTGCCAGA_LUNG_T09	Epithelial_cells	3	-0.0481872
AAGGCAGCAACGCACC_LUNG_T09	T_cells	3	-0.423697
AAGGCAGGTTGAGTTC_LUNG_T09	CD8+ T-cells	3	-0.0371805
AAGGCAGTCCTCATTA_LUNG_T09	CD8+ T-cells	3	-0.316026
AAGGCAGTCGGTCTAA_LUNG_T09	NK cells	3	-0.285524
AAGGTTCAGCGATAGC_LUNG_T09	T_cells	3	-0.370426
AAGGTTCAGTGCAAGC_LUNG_T09	Macrophages	3	-0.224133
AAGGTTCCAGTGGAGT_LUNG_T09	Macrophages	3	0.36236
AAGGTTCCATTGGTAC_LUNG_T09	B-cells	3	-0.405351
AAGGTTCGTCCGACGT_LUNG_T09	T_cells	3	-0.326224
AAGGTTCGTTGATTCG_LUNG_T09	T_cells	3	-0.146439
AAGTCTGAGAAGGTTT_LUNG_T09	NK_cell	3	-0.441017
AAGTCTGAGCGTTGCC_LUNG_T09	B-cells	3	-0.407101
AAGTCTGAGGCATGGT_LUNG_T09	Pre-B_cell_CD34-	3	-0.374024
AAGTCTGAGGTAGCTG_LUNG_T09	Macrophages	3	-0.321924
AAGTCTGGTCTCCACT_LUNG_T09	Epithelial_cells	3	0.551362
AAGTCTGTCTACCAGA_LUNG_T09	Monocytes	3	-0.27754
AAGTCTGTCTATCGCC_LUNG_T09	Macrophages	3	0.0160969
AATCCAGAGAATTCCC_LUNG_T09	T_cells	3	-0.467391
AATCCAGAGATCCCGC_LUNG_T09	B-cells	3	-0.488846
AATCCAGCAAGCCCAC_LUNG_T09	Macrophages	3	-0.422296
AATCCAGCACTGTGTA_LUNG_T09	T_cells	3	-0.36539
AATCCAGCACTTCGAA_LUNG_T09	CD8+ T-cells	3	-0.315773
AATCCAGCATTGGTAC_LUNG_T09	CD8+ T-cells	3	-0.454201
AATCCAGGTCTCATCC_LUNG_T09	CD8+ T-cells	3	-0.325082
AATCCAGTCAGCTCTC_LUNG_T09	T_cells	3	-0.360909
AATCCAGTCATACGGT_LUNG_T09	CD8+ T-cells	3	-0.316628
AATCCAGTCCACGCAG_LUNG_T09	B-cells	3	-0.412295
AATCGGTAGGCAGGTT_LUNG_T09	CD4+ T-cells	3	-0.130745
AATCGGTCAGCTCGCA_LUNG_T09	Macrophages	3	-0.0678111
AATCGGTGTCAGAGGT_LUNG_T09	NK cells	3	-0.0922385
AATCGGTGTTCGTGAT_LUNG_T09	Macrophages	3	-0.0320804
AATCGGTTCACATAGC_LUNG_T09	Monocytes	3	-0.15164
ACACCAACAAGCGATG_LUNG_T09	T_cells	3	-0.330112
ACACCAACAATCCGAT_LUNG_T09	T_cells	3	-0.302601
ACACCAAGTCGCGGTT_LUNG_T09	Epithelial_cells	3	-0.405097
ACACCAAGTGTGACCC_LUNG_T09	Monocytes	3	-0.150286
ACACCCTAGAGTCGGT_LUNG_T09	B-cells	3	-0.143499
ACACCCTAGATGTCGG_LUNG_T09	NK_cell	3	-0.494287
ACACCCTCACAGATTC_LUNG_T09	Macrophages	3	-0.540051
ACACCCTCAGCTCGAC_LUNG_T09	B_cell	3	-0.291025
ACACCCTCATCGATGT_LUNG_T09	CD8+ T-cells	3	-0.434275
ACACCCTGTTCAACCA_LUNG_T09	B-cells	3	0.0659173
ACACCCTTCTCGCATC_LUNG_T09	CD8+ T-cells	3	-0.345908
ACACCGGAGCAGGTCA_LUNG_T09	Monocytes	3	-0.291657
ACACCGGAGCGGATCA_LUNG_T09	NK_cell	3	-0.00775837
ACACCGGAGCTGATAA_LUNG_T09	Monocytes	3	0.361848
ACACCGGAGTCCATAC_LUNG_T09	Macrophages	3	-0.0602629
ACACCGGCATGCGCAC_LUNG_T09	Macrophages	3	-0.311513
ACACCGGTCACCTCGT_LUNG_T09	Macrophages	3	-0.21628
ACACCGGTCTCAAGTG_LUNG_T09	NK_cell	3	-0.438553
ACACTGAAGCAGGCTA_LUNG_T09	Macrophages	3	0.0880026
ACACTGAAGTGTACTC_LUNG_T09	T_cells	3	-0.234342
ACACTGACAAGGTTTC_LUNG_T09	Monocytes	3	-0.310276
ACACTGACAGAGTGTG_LUNG_T09	CD8+ T-cells	3	-0.453953
ACACTGAGTAGAGGAA_LUNG_T09	T_cells	3	-0.441661
ACACTGAGTTCTGTTT_LUNG_T09	Macrophages	3	-0.125026
ACAGCCGAGAATCTCC_LUNG_T09	T_cells	3	-0.327336
ACAGCCGAGTGTACGG_LUNG_T09	Macrophages	3	-0.236506
ACAGCCGCAATCGGTT_LUNG_T09	Macrophage	3	-0.0691207
ACAGCCGGTCATCGGC_LUNG_T09	T_cells	3	0.00224026
ACAGCCGTCGGGAGTA_LUNG_T09	Macrophages	3	0.265551
ACAGCTAGTTCGGCAC_LUNG_T09	T_cells	3	-0.317253
ACAGCTATCACAACGT_LUNG_T09	T_cells	3	0.0872887
ACATACGAGACACGAC_LUNG_T09	Macrophages	3	0.0582445
ACATACGAGCGTTTAC_LUNG_T09	T_cells	3	-0.453094
ACATACGAGGGATGGG_LUNG_T09	T_cells	3	-0.279954
ACATACGAGGTAGCTG_LUNG_T09	DC	3	-0.390193
ACATACGAGTGTACTC_LUNG_T09	T_cells	3	-0.441844
ACATACGCACATCCGG_LUNG_T09	Macrophages	3	-0.475692
ACATACGCAGCATACT_LUNG_T09	T_cells	3	-0.32719
ACATACGGTGATGTGG_LUNG_T09	Endothelial cells	3	-0.0671515
ACATCAGAGCCCAGCT_LUNG_T09	CD8+ T-cells	3	-0.446874
ACATCAGAGCTGGAAC_LUNG_T09	Macrophages	3	0.104135
ACATCAGAGGCCCTCA_LUNG_T09	T_cells	3	-0.29779
ACATCAGGTACAGTGG_LUNG_T09	T_cells	3	-0.437669
ACATCAGGTACGAAAT_LUNG_T09	NK cells	3	-0.451972
ACATCAGTCAACTCTT_LUNG_T09	CD8+ T-cells	3	-0.206337
ACATCAGTCCGCAGTG_LUNG_T09	B-cells	3	-0.401781
ACATGGTAGCGTTTAC_LUNG_T09	T_cells	3	0.0298261
ACATGGTCACAGATTC_LUNG_T09	T_cells	3	-0.442737
ACATGGTCAGTATAAG_LUNG_T09	T_cells	3	-0.461669
ACATGGTTCGATAGAA_LUNG_T09	Macrophages	3	-0.275761
ACATGGTTCGGAAACG_LUNG_T09	T_cells	3	-0.440655
ACCAGTAAGGACACCA_LUNG_T09	CD8+ T-cells	3	-0.462343
ACCAGTAAGGCCATAG_LUNG_T09	NK_cell	3	-0.30172
ACCAGTAAGGGTGTTG_LUNG_T09	NK_cell	3	-0.180218
ACCAGTACAAGACACG_LUNG_T09	Macrophages	3	-0.421564
ACCAGTACACGACGAA_LUNG_T09	T_cells	3	-0.14501
ACCAGTACACGTGAGA_LUNG_T09	T_cells	3	-0.455566
ACCAGTACAGATGAGC_LUNG_T09	T_cells	3	-0.437479
ACCAGTACAGATGGGT_LUNG_T09	Macrophages	3	0.342845
ACCAGTACAGTTAACC_LUNG_T09	T_cells	3	-0.471806
ACCAGTACATCAGTCA_LUNG_T09	B_cell	3	-0.209999
ACCAGTACATGCTAGT_LUNG_T09	CD8+ T-cells	3	-0.175471
ACCAGTATCACAGGCC_LUNG_T09	Monocytes	3	-0.330031
ACCCACTAGACTAGGC_LUNG_T09	T_cells	3	-0.228397
ACCCACTAGTGACATA_LUNG_T09	Macrophages	3	0.164725
ACCCACTTCGCCAAAT_LUNG_T09	CD8+ T-cells	3	-0.363753
ACCCACTTCGGAGGTA_LUNG_T09	Macrophages	3	-0.45559
ACCGTAAAGCTAAACA_LUNG_T09	Epithelial_cells	3	-0.0642797
ACCGTAAAGTTACGGG_LUNG_T09	T_cells	3	-0.30257
ACCGTAAAGTTTAGGA_LUNG_T09	T_cells	3	-0.305082
ACCGTAACACGTCTCT_LUNG_T09	CD8+ T-cells	3	-0.336842
ACCGTAACATCACGAT_LUNG_T09	NK_cell	3	-0.455194
ACCGTAACATCGGGTC_LUNG_T09	NK_cell	3	-0.445593
ACCGTAAGTAAACACA_LUNG_T09	Macrophages	3	0.000974318
ACCGTAAGTACCTACA_LUNG_T09	T_cells	3	-0.316048
ACCGTAAGTCTAGAGG_LUNG_T09	T_cells	3	-0.0777697
ACCGTAATCTTCGGTC_LUNG_T09	T_cells	3	-0.315054
ACCTTTAAGGACAGAA_LUNG_T09	NK_cell	3	-0.320178
ACCTTTAAGTCGCCGT_LUNG_T09	Epithelial_cells	3	0.0136702
ACCTTTAAGTGCCAGA_LUNG_T09	B_cell	3	-0.0930978
ACCTTTACAACCGCCA_LUNG_T09	T_cells	3	-0.469268
ACCTTTAGTACTTCTT_LUNG_T09	T_cells	3	0.00989708
ACCTTTAGTAGATTAG_LUNG_T09	CD8+ T-cells	3	-0.434346
ACCTTTAGTATAGGTA_LUNG_T09	Monocytes	3	-0.317798
ACCTTTAGTCACCCAG_LUNG_T09	T_cells	3	-0.483556
ACCTTTAGTCTCAACA_LUNG_T09	Macrophages	3	-0.460811
ACCTTTATCAGAGACG_LUNG_T09	Macrophages	3	-0.199616
ACCTTTATCAGGCGAA_LUNG_T09	Monocytes	3	-0.218405
ACCTTTATCATTGCGA_LUNG_T09	DC	3	-0.13904
ACCTTTATCCGTTGTC_LUNG_T09	Macrophages	3	-0.245626
ACCTTTATCTTAGAGC_LUNG_T09	CD8+ T-cells	3	-0.437063
ACGAGCCAGAGCTGGT_LUNG_T09	NK_cell	3	-0.342029
ACGAGCCAGATCCCAT_LUNG_T09	Macrophages	3	-0.142929
ACGAGCCAGGGTCGAT_LUNG_T09	T_cells	3	-0.141317
ACGAGCCCATAACCTG_LUNG_T09	Monocytes	3	-0.224886
ACGAGCCCATGTCGAT_LUNG_T09	T_cells	3	-0.480059
ACGAGCCGTGACCAAG_LUNG_T09	T_cells	3	-0.0500727
ACGAGGAAGATGGCGT_LUNG_T09	T_cells	3	-0.453761
ACGAGGAAGGCTAGAC_LUNG_T09	CD8+ T-cells	3	-0.461486
ACGAGGACACACTGCG_LUNG_T09	B-cells	3	-0.405412
ACGAGGACACATCCGG_LUNG_T09	T_cells	3	0.0665759
ACGAGGACACCAGCAC_LUNG_T09	NK cells	3	-0.447256
ACGAGGACATGCAATC_LUNG_T09	Monocytes	3	0.181698
ACGAGGAGTCCTCCAT_LUNG_T09	Macrophages	3	0.282297
ACGAGGAGTGCATCTA_LUNG_T09	Epithelial_cells	3	0.0267612
ACGAGGATCAGGTAAA_LUNG_T09	Macrophages	3	0.201174
ACGATACAGACCACGA_LUNG_T09	Macrophages	3	0.311051
ACGATACAGACGCTTT_LUNG_T09	CD4+ T-cells	3	-0.159372
ACGATACAGCAGACTG_LUNG_T09	B-cells	3	-0.283535
ACGATACCAAGTTAAG_LUNG_T09	Macrophages	3	-0.469688
ACGATACCAATAGCGG_LUNG_T09	T_cells	3	-0.315025
ACGATACCACGCCAGT_LUNG_T09	Macrophages	3	-0.24209
ACGATACCAGACAGGT_LUNG_T09	NK_cell	3	-0.322746
ACGATACTCTACTATC_LUNG_T09	T_cells	3	-0.280201
ACGATGTAGAATTCCC_LUNG_T09	B_cell	3	-0.317971
ACGATGTAGGAGCGAG_LUNG_T09	CD8+ T-cells	3	-0.459362
ACGATGTCATGGTCAT_LUNG_T09	T_cells	3	-0.128618
ACGATGTGTAGAGTGC_LUNG_T09	Monocytes	3	-0.0422426
ACGATGTTCCTAGAAC_LUNG_T09	Macrophages	3	-0.0348273
ACGATGTTCCTCTAGC_LUNG_T09	Macrophages	3	0.0976099
ACGCAGCAGGAGTACC_LUNG_T09	T_cells	3	-0.345381
ACGCAGCCAGGGCATA_LUNG_T09	T_cells	3	-0.344655
ACGCAGCCAGTAAGCG_LUNG_T09	T_cells	3	-0.353485
ACGCAGCCATGCGCAC_LUNG_T09	B-cells	3	-0.339256
ACGCAGCCATTCCTCG_LUNG_T09	T_cells	3	-0.491274
ACGCAGCGTAAACACA_LUNG_T09	T_cells	3	0.0451493
ACGCAGCTCAAGGCTT_LUNG_T09	Epithelial_cells	3	-0.102464
ACGCAGCTCGTCCGTT_LUNG_T09	Macrophages	3	-0.026255
ACGCCAGCAATGAAAC_LUNG_T09	Epithelial_cells	3	0.0801076
ACGCCAGCACACCGAC_LUNG_T09	T_cells	3	-0.32703
ACGCCAGCATGACGGA_LUNG_T09	T_cells	3	-0.452385
ACGCCAGGTATATCCG_LUNG_T09	T_cells	3	-0.333915
ACGCCAGGTCGCATCG_LUNG_T09	Monocytes	3	-0.0969746
ACGCCAGGTGAAGGCT_LUNG_T09	Macrophages	3	-0.206437
ACGCCAGTCAAACCAC_LUNG_T09	T_cells	3	-0.142989
ACGCCGAAGAGGGATA_LUNG_T09	B-cells	3	-0.0965476
ACGCCGACAAATACAG_LUNG_T09	T_cells	3	-0.138297
ACGCCGACAGATCTGT_LUNG_T09	CD8+ T-cells	3	-0.319364
ACGCCGAGTAGAAGGA_LUNG_T09	Macrophage	3	-0.301443
ACGCCGAGTAGAGTGC_LUNG_T09	CD8+ T-cells	3	-0.311096
ACGCCGATCCAGAGGA_LUNG_T09	T_cells	3	-0.367103
ACGCCGATCCGGGTGT_LUNG_T09	CD8+ T-cells	3	-0.303591
ACGCCGATCTTCGAGA_LUNG_T09	T_cells	3	-0.109524
ACGGAGAAGCGAGAAA_LUNG_T09	Macrophages	3	-0.127125
ACGGAGAAGGATGTAT_LUNG_T09	T_cells	3	-0.321467
ACGGAGAAGGGTATCG_LUNG_T09	Macrophages	3	-0.304243
ACGGAGAAGTCTCAAC_LUNG_T09	CD8+ T-cells	3	-0.436248
ACGGAGACAAGACACG_LUNG_T09	T_cells	3	-0.318779
ACGGAGACACGTTGGC_LUNG_T09	T_cells	3	-0.4569
ACGGAGACAGGGTTAG_LUNG_T09	Macrophages	3	0.0791832
ACGGAGATCATTGCCC_LUNG_T09	Macrophages	3	-0.173128
ACGGAGATCCACGACG_LUNG_T09	Macrophages	3	-0.221918
ACGGAGATCCCTTGTG_LUNG_T09	Macrophages	3	-0.281707
ACGGAGATCGTAGGTT_LUNG_T09	NK_cell	3	-0.440922
ACGGCCAAGATGCGAC_LUNG_T09	Epithelial_cells	3	-0.430519
ACGGCCAAGGAGCGTT_LUNG_T09	T_cells	3	-0.450865
ACGGCCAAGGCGCTCT_LUNG_T09	Macrophages	3	-0.432897
ACGGCCAGTGATGTGG_LUNG_T09	CD8+ T-cells	3	-0.329402
ACGGCCAGTTCCGTCT_LUNG_T09	Macrophage	3	-0.423193
ACGGCCATCAACCATG_LUNG_T09	Macrophages	3	-0.322253
ACGGCCATCCAATGGT_LUNG_T09	Macrophages	3	0.0522719
ACGGCCATCGTCTGCT_LUNG_T09	T_cells	3	-0.0891528
ACGGGCTAGATATACG_LUNG_T09	Monocytes	3	-0.292508
ACGGGCTCAAAGGAAG_LUNG_T09	Macrophages	3	-0.0304477
ACGGGCTCAGGTCCAC_LUNG_T09	CD4+ T-cells	3	-0.464972
ACGGGCTCATTACCTT_LUNG_T09	T_cells	3	-0.332169
ACGGGCTGTAGAGCTG_LUNG_T09	CD8+ T-cells	3	-0.340302
ACGGGCTGTTACCAGT_LUNG_T09	Monocytes	3	-0.343114
ACGGGCTGTTCCACAA_LUNG_T09	T_cells	3	-0.326008
ACGGGCTGTTCCCGAG_LUNG_T09	DC	3	-0.0525318
ACGGGCTGTTGTGGAG_LUNG_T09	T_cells	3	-0.333187
ACGGGCTTCGGTTCGG_LUNG_T09	T_cells	3	-0.319406
ACGGGTCAGGCCCTCA_LUNG_T09	T_cells	3	-0.136576
ACGGGTCCAAAGGAAG_LUNG_T09	CD8+ T-cells	3	-0.449155
ACGGGTCCACAAGTAA_LUNG_T09	Macrophages	3	-0.272742
ACGGGTCCACGGACAA_LUNG_T09	Monocytes	3	-0.160353
ACGGGTCCATCCCATC_LUNG_T09	CD8+ T-cells	3	-0.20157
ACGGGTCGTACCGGCT_LUNG_T09	Macrophages	3	-0.400965
ACGGGTCGTGTTGAGG_LUNG_T09	Macrophages	3	-0.0111341
ACGGGTCGTTGCGCAC_LUNG_T09	NK_cell	3	-0.200791
ACGGGTCTCAGCACAT_LUNG_T09	Monocytes	3	-0.495245
ACGGGTCTCATCATTC_LUNG_T09	T_cells	3	-0.46357
ACGGGTCTCGCAAGCC_LUNG_T09	Monocyte	3	-0.425419
ACGTCAAAGGACAGAA_LUNG_T09	T_cells	3	-0.332223
ACGTCAAAGTTTGCGT_LUNG_T09	Macrophages	3	-0.167328
ACGTCAACAAGGCTCC_LUNG_T09	NK cells	3	-0.315426
ACGTCAACATCACGTA_LUNG_T09	Endothelial cells	3	-0.252728
ACGTCAAGTACCCAAT_LUNG_T09	T_cells	3	-0.302635
ACGTCAATCCATGAGT_LUNG_T09	Monocytes	3	0.0558286
ACGTCAATCTAACTTC_LUNG_T09	Macrophages	3	0.26477
ACGTCAATCTCGCTTG_LUNG_T09	T_cells	3	-0.297097
ACTATCTAGAATAGGG_LUNG_T09	Macrophages	3	-0.276309
ACTATCTAGGGAGTAA_LUNG_T09	Monocytes	3	-0.283199
ACTATCTCACATGACT_LUNG_T09	T_cells	3	-0.322632
ACTATCTCAGACAGGT_LUNG_T09	Epithelial_cells	3	-0.17144
ACTATCTCAGACGCTC_LUNG_T09	B-cells	3	-0.44861
ACTATCTGTGTGACCC_LUNG_T09	T_cells	3	-0.350955
ACTATCTTCATAACCG_LUNG_T09	T_cells	3	-0.135305
ACTATCTTCCCTTGTG_LUNG_T09	NK_cell	3	-0.311033
ACTATCTTCGGCGGTT_LUNG_T09	T_cells	3	-0.340663
ACTATCTTCTCTGAGA_LUNG_T09	Macrophages	3	-0.0637147
ACTGAACAGGCAGGTT_LUNG_T09	T_cells	3	-0.289739
ACTGAACAGTGAATTG_LUNG_T09	Monocytes	3	-0.331174
ACTGAACCAAGTACCT_LUNG_T09	CD8+ T-cells	3	-0.354343
ACTGAACCATCCAACA_LUNG_T09	Macrophages	3	0.0422163
ACTGAACGTCACTTCC_LUNG_T09	T_cells	3	-0.312273
ACTGAACTCCCTTGCA_LUNG_T09	T_cells	3	-0.459326
ACTGAACTCTCCAACC_LUNG_T09	Macrophages	3	0.00614623
ACTGAGTAGACCACGA_LUNG_T09	CD8+ T-cells	3	-0.328972
ACTGAGTCAGTAACGG_LUNG_T09	Macrophages	3	0.0613312
ACTGAGTGTTGCGTTA_LUNG_T09	T_cells	3	-0.286098
ACTGAGTGTTTGACTG_LUNG_T09	T_cells	3	-0.457593
ACTGAGTTCTGCGGCA_LUNG_T09	Epithelial_cells	3	0.145513
ACTGATGAGGAGCGTT_LUNG_T09	T_cells	3	-0.366234
ACTGATGAGTTCGCGC_LUNG_T09	NK_cell	3	-0.289025
ACTGATGAGTTGTAGA_LUNG_T09	T_cells	3	-0.309606
ACTGATGCAATAGCAA_LUNG_T09	Macrophage	3	0.0570534
ACTGATGCACGGATAG_LUNG_T09	T_cells	3	-0.440139
ACTGATGCAGCGTTCG_LUNG_T09	T_cells	3	-0.364478
ACTGATGCATAGACTC_LUNG_T09	CD8+ T-cells	3	-0.304441
ACTGATGGTCTGCCAG_LUNG_T09	Monocytes	3	-0.183342
ACTGATGGTGACGCCT_LUNG_T09	T_cells	3	-0.107429
ACTGCTCAGCCATCGC_LUNG_T09	Macrophages	3	-0.145787
ACTGCTCAGGTCGGAT_LUNG_T09	Macrophages	3	0.113768
ACTGCTCCAGACACTT_LUNG_T09	T_cells	3	-0.457628
ACTGCTCGTCTCACCT_LUNG_T09	T_cells	3	-0.361775
ACTGCTCGTGCCTTGG_LUNG_T09	T_cells	3	0.192861
ACTGCTCTCGTGACAT_LUNG_T09	CD4+ T-cells	3	-0.13602
ACTGTCCAGGAACTGC_LUNG_T09	T_cells	3	-0.308641
ACTGTCCAGGGTGTTG_LUNG_T09	CD8+ T-cells	3	-0.447409
ACTGTCCAGTGTTGAA_LUNG_T09	NK_cell	3	-0.336464
ACTGTCCCAAAGCAAT_LUNG_T09	T_cells	3	-0.429375
ACTGTCCCAAGCGAGT_LUNG_T09	CD8+ T-cells	3	-0.307954
ACTGTCCCATGAAGTA_LUNG_T09	T_cells	3	-0.47481
ACTGTCCGTCATCCCT_LUNG_T09	CD8+ T-cells	3	-0.163956
ACTGTCCGTGCATCTA_LUNG_T09	CD8+ T-cells	3	-0.32421
ACTGTCCTCAATCACG_LUNG_T09	Macrophages	3	-0.0641461
ACTGTCCTCCGTTGCT_LUNG_T09	CD8+ T-cells	3	-0.31646
ACTGTCCTCCTAGGGC_LUNG_T09	NK_cell	3	-0.126394
ACTTACTAGCGCTCCA_LUNG_T09	T_cells	3	-0.449405
ACTTACTAGTGTACTC_LUNG_T09	NK_cell	3	-0.460192
ACTTACTCAAAGAATC_LUNG_T09	NK_cell	3	-0.313862
ACTTACTCACCAGGCT_LUNG_T09	Macrophages	3	0.0741968
ACTTACTCAGATGGGT_LUNG_T09	CD8+ T-cells	3	-0.301863
ACTTACTCATTAGCCA_LUNG_T09	Monocytes	3	-0.295681
ACTTACTGTACCGAGA_LUNG_T09	NK_cell	3	-0.139666
ACTTACTGTGGCAAAC_LUNG_T09	DC	3	0.184491
ACTTACTTCATGTCTT_LUNG_T09	T_cells	3	-0.149485
ACTTACTTCCGCGGTA_LUNG_T09	T_cells	3	-0.229054
ACTTACTTCGTGGACC_LUNG_T09	Macrophages	3	0.479404
ACTTGTTCAGGTCGTC_LUNG_T09	Fibroblasts	3	0.0427521
ACTTGTTCATAAAGGT_LUNG_T09	Epithelial_cells	3	-0.0944654
ACTTGTTCATCACCCT_LUNG_T09	NK_cell	3	-0.159758
ACTTGTTGTAATCGTC_LUNG_T09	T_cells	3	-0.312355
ACTTGTTGTTCAACCA_LUNG_T09	T_cells	3	-0.480017
ACTTGTTTCCCTTGTG_LUNG_T09	NK_cell	3	-0.44331
ACTTGTTTCGCCAAAT_LUNG_T09	Macrophages	3	-0.0699216
ACTTTCACAGTCTTCC_LUNG_T09	Macrophages	3	-0.273149
ACTTTCACATTAACCG_LUNG_T09	Macrophages	3	-0.0701135
ACTTTCAGTAAACACA_LUNG_T09	Macrophages	3	-0.159705
ACTTTCAGTGTCGCTG_LUNG_T09	Macrophages	3	-0.0694238
ACTTTCAGTTCGCTAA_LUNG_T09	CD8+ T-cells	3	-0.44966
ACTTTCAGTTTGGGCC_LUNG_T09	T_cells	3	-0.311596
ACTTTCATCGATGAGG_LUNG_T09	Macrophages	3	-0.149347
ACTTTCATCTGCCCTA_LUNG_T09	CD8+ T-cells	3	-0.28601
ACTTTCATCTGCGACG_LUNG_T09	T_cells	3	-0.437503
AGAATAGAGAAGCCCA_LUNG_T09	T_cells	3	-0.130979
AGAATAGCACGCTTTC_LUNG_T09	DC	3	-0.0298585
AGAATAGGTACTCAAC_LUNG_T09	DC	3	-0.139222
AGAATAGGTGATGTCT_LUNG_T09	Macrophages	3	-0.260386
AGAATAGTCAGGATCT_LUNG_T09	CD8+ T-cells	3	-0.328631
AGAATAGTCTGCAGTA_LUNG_T09	T_cells	3	-0.312186
AGACGTTAGCGATGAC_LUNG_T09	CD4+ T-cells	3	-0.447382
AGACGTTCACATTCGA_LUNG_T09	Macrophages	3	-0.0526778
AGACGTTCATGCGCAC_LUNG_T09	Macrophages	3	-0.145654
AGACGTTCATGCTGGC_LUNG_T09	Monocytes	3	-0.202592
AGACGTTGTCCCTACT_LUNG_T09	T_cells	3	-0.325986
AGACGTTGTCTGCGGT_LUNG_T09	Macrophages	3	0.0962594
AGACGTTTCAACCATG_LUNG_T09	T_cells	3	0.182318
AGACGTTTCATATCGG_LUNG_T09	NK_cell	3	-0.425612
AGAGCGAAGAGGTTAT_LUNG_T09	Macrophages	3	-0.0462679
AGAGCGAAGCAATATG_LUNG_T09	Macrophages	3	-0.134307
AGAGCGAAGGAGCGTT_LUNG_T09	Macrophages	3	-0.327447
AGAGCGACAAGCGTAG_LUNG_T09	CD8+ T-cells	3	-0.318085
AGAGCGAGTCGATTGT_LUNG_T09	T_cells	3	0.0249405
AGAGCGAGTGGGTCAA_LUNG_T09	CD4+ T-cells	3	-0.206136
AGAGCGAGTTGCTCCT_LUNG_T09	Macrophages	3	0.0358623
AGAGCGATCAACCATG_LUNG_T09	Macrophages	3	0.0371286
AGAGCGATCTCGCTTG_LUNG_T09	T_cells	3	-0.449926
AGAGCGATCTTGAGAC_LUNG_T09	T_cells	3	-0.317193
AGAGCTTAGATATGCA_LUNG_T09	Macrophages	3	-0.238428
AGAGCTTAGGGAAACA_LUNG_T09	NK_cell	3	-0.209311
AGAGCTTCAAAGAATC_LUNG_T09	T_cells	3	-0.0275804
AGAGCTTGTATCGCAT_LUNG_T09	NK_cell	3	-0.315452
AGAGCTTGTGTTGAGG_LUNG_T09	T_cells	3	-0.120943
AGAGCTTGTTGGAGGT_LUNG_T09	Macrophages	3	0.20249
AGAGCTTTCATGCATG_LUNG_T09	T_cells	3	-0.171501
AGAGTGGAGAAGGTTT_LUNG_T09	NK_cell	3	-0.314241
AGAGTGGAGCGCCTCA_LUNG_T09	Macrophages	3	-0.249002
AGAGTGGAGGATGCGT_LUNG_T09	CD8+ T-cells	3	-0.491115
AGAGTGGCAAGCTGTT_LUNG_T09	Macrophages	3	-0.544191
AGAGTGGCAAGGGTCA_LUNG_T09	Epithelial_cells	3	0.085236
AGAGTGGCAGATCTGT_LUNG_T09	NK_cell	3	-0.447171
AGAGTGGCAGTTCATG_LUNG_T09	NK_cell	3	-0.208982
AGAGTGGCATTAACCG_LUNG_T09	T_cells	3	-0.310235
AGAGTGGGTACCGCTG_LUNG_T09	Macrophages	3	-0.124753
AGATCTGAGCGTCAAG_LUNG_T09	T_cells	3	-0.102997
AGATCTGAGTACGTTC_LUNG_T09	T_cells	3	-0.248359
AGATCTGAGTCTTGCA_LUNG_T09	Macrophage	3	0.0352664
AGATCTGCAAGACGTG_LUNG_T09	T_cells	3	-0.178121
AGATCTGCACAGGAGT_LUNG_T09	NK_cell	3	-0.448357
AGATCTGCAGGTCGTC_LUNG_T09	NK_cell	3	-0.317391
AGATCTGCAGTATAAG_LUNG_T09	T_cells	3	-0.294499
AGATCTGTCCACTGGG_LUNG_T09	Macrophages	3	-0.25833
AGATTGCAGACTGGGT_LUNG_T09	Macrophages	3	0.0689253
AGATTGCAGCCACCTG_LUNG_T09	Macrophages	3	-0.047498
AGATTGCCAGCTGGCT_LUNG_T09	CD8+ T-cells	3	-0.125185
AGATTGCTCATGCTCC_LUNG_T09	CD8+ T-cells	3	-0.463499
AGATTGCTCCACTGGG_LUNG_T09	DC	3	-0.0222992
AGATTGCTCGTCCAGG_LUNG_T09	Monocytes	3	-0.0234791
AGCAGCCAGAGGGCTT_LUNG_T09	Macrophage	3	-0.390716
AGCAGCCAGGGTTCCC_LUNG_T09	Macrophages	3	-0.21252
AGCAGCCAGTGGAGTC_LUNG_T09	Monocytes	3	-0.486213
AGCAGCCCAAGCTGTT_LUNG_T09	T_cells	3	-0.341314
AGCAGCCCACCATGTA_LUNG_T09	Macrophages	3	-0.0560924
AGCAGCCCACTTAACG_LUNG_T09	T_cells	3	-0.286888
AGCAGCCTCCCTCAGT_LUNG_T09	Macrophages	3	-0.303783
AGCAGCCTCGGAATCT_LUNG_T09	B_cell	3	0.0535569
AGCAGCCTCTACTTAC_LUNG_T09	T_cells	3	-0.46686
AGCATACAGCTAAGAT_LUNG_T09	CD8+ T-cells	3	-0.337599
AGCATACAGGGTCGAT_LUNG_T09	Epithelial_cells	3	-0.109017
AGCATACCAAGGTTCT_LUNG_T09	CD8+ T-cells	3	0.0686716
AGCATACCACGGCTAC_LUNG_T09	B_cell	3	-0.364163
AGCATACCAGCTGGCT_LUNG_T09	T_cells	3	-0.467041
AGCATACGTCTCCACT_LUNG_T09	Epithelial_cells	3	-0.106365
AGCATACGTCTCTTTA_LUNG_T09	T_cells	3	-0.542016
AGCATACTCAGTTAGC_LUNG_T09	B-cells	3	-0.378795
AGCATACTCTTAGCCC_LUNG_T09	NK cells	3	-0.351327
AGCCTAAAGAAACCAT_LUNG_T09	T_cells	3	-0.206535
AGCCTAAAGGCATGGT_LUNG_T09	Monocytes	3	-0.0584403
AGCCTAAAGTTACCCA_LUNG_T09	Epithelial_cells	3	-0.166447
AGCCTAACAATGGAAT_LUNG_T09	Monocytes	3	-0.144973
AGCCTAACACCGCTAG_LUNG_T09	Macrophages	3	-0.360564
AGCCTAACATCGGACC_LUNG_T09	T_cells	3	-0.450183
AGCCTAACATCGGGTC_LUNG_T09	T_cells	3	-0.44276
AGCCTAAGTCCGACGT_LUNG_T09	T_cells	3	-0.180656
AGCCTAAGTTCTGTTT_LUNG_T09	Macrophages	3	-0.257333
AGCCTAATCCAAGCCG_LUNG_T09	T_cells	3	-0.295077
AGCCTAATCCTAGAAC_LUNG_T09	T_cells	3	-0.324836
AGCCTAATCGTAGGAG_LUNG_T09	Macrophages	3	-0.203768
AGCCTAATCTGAGGGA_LUNG_T09	CD8+ T-cells	3	-0.312079
AGCGGTCAGTTCGCAT_LUNG_T09	B-cells	3	-0.202251
AGCGGTCCAAACGCGA_LUNG_T09	Epithelial_cells	3	0.0938881
AGCGGTCCAACACCCG_LUNG_T09	Macrophages	3	-0.076205
AGCGGTCCAGATCGGA_LUNG_T09	CD8+ T-cells	3	-0.156588
AGCGGTCCAGGAACGT_LUNG_T09	Macrophages	3	0.0343444
AGCGGTCCATTCTTAC_LUNG_T09	Macrophages	3	0.017523
AGCGGTCTCAACACAC_LUNG_T09	Macrophages	3	0.099245
AGCGGTCTCGCCGTGA_LUNG_T09	Macrophages	3	0.0983939
AGCGGTCTCTCCCTGA_LUNG_T09	Monocytes	3	-0.380168
AGCGTATAGTCCATAC_LUNG_T09	Macrophages	3	0.0417754
AGCGTATCACACATGT_LUNG_T09	NK cells	3	-0.269495
AGCGTATCACAGGAGT_LUNG_T09	CD8+ T-cells	3	-0.289524
AGCGTATCACCAGCAC_LUNG_T09	NK cells	3	-0.466091
AGCGTATCACTGTGTA_LUNG_T09	T_cells	3	-0.434798
AGCGTATGTCGCGTGT_LUNG_T09	B-cells	3	-0.286863
AGCGTATTCCAATGGT_LUNG_T09	Macrophages	3	-0.00183052
AGCGTATTCTATCCTA_LUNG_T09	Macrophages	3	0.0440366
AGCGTATTCTTCTGGC_LUNG_T09	Epithelial_cells	3	-0.0934004
AGCGTCGAGCCTCGTG_LUNG_T09	Macrophages	3	-0.41036
AGCGTCGCAAGCGAGT_LUNG_T09	Epithelial_cells	3	0.117085
AGCGTCGGTAAACGCG_LUNG_T09	Monocyte	3	-0.425241
AGCGTCGGTTAAGATG_LUNG_T09	Macrophages	3	-0.455009
AGCGTCGTCACCCGAG_LUNG_T09	T_cells	3	-0.311057
AGCGTCGTCTGAAAGA_LUNG_T09	CD8+ T-cells	3	-0.434146
AGCTCCTAGCCACCTG_LUNG_T09	NK cells	3	-0.455004
AGCTCCTCAGTAAGAT_LUNG_T09	T_cells	3	-0.30942
AGCTCCTGTAAGTTCC_LUNG_T09	Epithelial_cells	3	-0.0755208
AGCTCCTGTTCCCTTG_LUNG_T09	T_cells	3	-0.1638
AGCTCCTTCACGGTTA_LUNG_T09	Macrophages	3	-0.129293
AGCTCCTTCTTGGGTA_LUNG_T09	Macrophages	3	-0.275325
AGCTCTCGTACTCTCC_LUNG_T09	Monocytes	3	-0.0994388
AGCTCTCGTCAGAAGC_LUNG_T09	T_cells	3	-0.447687
AGCTCTCGTCGTGGCT_LUNG_T09	T_cells	3	-0.180455
AGCTCTCGTGGTTTCA_LUNG_T09	CD8+ T-cells	3	-0.333875
AGCTCTCTCACAGGCC_LUNG_T09	NK_cell	3	-0.44627
AGCTCTCTCACCACCT_LUNG_T09	Macrophages	3	0.287915
AGCTCTCTCAGAGCTT_LUNG_T09	NK_cell	3	0.362645
AGCTTGAAGCGATAGC_LUNG_T09	Macrophages	3	-0.243341
AGCTTGAAGGAATTAC_LUNG_T09	Macrophages	3	0.140723
AGCTTGAAGGGCTTCC_LUNG_T09	DC	3	-0.288274
AGCTTGACAGCGATCC_LUNG_T09	Monocytes	3	-0.159878
AGCTTGACAGTAGAGC_LUNG_T09	Endothelial cells	3	-0.146648
AGCTTGAGTATAAACG_LUNG_T09	Macrophages	3	0.0837406
AGCTTGAGTCAACTGT_LUNG_T09	CD8+ T-cells	3	0.133867
AGCTTGAGTCATCCCT_LUNG_T09	T_cells	3	-0.443751
AGCTTGAGTTCCACTC_LUNG_T09	NK_cell	3	-0.45451
AGCTTGAGTTCGAATC_LUNG_T09	T_cells	3	-0.473215
AGCTTGATCACTTACT_LUNG_T09	NK_cell	3	-0.436863
AGCTTGATCCAAAGTC_LUNG_T09	CD4+ T-cells	3	-0.439938
AGCTTGATCCTGTACC_LUNG_T09	T_cells	3	-0.313538
AGGCCACAGCGATTCT_LUNG_T09	Monocytes	3	-0.215531
AGGCCACAGTAATCCC_LUNG_T09	NK_cell	3	-0.341275
AGGCCACCAAGACACG_LUNG_T09	T_cells	3	-0.285196
AGGCCACCACTGAAGG_LUNG_T09	Epithelial_cells	3	0.233731
AGGCCACTCTACTTAC_LUNG_T09	T_cells	3	-0.133775
AGGCCGTAGGGAAACA_LUNG_T09	T_cells	3	-0.35199
AGGCCGTCAAGAAGAG_LUNG_T09	NK_cell	3	-0.336058
AGGCCGTCATACTCTT_LUNG_T09	Macrophages	3	-0.34519
AGGCCGTCATCGATGT_LUNG_T09	Macrophages	3	0.0359365
AGGCCGTCATTAGCCA_LUNG_T09	T_cells	3	-0.441173
AGGCCGTGTACGCACC_LUNG_T09	Macrophage	3	-0.25218
AGGCCGTGTGGTAACG_LUNG_T09	T_cells	3	-0.432191
AGGCCGTTCGATCCCT_LUNG_T09	Macrophages	3	-0.128338
AGGGAGTAGGATATAC_LUNG_T09	T_cells	3	-0.208319
AGGGAGTCACTTGGAT_LUNG_T09	T_cells	3	-0.455317
AGGGAGTTCATAACCG_LUNG_T09	T_cells	3	0.0257964
AGGGAGTTCGCCATAA_LUNG_T09	NK_cell	3	-0.292604
AGGGAGTTCTTGCCGT_LUNG_T09	NK_cell	3	-0.133681
AGGGATGAGTCACGCC_LUNG_T09	T_cells	3	-0.466831
AGGGATGCAACACCCG_LUNG_T09	T_cells	3	-0.123043
AGGGATGCACAGACTT_LUNG_T09	CD8+ T-cells	3	-0.454678
AGGGATGCATTTCACT_LUNG_T09	Monocytes	3	-0.480493
AGGGATGGTAAGAGGA_LUNG_T09	T_cells	3	-0.307744
AGGGATGTCAAGAAGT_LUNG_T09	B-cells	3	-0.358301
AGGGATGTCCGTTGTC_LUNG_T09	T_cells	3	-0.45121
AGGGATGTCCTGCTTG_LUNG_T09	Monocytes	3	-0.450459
AGGGTGAAGCCGCCTA_LUNG_T09	Epithelial_cells	3	-0.41728
AGGGTGAAGGAATCGC_LUNG_T09	Monocytes	3	0.119606
AGGGTGACAATCACAC_LUNG_T09	DC	3	-0.403152
AGGGTGAGTTACGGAG_LUNG_T09	Macrophages	3	-0.187853
AGGGTGATCACCGGGT_LUNG_T09	Macrophages	3	-0.197973
AGGTCATAGCTGATAA_LUNG_T09	T_cells	3	-0.448614
AGGTCATAGGTGCACA_LUNG_T09	Macrophages	3	-0.204051
AGGTCATAGTAGCCGA_LUNG_T09	T_cells	3	-0.312782
AGGTCATAGTCGCCGT_LUNG_T09	Monocytes	3	0.319466
AGGTCATCAAACTGTC_LUNG_T09	Macrophages	3	-0.468103
AGGTCATCACATCTTT_LUNG_T09	T_cells	3	-0.466603
AGGTCATCATCCAACA_LUNG_T09	DC	3	-0.421543
AGGTCATGTAGCGCAA_LUNG_T09	DC	3	-0.132339
AGGTCATTCAAACAAG_LUNG_T09	NK_cell	3	-0.46072
AGGTCATTCCGTCATC_LUNG_T09	B-cells	3	-0.226282
AGGTCATTCTTAGCCC_LUNG_T09	Macrophages	3	-0.338321
AGGTCCGGTACGCTGC_LUNG_T09	Monocytes	3	-0.461044
AGGTCCGGTCACCTAA_LUNG_T09	NK_cell	3	-0.460561
AGGTCCGTCATAGCAC_LUNG_T09	B-cells	3	-0.438465
AGGTCCGTCCTTTCTC_LUNG_T09	T_cells	3	-0.348201
AGGTCCGTCGTGGGAA_LUNG_T09	Macrophage	3	0.0310668
AGGTCCGTCTGCTGCT_LUNG_T09	CD8+ T-cells	3	-0.452702
AGTAGTCAGCAAATCA_LUNG_T09	Macrophages	3	-0.00541594
AGTAGTCCACAGGAGT_LUNG_T09	T_cells	3	-0.447338
AGTAGTCCACTCGACG_LUNG_T09	Macrophages	3	-0.290612
AGTAGTCCATGAACCT_LUNG_T09	NK_cell	3	-0.447066
AGTAGTCGTAGCGCAA_LUNG_T09	CD8+ T-cells	3	-0.145553
AGTAGTCGTCTCTCGT_LUNG_T09	CD8+ T-cells	3	-0.142689
AGTAGTCGTTACGCGC_LUNG_T09	DC	3	0.0605327
AGTAGTCGTTCCAACA_LUNG_T09	Macrophages	3	0.132002
AGTAGTCTCCGCGGTA_LUNG_T09	Macrophages	3	-0.417999
AGTCTTTAGAGACGAA_LUNG_T09	CD4+ T-cells	3	-0.293033
AGTCTTTAGATGTGTA_LUNG_T09	Macrophages	3	-0.0483044
AGTCTTTAGCAATCTC_LUNG_T09	T_cells	3	-0.504574
AGTCTTTAGGCCGAAT_LUNG_T09	T_cells	3	-0.331401
AGTCTTTAGTCATGCT_LUNG_T09	Macrophages	3	-0.192306
AGTCTTTAGTTAGGTA_LUNG_T09	T_cells	3	-0.500618
AGTCTTTCACCTTGTC_LUNG_T09	Macrophage	3	-0.150949
AGTCTTTCACTAAGTC_LUNG_T09	NK_cell	3	-0.303927
AGTCTTTGTCCGAGTC_LUNG_T09	Monocytes	3	-0.284739
AGTCTTTGTTCAGCGC_LUNG_T09	Epithelial_cells	3	-0.208546
AGTCTTTTCCCACTTG_LUNG_T09	Macrophages	3	-0.427854
AGTCTTTTCCGTCATC_LUNG_T09	T_cells	3	-0.45086
AGTCTTTTCTGCTTGC_LUNG_T09	Macrophages	3	0.460413
AGTGAGGAGACACTAA_LUNG_T09	T_cells	3	-0.2102
AGTGAGGAGGCTAGGT_LUNG_T09	Monocytes	3	-0.473007
AGTGAGGAGGGCATGT_LUNG_T09	B-cells	3	-0.404915
AGTGAGGAGGTAGCCA_LUNG_T09	CD4+ T-cells	3	-0.322278
AGTGAGGCACGAAATA_LUNG_T09	T_cells	3	-0.486952
AGTGAGGCAGTTCATG_LUNG_T09	T_cells	3	-0.459137
AGTGAGGGTACACCGC_LUNG_T09	T_cells	3	-0.433493
AGTGAGGGTGACGCCT_LUNG_T09	Macrophages	3	0.0815272
AGTGGGACAAAGAATC_LUNG_T09	Epithelial_cells	3	-0.0862394
AGTGGGACAGTAAGCG_LUNG_T09	Epithelial_cells	3	-0.25661
AGTGGGAGTCTACCTC_LUNG_T09	NK cells	3	-0.140049
AGTGGGAGTCTTCAAG_LUNG_T09	Macrophages	3	-0.199419
AGTGGGAGTGCTAGCC_LUNG_T09	CD8+ T-cells	3	-0.30656
AGTGGGATCAGGTAAA_LUNG_T09	Monocytes	3	-0.292548
AGTGGGATCGCATGGC_LUNG_T09	T_cells	3	-0.451231
AGTGGGATCGTTGCCT_LUNG_T09	NK_cell	3	-0.356937
AGTGGGATCTGGTGTA_LUNG_T09	CD8+ T-cells	3	-0.459896
AGTGTCAAGAAGAAGC_LUNG_T09	Macrophages	3	0.221752
AGTGTCAGTCCAACTA_LUNG_T09	T_cells	3	-0.31521
AGTGTCAGTTCCACTC_LUNG_T09	Macrophages	3	-0.444884
AGTGTCAGTTGAGGTG_LUNG_T09	NK_cell	3	-0.164022
AGTGTCATCTTGCATT_LUNG_T09	CD8+ T-cells	3	-0.319949
AGTTGGTAGACTGTAA_LUNG_T09	Macrophages	3	0.315061
AGTTGGTAGAGAACAG_LUNG_T09	Macrophages	3	-0.110189
AGTTGGTCACATCCGG_LUNG_T09	NK_cell	3	-0.285532
AGTTGGTCAGTTCCCT_LUNG_T09	T_cells	3	-0.467385
AGTTGGTCATCACGAT_LUNG_T09	T_cells	3	-0.450568
AGTTGGTGTAGCCTCG_LUNG_T09	NK cells	3	-0.448869
AGTTGGTGTAGGGACT_LUNG_T09	CD8+ T-cells	3	0.0551097
AGTTGGTTCCACGCAG_LUNG_T09	T_cells	3	-0.283134
AGTTGGTTCTAACTGG_LUNG_T09	Macrophages	3	-0.250433
ATAACGCAGGAATCGC_LUNG_T09	T_cells	3	-0.107085
ATAACGCAGGGATACC_LUNG_T09	CD8+ T-cells	3	-0.291058
ATAACGCAGGTAAACT_LUNG_T09	Macrophage	3	-0.194761
ATAACGCAGTCCTCCT_LUNG_T09	CD8+ T-cells	3	-0.11127
ATAACGCGTGCAACTT_LUNG_T09	CD8+ T-cells	3	-0.117999
ATAACGCTCATCGATG_LUNG_T09	Macrophages	3	-0.318928
ATAACGCTCGCTAGCG_LUNG_T09	Macrophages	3	0.161416
ATAACGCTCTTTAGTC_LUNG_T09	NK_cell	3	-0.373468
ATAAGAGAGAAACGAG_LUNG_T09	Macrophages	3	-0.431331
ATAAGAGCATGCCACG_LUNG_T09	Macrophages	3	-0.383171
ATAAGAGGTACTTAGC_LUNG_T09	NK_cell	3	-0.365921
ATAAGAGGTGATAAGT_LUNG_T09	Macrophages	3	-0.518551
ATAAGAGGTGATGTGG_LUNG_T09	T_cells	3	0.0561005
ATAAGAGGTTCATGGT_LUNG_T09	Epithelial_cells	3	-0.335444
ATAAGAGTCCCGGATG_LUNG_T09	Macrophage	3	-0.382623
ATAAGAGTCTTTAGGG_LUNG_T09	T_cells	3	-0.294723
ATAGACCAGTGAAGAG_LUNG_T09	Monocytes	3	-0.469786
ATAGACCCATATACGC_LUNG_T09	DC	3	-0.0929952
ATAGACCCATGGAATA_LUNG_T09	CD8+ T-cells	3	-0.29195
ATAGACCGTACAAGTA_LUNG_T09	Macrophages	3	0.143455
ATAGACCGTCTAGGTT_LUNG_T09	T_cells	3	-0.448161
ATAGACCTCAACACAC_LUNG_T09	Monocytes	3	-0.32981
ATAGACCTCATGTGGT_LUNG_T09	T_cells	3	0.0431015
ATAGACCTCTACTATC_LUNG_T09	B_cell	3	-0.250653
ATCACGAAGCCAGAAC_LUNG_T09	Macrophage	3	-0.419434
ATCACGACAGATTGCT_LUNG_T09	Monocytes	3	-0.252833
ATCACGACAGTGAGTG_LUNG_T09	T_cells	3	-0.449559
ATCACGACATCAGTCA_LUNG_T09	NK_cell	3	-0.502525
ATCACGACATCTCGCT_LUNG_T09	T_cells	3	-0.442633
ATCACGAGTAAGTTCC_LUNG_T09	Macrophages	3	-0.11311
ATCACGAGTACTTCTT_LUNG_T09	Macrophages	3	-0.270121
ATCACGAGTCTTGTCC_LUNG_T09	Endothelial cells	3	0.0403571
ATCACGAGTGACCAAG_LUNG_T09	Macrophages	3	-0.0451751
ATCACGATCCAAGCCG_LUNG_T09	Macrophages	3	0.219293
ATCACGATCCAGAGGA_LUNG_T09	Macrophages	3	-0.265065
ATCACGATCCTCAATT_LUNG_T09	T_cells	3	-0.456219
ATCACGATCGCGTAGC_LUNG_T09	Macrophages	3	-0.160274
ATCATCTGTCTGGAGA_LUNG_T09	Macrophages	3	-0.444654
ATCATCTTCGAATCCA_LUNG_T09	Monocytes	3	-0.438071
ATCATGGAGGAATGGA_LUNG_T09	T_cells	3	-0.315524
ATCATGGCAATGCCAT_LUNG_T09	Macrophages	3	0.101338
ATCATGGGTACGACCC_LUNG_T09	CD8+ T-cells	3	-0.45501
ATCATGGGTGATAAGT_LUNG_T09	Macrophages	3	-0.34292
ATCATGGTCCCTAATT_LUNG_T09	Monocytes	3	0.125335
ATCATGGTCCGCATCT_LUNG_T09	T_cells	3	-0.460335
ATCATGGTCTAACTCT_LUNG_T09	Endothelial cells	3	-0.416869
ATCATGGTCTTGTCAT_LUNG_T09	T_cells	3	-0.453173
ATCCACCAGCTTATCG_LUNG_T09	T_cells	3	-0.192392
ATCCACCCAATCTGCA_LUNG_T09	T_cells	3	-0.134558
ATCCACCGTATTCTCT_LUNG_T09	Macrophage	3	-0.440716
ATCCACCGTGGCCCTA_LUNG_T09	CD4+ T-cells	3	-0.142359
ATCCACCGTTATCGGT_LUNG_T09	CD8+ T-cells	3	-0.455223
ATCCACCTCACAAACC_LUNG_T09	CD8+ T-cells	3	-0.451235
ATCCACCTCCACGTGG_LUNG_T09	T_cells	3	-0.44083
ATCCACCTCCTTGCCA_LUNG_T09	Macrophages	3	0.0966938
ATCCACCTCTGGCGTG_LUNG_T09	T_cells	3	-0.193438
ATCCACCTCTTTAGGG_LUNG_T09	T_cells	3	-0.198922
ATCCGAAAGACACTAA_LUNG_T09	Monocytes	3	-0.419082
ATCCGAACAAGTTGTC_LUNG_T09	Monocyte	3	-0.181074
ATCCGAACAGACTCGC_LUNG_T09	Macrophages	3	-0.00769226
ATCCGAACAGATAATG_LUNG_T09	CD4+ T-cells	3	-0.3265
ATCCGAAGTACATCCA_LUNG_T09	T_cells	3	0.351383
ATCCGAAGTCAGTGGA_LUNG_T09	T_cells	3	-0.308746
ATCCGAAGTGCCTGTG_LUNG_T09	CD8+ T-cells	3	-0.465179
ATCCGAATCTTGACGA_LUNG_T09	DC	3	-0.489583
ATCGAGTCAAGAGTCG_LUNG_T09	T_cells	3	-0.432318
ATCGAGTCAATTGCTG_LUNG_T09	CD8+ T-cells	3	-0.31034
ATCGAGTCACTTCGAA_LUNG_T09	T_cells	3	-0.461753
ATCGAGTCAGCGAACA_LUNG_T09	Macrophages	3	-0.328827
ATCGAGTCAGCTGTAT_LUNG_T09	CD8+ T-cells	3	-0.45018
ATCGAGTCAGGGTATG_LUNG_T09	CD8+ T-cells	3	0.167913
ATCGAGTGTAAGTGGC_LUNG_T09	T_cells	3	-0.311713
ATCGAGTGTATATGGA_LUNG_T09	Monocytes	3	-0.422535
ATCGAGTGTGTATGGG_LUNG_T09	CD4+ T-cells	3	-0.460545
ATCGAGTGTTCAGACT_LUNG_T09	Epithelial_cells	3	-0.0755395
ATCGAGTTCTGTCTCG_LUNG_T09	Macrophages	3	0.198506
ATCTACTAGACAGGCT_LUNG_T09	DC	3	-0.124234
ATCTACTAGCTAGGCA_LUNG_T09	Macrophages	3	-0.418427
ATCTACTCATTGAGCT_LUNG_T09	CD8+ T-cells	3	-0.326515
ATCTACTGTCATACTG_LUNG_T09	NK cells	3	-0.328537
ATCTACTTCAGCTTAG_LUNG_T09	CD8+ T-cells	3	-0.444124
ATCTACTTCCAACCAA_LUNG_T09	CD8+ T-cells	3	-0.467215
ATCTGCCCAAACTGTC_LUNG_T09	T_cells	3	0.0173386
ATCTGCCCACGACTCG_LUNG_T09	NK_cell	3	-0.145904
ATCTGCCCAGACGCTC_LUNG_T09	CD8+ T-cells	3	-0.312762
ATCTGCCTCAGCCTAA_LUNG_T09	NK_cell	3	-0.444254
ATCTGCCTCCACGACG_LUNG_T09	T_cells	3	-0.32474
ATCTGCCTCGCTTGTC_LUNG_T09	T_cells	3	-0.3499
ATCTGCCTCGTTACGA_LUNG_T09	T_cells	3	-0.472956
ATGAGGGCATGCAACT_LUNG_T09	Macrophages	3	-0.106903
ATGAGGGGTACACCGC_LUNG_T09	T_cells	3	-0.321246
ATGAGGGTCACCATAG_LUNG_T09	T_cells	3	-0.430113
ATGAGGGTCCAGTAGT_LUNG_T09	Monocytes	3	0.0641441
ATGAGGGTCTCGAGTA_LUNG_T09	B-cells	3	-0.366003
ATGCGATAGGGATACC_LUNG_T09	Monocytes	3	-0.00132027
ATGCGATCAACTGCGC_LUNG_T09	T_cells	3	-0.139341
ATGCGATCAATGACCT_LUNG_T09	Macrophages	3	-0.169031
ATGCGATCATAGGATA_LUNG_T09	T_cells	3	-0.451888
ATGCGATGTTTAAGCC_LUNG_T09	Macrophages	3	0.205387
ATGCGATTCCACTCCA_LUNG_T09	CD8+ T-cells	3	-0.457085
ATGCGATTCCTTCAAT_LUNG_T09	T_cells	3	-0.321961
ATGCGATTCGCGGATC_LUNG_T09	CD4+ T-cells	3	0.0409044
ATGCGATTCTGCGACG_LUNG_T09	T_cells	3	-0.324786
ATGGGAGAGGCGACAT_LUNG_T09	CD4+ T-cells	3	-0.322656
ATGGGAGCAATCGAAA_LUNG_T09	T_cells	3	-0.441141
ATGGGAGGTTACTGAC_LUNG_T09	B_cell	3	0.0416587
ATGGGAGTCACGATGT_LUNG_T09	Macrophages	3	-0.205253
ATGGGAGTCGAGAACG_LUNG_T09	B_cell	3	-0.314336
ATGGGAGTCTCACATT_LUNG_T09	T_cells	3	-0.140667
ATGGGAGTCTCTAGGA_LUNG_T09	Monocyte	3	-0.419708
ATGGGAGTCTGAGGGA_LUNG_T09	CD4+ T-cells	3	-0.460751
ATGTGTGAGCCAGTAG_LUNG_T09	Macrophage	3	0.164776
ATGTGTGAGCTACCTA_LUNG_T09	T_cells	3	-0.155515
ATGTGTGAGCTGTCTA_LUNG_T09	Macrophages	3	-0.23284
ATGTGTGAGTCTCAAC_LUNG_T09	Macrophages	3	0.283675
ATGTGTGAGTTAGCGG_LUNG_T09	T_cells	3	-0.134492
ATGTGTGCACTTCTGC_LUNG_T09	Macrophages	3	-0.298495
ATGTGTGGTTGTCTTT_LUNG_T09	Monocytes	3	0.0403335
ATGTGTGTCAACTCTT_LUNG_T09	T_cells	3	-0.442319
ATGTGTGTCAGCCTAA_LUNG_T09	DC	3	-0.402176
ATGTGTGTCCTCAATT_LUNG_T09	T_cells	3	-0.318143
ATGTGTGTCTGCTGTC_LUNG_T09	Macrophages	3	-0.113385
ATTACTCAGAGACGAA_LUNG_T09	Macrophages	3	-0.0252662
ATTACTCAGATGTAAC_LUNG_T09	T_cells	3	-0.465311
ATTACTCAGCTAGTGG_LUNG_T09	T_cells	3	-0.465934
ATTACTCAGGCGATAC_LUNG_T09	T_cells	3	-0.441949
ATTACTCCACTGTCGG_LUNG_T09	Macrophages	3	0.0798315
ATTACTCCAGTATGCT_LUNG_T09	CD8+ T-cells	3	-0.301528
ATTACTCCAGTTAACC_LUNG_T09	Macrophages	3	-0.509304
ATTACTCGTAGCACGA_LUNG_T09	NK_cell	3	-0.454511
ATTACTCTCATATCGG_LUNG_T09	CD8+ T-cells	3	-0.315006
ATTACTCTCCACGAAT_LUNG_T09	Monocytes	3	-0.39932
ATTACTCTCGCCATAA_LUNG_T09	Monocytes	3	-0.0937638
ATTACTCTCGGATGTT_LUNG_T09	Monocyte	3	-0.187348
ATTATCCAGAGATGAG_LUNG_T09	DC	3	-0.107095
ATTATCCAGTGGTAGC_LUNG_T09	T_cells	3	-0.463064
ATTATCCCAAGCTGTT_LUNG_T09	T_cells	3	-0.282109
ATTATCCCAGGAATGC_LUNG_T09	Monocytes	3	-0.189033
ATTATCCCAGTATCTG_LUNG_T09	Macrophages	3	-0.31359
ATTATCCGTCACTGGC_LUNG_T09	T_cells	3	-0.160512
ATTATCCGTTCAGACT_LUNG_T09	NK_cell	3	-0.451832
ATTCTACAGAGCTATA_LUNG_T09	T_cells	3	-0.452507
ATTCTACAGAGTGAGA_LUNG_T09	Macrophages	3	-0.114501
ATTCTACAGGTGGGTT_LUNG_T09	CD8+ T-cells	3	-0.462156
ATTCTACCAAAGCAAT_LUNG_T09	Monocytes	3	-0.128407
ATTCTACCACATCCGG_LUNG_T09	DC	3	-0.336177
ATTCTACCACTATCTT_LUNG_T09	CD8+ T-cells	3	-0.471944
ATTCTACCACTTACGA_LUNG_T09	Monocyte	3	-0.394367
ATTCTACCACTTGGAT_LUNG_T09	Macrophages	3	-0.419922
ATTCTACCAGTATGCT_LUNG_T09	Macrophages	3	-0.294375
ATTCTACGTATGAAAC_LUNG_T09	Monocytes	3	-0.28161
ATTCTACGTCAGAAGC_LUNG_T09	NK_cell	3	-0.456357
ATTCTACGTGCCTGGT_LUNG_T09	CD8+ T-cells	3	0.0442719
ATTCTACTCAATCTCT_LUNG_T09	T_cells	3	-0.246064
ATTCTACTCAGCTGGC_LUNG_T09	Macrophages	3	-0.269451
ATTCTACTCAGTTGAC_LUNG_T09	Epithelial_cells	3	0.0989309
ATTCTACTCATAACCG_LUNG_T09	CD8+ T-cells	3	-0.148321
ATTCTACTCTAACTTC_LUNG_T09	Macrophages	3	-0.332333
ATTGGACAGACTAGGC_LUNG_T09	Epithelial_cells	3	-0.0258581
ATTGGACAGTGAAGTT_LUNG_T09	Macrophages	3	0.0457986
ATTGGACAGTGGTAGC_LUNG_T09	Macrophages	3	-0.122785
ATTGGACCAGGTGCCT_LUNG_T09	Macrophages	3	-0.428683
ATTGGACGTAGGAGTC_LUNG_T09	T_cells	3	-0.458793
ATTGGACGTCCTCCAT_LUNG_T09	NK_cell	3	-0.424992
ATTGGACGTGACGGTA_LUNG_T09	Macrophages	3	-0.320152
ATTGGACGTGAGCGAT_LUNG_T09	T_cells	3	-0.354271
ATTGGACTCCACGAAT_LUNG_T09	Monocytes	3	-0.219778
ATTGGACTCCACGTGG_LUNG_T09	CD8+ T-cells	3	-0.451488
ATTGGACTCGTACCGG_LUNG_T09	Monocytes	3	-0.0944542
ATTGGACTCTAACTGG_LUNG_T09	Macrophages	3	-0.246657
ATTGGACTCTTGTTTG_LUNG_T09	T_cells	3	0.0331735
ATTGGTGAGGCATGGT_LUNG_T09	CD8+ T-cells	3	-0.449203
ATTGGTGAGGTGACCA_LUNG_T09	Macrophages	3	-0.4535
ATTGGTGCAAGCGATG_LUNG_T09	Macrophages	3	-0.235248
ATTGGTGGTCATCGGC_LUNG_T09	T_cells	3	-0.444288
ATTGGTGGTCATGCCG_LUNG_T09	Macrophages	3	0.254582
ATTTCTGAGAGCAATT_LUNG_T09	NK_cell	3	-0.44836
ATTTCTGCAATGCCAT_LUNG_T09	T_cells	3	-0.383833
ATTTCTGCATGCATGT_LUNG_T09	CD8+ T-cells	3	-0.335624
ATTTCTGGTCGCATCG_LUNG_T09	NK_cell	3	-0.471848
ATTTCTGGTCTCCATC_LUNG_T09	T_cells	3	0.234566
ATTTCTGGTTGGTGGA_LUNG_T09	T_cells	3	-0.31996
ATTTCTGTCAGGATCT_LUNG_T09	Epithelial_cells	3	-0.11598
ATTTCTGTCCGTTGCT_LUNG_T09	T_cells	3	-0.454848
ATTTCTGTCTATCGCC_LUNG_T09	CD8+ T-cells	3	-0.351541
ATTTCTGTCTCGCATC_LUNG_T09	Macrophages	3	0.0796791
ATTTCTGTCTTTACAC_LUNG_T09	Monocytes	3	-0.270148
CAACCAAAGGTTCCTA_LUNG_T09	Monocytes	3	-0.361595
CAACCAAAGTCATGCT_LUNG_T09	T_cells	3	-0.487858
CAACCAAAGTGTCCAT_LUNG_T09	CD4+ T-cells	3	-0.287739
CAACCAACAAGTCATC_LUNG_T09	T_cells	3	0.0340716
CAACCAACACAGGAGT_LUNG_T09	Monocytes	3	-0.399392
CAACCAACATGTTGAC_LUNG_T09	Monocytes	3	0.183471
CAACCAAGTGGGTATG_LUNG_T09	T_cells	3	-0.308102
CAACCAAGTGTTGAGG_LUNG_T09	Epithelial_cells	3	-0.302927
CAACCAATCCCATTTA_LUNG_T09	CD8+ T-cells	3	-0.339048
CAACCAATCCGCATCT_LUNG_T09	T_cells	3	-0.119379
CAACCAATCTTTAGTC_LUNG_T09	Monocytes	3	-0.495051
CAACCTCAGTCAAGGC_LUNG_T09	Monocyte	3	-0.43789
CAACCTCCAAAGGCGT_LUNG_T09	T_cells	3	-0.466413
CAACCTCCACCTGGTG_LUNG_T09	CD8+ T-cells	3	-0.235392
CAACCTCGTCGCTTTC_LUNG_T09	B-cells	3	-0.0207327
CAACCTCGTGCGAAAC_LUNG_T09	NK_cell	3	-0.449929
CAACCTCGTGGTGTAG_LUNG_T09	Macrophages	3	0.0377909
CAACCTCTCAGATAAG_LUNG_T09	T_cells	3	-0.184193
CAACCTCTCCACGAAT_LUNG_T09	T_cells	3	-0.327991
CAACCTCTCCGAATGT_LUNG_T09	T_cells	3	-0.0408469
CAACTAGAGCCAGTTT_LUNG_T09	CD8+ T-cells	3	-0.479873
CAACTAGAGGACAGAA_LUNG_T09	Macrophages	3	-0.0613071
CAACTAGAGGCGACAT_LUNG_T09	Monocytes	3	-0.263941
CAACTAGCACGGCCAT_LUNG_T09	CD4+ T-cells	3	-0.116124
CAACTAGTCATGCATG_LUNG_T09	T_cells	3	-0.216248
CAACTAGTCGTGACAT_LUNG_T09	CD8+ T-cells	3	-0.360166
CAAGAAAAGCCGGTAA_LUNG_T09	B_cell	3	-0.352363
CAAGAAAAGCTAGTGG_LUNG_T09	Monocytes	3	-0.213638
CAAGAAAAGTCATGCT_LUNG_T09	Macrophages	3	-0.282605
CAAGAAAGTAAATGTG_LUNG_T09	T_cells	3	-0.310196
CAAGAAATCCCGGATG_LUNG_T09	B_cell	3	-0.160653
CAAGAAATCCCTGACT_LUNG_T09	T_cells	3	0.041444
CAAGAAATCGGCGCTA_LUNG_T09	Monocytes	3	-0.46777
CAAGATCAGAAAGTGG_LUNG_T09	T_cells	3	-0.291495
CAAGATCAGACCTAGG_LUNG_T09	T_cells	3	-0.124196
CAAGATCAGCAAATCA_LUNG_T09	T_cells	3	-0.431546
CAAGATCAGGATGCGT_LUNG_T09	CD8+ T-cells	3	-0.149659
CAAGATCAGGCACATG_LUNG_T09	Monocytes	3	0.273698
CAAGATCAGGCCCGTT_LUNG_T09	CD8+ T-cells	3	-0.175145
CAAGATCCAGAAGCAC_LUNG_T09	T_cells	3	-0.136799
CAAGATCCATTCGACA_LUNG_T09	Macrophages	3	-0.0829799
CAAGATCGTTGGTTTG_LUNG_T09	Epithelial_cells	3	0.0310988
CAAGATCTCACCAGGC_LUNG_T09	Macrophages	3	0.146396
CAAGATCTCCAGTAGT_LUNG_T09	NK_cell	3	-0.444586
CAAGATCTCCTCTAGC_LUNG_T09	Monocytes	3	-0.509899
CAAGATCTCGCCTGTT_LUNG_T09	NK cells	3	-0.457769
CAAGATCTCTGGCGAC_LUNG_T09	NK_cell	3	-0.440327
CAAGGCCAGATGCCAG_LUNG_T09	Epithelial_cells	3	0.00339073
CAAGGCCAGCTAAACA_LUNG_T09	Macrophages	3	-0.390954
CAAGGCCAGCTGAACG_LUNG_T09	T_cells	3	-0.30329
CAAGGCCAGTACGTAA_LUNG_T09	Endothelial cells	3	-0.235677
CAAGGCCAGTGCGATG_LUNG_T09	NK_cell	3	-0.289827
CAAGGCCCAGCGTAAG_LUNG_T09	T_cells	3	-0.346488
CAAGGCCCATTGGTAC_LUNG_T09	NK_cell	3	-0.30616
CAAGGCCTCCTAGAAC_LUNG_T09	T_cells	3	-0.466206
CAAGTTGAGTACGCGA_LUNG_T09	NK_cell	3	-0.306632
CAAGTTGAGTATTGGA_LUNG_T09	T_cells	3	-0.444312
CAAGTTGAGTGCGTGA_LUNG_T09	NK_cell	3	-0.310276
CAAGTTGCAAGCGAGT_LUNG_T09	T_cells	3	-0.460214
CAAGTTGCATACCATG_LUNG_T09	Macrophages	3	-0.206672
CAAGTTGGTCACACGC_LUNG_T09	Macrophages	3	-0.0432707
CAAGTTGTCGCGCCAA_LUNG_T09	T_cells	3	0.190913
CACAAACAGACGCTTT_LUNG_T09	Macrophages	3	0.114049
CACAAACAGAGCCTAG_LUNG_T09	Macrophages	3	-0.349155
CACAAACAGCTCAACT_LUNG_T09	Monocytes	3	-0.272676
CACAAACAGGAGTTGC_LUNG_T09	NK_cell	3	-0.44313
CACAAACCAAACCCAT_LUNG_T09	T_cells	3	-0.128022
CACAAACGTTCCACAA_LUNG_T09	CD8+ T-cells	3	-0.451522
CACAAACTCTTGTTTG_LUNG_T09	T_cells	3	-0.109299
CACACAAAGAGTCTGG_LUNG_T09	Endothelial cells	3	-0.0996788
CACACAAAGCAATCTC_LUNG_T09	T_cells	3	-0.151558
CACACAAAGCACCGTC_LUNG_T09	Macrophage	3	-0.406112
CACACAAGTAATCACC_LUNG_T09	Endothelial cells	3	0.173002
CACACAAGTCAACTGT_LUNG_T09	Monocytes	3	-0.18606
CACACAAGTTTGGCGC_LUNG_T09	Macrophages	3	-0.0208613
CACACAATCCTGCTTG_LUNG_T09	Epithelial_cells	3	-0.351314
CACACAATCGTAGGAG_LUNG_T09	Monocytes	3	0.0222978
CACACAATCTCGCATC_LUNG_T09	Monocytes	3	-0.314939
CACACCTAGAGGTACC_LUNG_T09	T_cells	3	-0.363264
CACACCTAGGCCCTCA_LUNG_T09	T_cells	3	-0.455323
CACACCTCAAGAAGAG_LUNG_T09	B-cells	3	-0.312966
CACACCTGTGGTAACG_LUNG_T09	Monocytes	3	-0.179769
CACACCTGTTCCACAA_LUNG_T09	Macrophages	3	0.192366
CACACTCAGCCAACAG_LUNG_T09	CD8+ T-cells	3	-0.203759
CACACTCAGGTGGGTT_LUNG_T09	T_cells	3	-0.326574
CACACTCGTCATACTG_LUNG_T09	NK_cell	3	-0.443877
CACACTCGTTCATGGT_LUNG_T09	T_cells	3	-0.343151
CACAGGCAGATCCCAT_LUNG_T09	Monocytes	3	-0.458455
CACAGGCCAGTCGTGC_LUNG_T09	T_cells	3	-0.446196
CACAGGCGTACCAGTT_LUNG_T09	T_cells	3	-0.439372
CACAGGCGTAGCTTGT_LUNG_T09	T_cells	3	-0.456199
CACAGGCTCGGCTTGG_LUNG_T09	NK cells	3	-0.298976
CACAGTAAGCTGGAAC_LUNG_T09	Macrophages	3	-0.251337
CACAGTAAGGAGTACC_LUNG_T09	CD4+ T-cells	3	-0.309111
CACAGTACAAGACACG_LUNG_T09	CD8+ T-cells	3	-0.176277
CACAGTACATTCTCAT_LUNG_T09	T_cells	3	-0.335192
CACAGTAGTCCAACTA_LUNG_T09	Monocytes	3	-0.458555
CACAGTATCAAGGTAA_LUNG_T09	Monocytes	3	-0.510514
CACAGTATCATAGCAC_LUNG_T09	CD8+ T-cells	3	-0.452474
CACATAGAGCTGTCTA_LUNG_T09	CD8+ T-cells	3	-0.108502
CACATAGCACGACTCG_LUNG_T09	Macrophages	3	-0.388081
CACATAGCAGTCGATT_LUNG_T09	CD8+ T-cells	3	-0.272277
CACATAGCATGCAATC_LUNG_T09	T_cells	3	-0.449266
CACATAGGTAAACGCG_LUNG_T09	Macrophages	3	-0.0276895
CACATAGGTTAAGAAC_LUNG_T09	Macrophages	3	-0.00825222
CACATAGGTTCCCGAG_LUNG_T09	T_cells	3	-0.284737
CACATAGTCCGAAGAG_LUNG_T09	Macrophages	3	0.133292
CACATTTAGGAATCGC_LUNG_T09	Monocytes	3	-0.163952
CACATTTCAAGTCTGT_LUNG_T09	T_cells	3	-0.288668
CACATTTCAGTCAGCC_LUNG_T09	Macrophages	3	0.10608
CACATTTGTAAGCACG_LUNG_T09	Macrophages	3	-0.171533
CACATTTGTAGAGCTG_LUNG_T09	Monocytes	3	-0.378578
CACATTTGTCACTGGC_LUNG_T09	NK cells	3	-0.312316
CACATTTGTGGCGAAT_LUNG_T09	NK_cell	3	0.237922
CACATTTTCGTTACGA_LUNG_T09	NK_cell	3	-0.439221
CACATTTTCTCGAGTA_LUNG_T09	T_cells	3	-0.354658
CACCACTAGCTAAACA_LUNG_T09	T_cells	3	-0.0736138
CACCACTCAAAGCGGT_LUNG_T09	CD8+ T-cells	3	-0.0882676
CACCACTCAATGGACG_LUNG_T09	CD8+ T-cells	3	-0.448447
CACCACTTCAAAGTAG_LUNG_T09	CD4+ T-cells	3	-0.309547
CACCACTTCACGCGGT_LUNG_T09	Monocytes	3	-0.434469
CACCACTTCATGTAGC_LUNG_T09	NK_cell	3	-0.36507
CACCAGGAGACCTAGG_LUNG_T09	Macrophages	3	0.147451
CACCAGGCAATCTGCA_LUNG_T09	Macrophages	3	-0.423209
CACCAGGCACGAAGCA_LUNG_T09	NK_cell	3	-0.211539
CACCAGGCACGTGAGA_LUNG_T09	T_cells	3	-0.119962
CACCAGGGTACCGTAT_LUNG_T09	Monocytes	3	-0.202678
CACCAGGGTAGGACAC_LUNG_T09	T_cells	3	-0.291779
CACCTTGCAAGTTAAG_LUNG_T09	T_cells	3	-0.461266
CACCTTGCACGCGAAA_LUNG_T09	CD8+ T-cells	3	-0.127497
CACCTTGCAGGGCATA_LUNG_T09	Macrophages	3	0.135658
CACCTTGCATATGAGA_LUNG_T09	NK_cell	3	-0.326074
CACCTTGGTCCCGACA_LUNG_T09	Macrophages	3	-0.220093
CACCTTGGTCTCCATC_LUNG_T09	Macrophages	3	0.104859
CACCTTGGTTTGCATG_LUNG_T09	Monocytes	3	-0.245437
CACCTTGTCACCGGGT_LUNG_T09	CD4+ T-cells	3	-0.333439
CACCTTGTCCGAAGAG_LUNG_T09	Macrophages	3	-0.095145
CACCTTGTCTGCAAGT_LUNG_T09	CD8+ T-cells	3	-0.438488
CACTCCAAGAGATGAG_LUNG_T09	T_cells	3	-0.3162
CACTCCAAGCCCTAAT_LUNG_T09	Endothelial_cells	3	0.208172
CACTCCAAGGATGCGT_LUNG_T09	T_cells	3	-0.31671
CACTCCACAAGTCTGT_LUNG_T09	NK_cell	3	-0.30582
CACTCCACACGACTCG_LUNG_T09	T_cells	3	-0.194135
CACTCCACACTTCGAA_LUNG_T09	Epithelial_cells	3	-0.357522
CACTCCACAGATAATG_LUNG_T09	DC	3	0.46826
CACTCCACAGATGGGT_LUNG_T09	DC	3	-0.0876356
CACTCCAGTACCAGTT_LUNG_T09	Macrophages	3	-0.306876
CACTCCAGTAGCACGA_LUNG_T09	NK_cell	3	-0.066785
CACTCCAGTGAAATCA_LUNG_T09	Macrophages	3	-0.449089
CACTCCAGTGACGCCT_LUNG_T09	NK_cell	3	-0.308979
CACTCCAGTGGTCTCG_LUNG_T09	Monocytes	3	0.187416
CACTCCAGTGTGACGA_LUNG_T09	T_cells	3	-0.513373
CACTCCATCCGCTGTT_LUNG_T09	Monocytes	3	-0.465839
CACTCCATCCTTGCCA_LUNG_T09	T_cells	3	-0.21738
CAGAATCAGGCCGAAT_LUNG_T09	Monocytes	3	-0.295798
CAGAATCCAAAGGTGC_LUNG_T09	T_cells	3	-0.312257
CAGAATCCACCACCAG_LUNG_T09	Epithelial_cells	3	-0.32309
CAGAATCCACCGTTGG_LUNG_T09	NK_cell	3	-0.453219
CAGAATCTCATGGTCA_LUNG_T09	Macrophages	3	-0.0383637
CAGAATCTCGAACGGA_LUNG_T09	CD8+ T-cells	3	-0.329774
CAGAGAGAGAAACCTA_LUNG_T09	T_cells	3	-0.352572
CAGAGAGAGCAGATCG_LUNG_T09	Macrophages	3	-0.269566
CAGAGAGAGTACTTGC_LUNG_T09	T_cells	3	-0.33829
CAGAGAGAGTGTCTCA_LUNG_T09	CD8+ T-cells	3	-0.445498
CAGAGAGGTAACGTTC_LUNG_T09	NK_cell	3	-0.282238
CAGAGAGGTAGTGAAT_LUNG_T09	Macrophages	3	-0.333514
CAGAGAGGTTCTGAAC_LUNG_T09	Macrophages	3	-0.235824
CAGAGAGGTTGGACCC_LUNG_T09	Monocytes	3	-0.210545
CAGAGAGTCACATACG_LUNG_T09	Macrophages	3	-0.080161
CAGAGAGTCATCGCTC_LUNG_T09	Macrophages	3	0.0996435
CAGATCAAGCTCAACT_LUNG_T09	Macrophages	3	-0.428274
CAGATCAAGTAGCCGA_LUNG_T09	Macrophages	3	-0.175561
CAGATCACACATGACT_LUNG_T09	Macrophages	3	-0.055653
CAGATCAGTATCACCA_LUNG_T09	T_cells	3	-0.448401
CAGATCAGTCATACTG_LUNG_T09	Macrophages	3	-0.395959
CAGATCAGTTGTACAC_LUNG_T09	CD8+ T-cells	3	-0.453273
CAGATCATCATGTCCC_LUNG_T09	CD8+ T-cells	3	-0.457841
CAGATCATCCCGACTT_LUNG_T09	NK_cell	3	-0.449899
CAGATCATCTAGCACA_LUNG_T09	T_cells	3	-0.471165
CAGATCATCTGCGGCA_LUNG_T09	Macrophages	3	-0.0916979
CAGCAGCAGAGCTGCA_LUNG_T09	Monocytes	3	-0.0930639
CAGCAGCAGCGTCAAG_LUNG_T09	T_cells	3	-0.433621
CAGCAGCAGGCAGTCA_LUNG_T09	DC	3	-0.407887
CAGCAGCGTAGCTAAA_LUNG_T09	Macrophages	3	-0.295047
CAGCAGCGTTCGAATC_LUNG_T09	B-cells	3	-0.135194
CAGCAGCGTTCGCTAA_LUNG_T09	T_cells	3	-0.430282
CAGCAGCTCACCACCT_LUNG_T09	NK_cell	3	-0.475307
CAGCAGCTCGAATGCT_LUNG_T09	T_cells	3	-0.439468
CAGCAGCTCGCGTTTC_LUNG_T09	T_cells	3	-0.288902
CAGCAGCTCGGTGTCG_LUNG_T09	B-cells	3	-0.183809
CAGCATAAGATACACA_LUNG_T09	Monocytes	3	-0.085667
CAGCATAAGATCACGG_LUNG_T09	T_cells	3	-0.109827
CAGCATAAGCGTAGTG_LUNG_T09	NK_cell	3	-0.453464
CAGCATAAGTTTAGGA_LUNG_T09	Monocytes	3	-0.0284435
CAGCATACAAAGCGGT_LUNG_T09	DC	3	-0.341042
CAGCATACAAAGTCAA_LUNG_T09	B_cell	3	0.0473299
CAGCATACAACTGCTA_LUNG_T09	Macrophages	3	0.165308
CAGCATACAGCCTATA_LUNG_T09	T_cells	3	-0.458416
CAGCATACATGAAGTA_LUNG_T09	T_cells	3	-0.467971
CAGCATAGTGTGCCTG_LUNG_T09	Macrophages	3	-0.343388
CAGCATATCAGAGCTT_LUNG_T09	Macrophages	3	-0.316987
CAGCATATCAGCGACC_LUNG_T09	Macrophages	3	-0.419112
CAGCCGAGTACCCAAT_LUNG_T09	T_cells	3	-0.4384
CAGCCGAGTCTAGTCA_LUNG_T09	T_cells	3	-0.457449
CAGCCGAGTGCATCTA_LUNG_T09	CD8+ T-cells	3	-0.165632
CAGCCGATCAGCTCGG_LUNG_T09	Monocyte	3	-0.214094
CAGCCGATCCTGCCAT_LUNG_T09	Epithelial_cells	3	-0.358361
CAGCGACAGCCAGTTT_LUNG_T09	CD8+ T-cells	3	-0.453387
CAGCGACAGGTCATCT_LUNG_T09	T_cells	3	-0.321479
CAGCGACGTAAATGAC_LUNG_T09	Macrophages	3	-0.140028
CAGCGACGTAGTACCT_LUNG_T09	Macrophages	3	-0.2198
CAGCGACGTGGAAAGA_LUNG_T09	Macrophages	3	0.0602309
CAGCGACGTTAAGACA_LUNG_T09	CD8+ T-cells	3	-0.302809
CAGCGACTCTCTGCTG_LUNG_T09	Monocytes	3	-0.370928
CAGCTAAAGCCCAACC_LUNG_T09	Macrophages	3	-0.262472
CAGCTAAAGTCATGCT_LUNG_T09	T_cells	3	-0.319698
CAGCTAAAGTCGTTTG_LUNG_T09	Macrophages	3	-0.258289
CAGCTAAAGTGTGGCA_LUNG_T09	Macrophages	3	-0.141593
CAGCTAACAAGGCTCC_LUNG_T09	Monocytes	3	-0.149486
CAGCTAACAATCTACG_LUNG_T09	B_cell	3	-0.453833
CAGCTAACAATGTTGC_LUNG_T09	T_cells	3	-0.219596
CAGCTAACAGGGAGAG_LUNG_T09	B_cell	3	-0.320914
CAGCTAACATACCATG_LUNG_T09	T_cells	3	-0.444924
CAGCTAAGTGGCTCCA_LUNG_T09	Macrophages	3	-0.267693
CAGCTAAGTTCAGCGC_LUNG_T09	T_cells	3	-0.0988705
CAGCTAATCAACCATG_LUNG_T09	Macrophages	3	0.02601
CAGCTAATCCGCATCT_LUNG_T09	CD4+ T-cells	3	-0.457025
CAGCTGGCACGGTAAG_LUNG_T09	DC	3	-0.412999
CAGCTGGCATATGGTC_LUNG_T09	Monocytes	3	-0.464434
CAGCTGGTCCTTTCGG_LUNG_T09	T_cells	3	-0.146486
CAGCTGGTCGCTTGTC_LUNG_T09	T_cells	3	-0.438752
CAGCTGGTCTGGTATG_LUNG_T09	Macrophages	3	-0.463021
CAGGTGCAGCCACGCT_LUNG_T09	DC	3	-0.411636
CAGGTGCGTCACCTAA_LUNG_T09	T_cells	3	-0.302904
CAGGTGCTCAACCATG_LUNG_T09	B-cells	3	-0.0169507
CAGGTGCTCACGCGGT_LUNG_T09	B-cells	3	-0.107791
CAGGTGCTCTGGGCCA_LUNG_T09	CD8+ T-cells	3	-0.477605
CAGTAACAGAGTAAGG_LUNG_T09	T_cells	3	-0.368244
CAGTAACAGATGTGGC_LUNG_T09	T_cells	3	-0.309883
CAGTAACCAAGGTGTG_LUNG_T09	Monocytes	3	-0.235102
CAGTAACCACGGCGTT_LUNG_T09	T_cells	3	-0.523481
CAGTAACCATCACGAT_LUNG_T09	NK_cell	3	-0.305464
CAGTAACGTCTAGTCA_LUNG_T09	CD8+ T-cells	3	-0.104261
CAGTCCTAGTAGCGGT_LUNG_T09	T_cells	3	-0.320672
CAGTCCTAGTCCGTAT_LUNG_T09	DC	3	-0.209127
CAGTCCTGTTCCGTCT_LUNG_T09	DC	3	-0.342807
CAGTCCTGTTGAGGTG_LUNG_T09	T_cells	3	-0.465914
CAGTCCTTCCACTGGG_LUNG_T09	T_cells	3	-0.446257
CAGTCCTTCGTTTATC_LUNG_T09	T_cells	3	-0.310279
CATATGGAGACCTTTG_LUNG_T09	CD8+ T-cells	3	-0.130522
CATATGGGTCTAACGT_LUNG_T09	Macrophages	3	-0.419371
CATATGGGTTTCGCTC_LUNG_T09	CD8+ T-cells	3	-0.445675
CATATGGTCAACACCA_LUNG_T09	Macrophages	3	-0.0811172
CATATGGTCACATAGC_LUNG_T09	T_cells	3	-0.146835
CATATGGTCCACGCAG_LUNG_T09	NK cells	3	-0.428137
CATATGGTCCGCATAA_LUNG_T09	T_cells	3	-0.321234
CATATGGTCGATAGAA_LUNG_T09	T_cells	3	-0.368809
CATATGGTCTTGTATC_LUNG_T09	NK_cell	3	-0.448175
CATATTCAGGCTATCT_LUNG_T09	B-cells	3	-0.357921
CATATTCAGGTGGGTT_LUNG_T09	T_cells	3	-0.205176
CATATTCAGGTGTGGT_LUNG_T09	T_cells	3	-0.0324983
CATATTCAGTGATCGG_LUNG_T09	CD8+ T-cells	3	-0.3431
CATATTCAGTTATCGC_LUNG_T09	CD8+ T-cells	3	-0.441181
CATATTCCACATTTCT_LUNG_T09	Macrophages	3	-0.273179
CATATTCCACGCCAGT_LUNG_T09	NK_cell	3	-0.298354
CATATTCCATGGTTGT_LUNG_T09	T_cells	3	-0.3008
CATATTCGTGACCAAG_LUNG_T09	T_cells	3	-0.44414
CATATTCGTTGTCGCG_LUNG_T09	CD8+ T-cells	3	-0.437465
CATATTCTCTGCGTAA_LUNG_T09	T_cells	3	-0.332922
CATCAAGAGCCTCGTG_LUNG_T09	Monocyte	3	-0.262286
CATCAAGCAGCGATCC_LUNG_T09	Macrophages	3	-0.216101
CATCAAGCAGTCAGCC_LUNG_T09	Macrophages	3	-0.39384
CATCAAGGTTCTGGTA_LUNG_T09	T_cells	3	-0.455371
CATCAGAAGACACTAA_LUNG_T09	T_cells	3	-0.412428
CATCAGAAGCACACAG_LUNG_T09	Monocytes	3	-0.124917
CATCAGAAGGGTGTTG_LUNG_T09	NK cells	3	-0.441043
CATCAGAAGTGAACAT_LUNG_T09	T_cells	3	-0.434972
CATCAGAGTAACGTTC_LUNG_T09	NK_cell	3	-0.294503
CATCAGAGTAGCTAAA_LUNG_T09	CD8+ T-cells	3	-0.428402
CATCAGAGTCCAAGTT_LUNG_T09	CD8+ T-cells	3	-0.449083
CATCAGAGTGCAGTAG_LUNG_T09	Epithelial_cells	3	-0.152044
CATCAGAGTGTAATGA_LUNG_T09	T_cells	3	-0.305935
CATCAGATCCCAAGTA_LUNG_T09	Macrophages	3	-0.254097
CATCAGATCGAGAACG_LUNG_T09	CD8+ T-cells	3	-0.442387
CATCAGATCTGTCTAT_LUNG_T09	CD8+ T-cells	3	-0.439996
CATCAGATCTTGCAAG_LUNG_T09	Endothelial cells	3	0.247486
CATCCACAGAAACCGC_LUNG_T09	B-cells	3	-0.13204
CATCCACAGCGTAGTG_LUNG_T09	T_cells	3	-0.42991
CATCCACAGGCATGTG_LUNG_T09	T_cells	3	-0.459355
CATCCACCAGCCTTGG_LUNG_T09	T_cells	3	-0.279557
CATCCACCAGGAATGC_LUNG_T09	Monocytes	3	0.0723509
CATCCACCATCTCGCT_LUNG_T09	T_cells	3	-0.317128
CATCCACGTAGGGACT_LUNG_T09	B-cells	3	0.332566
CATCCACTCCAAGCCG_LUNG_T09	NK_cell	3	-0.12854
CATCCACTCCGCTGTT_LUNG_T09	Macrophages	3	-0.0694966
CATCGAAAGCGTGTCC_LUNG_T09	NK_cell	3	-0.315109
CATCGAAAGGCTAGCA_LUNG_T09	T_cells	3	-0.323119
CATCGAACACACAGAG_LUNG_T09	NK_cell	3	-0.443704
CATCGAACACCTGGTG_LUNG_T09	CD8+ T-cells	3	-0.0848397
CATCGAACAGGACCCT_LUNG_T09	CD8+ T-cells	3	-0.211625
CATCGAATCGTTACGA_LUNG_T09	Monocytes	3	-0.457432
CATCGGGAGATTACCC_LUNG_T09	Macrophages	3	-0.457521
CATCGGGCAGCCTATA_LUNG_T09	Macrophages	3	-0.27806
CATCGGGCATTACCTT_LUNG_T09	T_cells	3	-0.487332
CATCGGGTCACGCGGT_LUNG_T09	T_cells	3	-0.364854
CATCGGGTCAGCTCGG_LUNG_T09	T_cells	3	-0.140767
CATCGGGTCATCGCTC_LUNG_T09	Monocytes	3	0.198124
CATCGGGTCATGGTCA_LUNG_T09	Macrophages	3	-0.0793558
CATCGGGTCTTTACGT_LUNG_T09	CD8+ T-cells	3	-0.30418
CATGACAAGCGTGAAC_LUNG_T09	CD8+ T-cells	3	-0.101341
CATGACAGTGCCTGTG_LUNG_T09	T_cells	3	-0.13229
CATGACATCACATACG_LUNG_T09	Macrophages	3	-0.108231
CATGACATCTCGTTTA_LUNG_T09	T_cells	3	-0.134195
CATGACATCTGGTGTA_LUNG_T09	Macrophages	3	0.100182
CATGCCTAGTGCGTGA_LUNG_T09	Macrophages	3	0.208809
CATGCCTCAAGCCGTC_LUNG_T09	CD8+ T-cells	3	-0.461687
CATGCCTGTCAGAATA_LUNG_T09	NK_cell	3	-0.327927
CATGCCTGTCGCGGTT_LUNG_T09	Epithelial_cells	3	-0.4706
CATGCCTGTGCACCAC_LUNG_T09	CD8+ T-cells	3	-0.451559
CATGCCTTCCTGTAGA_LUNG_T09	Macrophages	3	-0.124674
CATGCCTTCGATCCCT_LUNG_T09	Macrophages	3	-0.265905
CATGGCGAGAAGAAGC_LUNG_T09	T_cells	3	-0.352004
CATGGCGAGATATGCA_LUNG_T09	T_cells	3	0.23322
CATGGCGCAGCTTAAC_LUNG_T09	T_cells	3	-0.454239
CATGGCGCAGTAGAGC_LUNG_T09	Macrophage	3	-0.349206
CATGGCGCAGTCCTTC_LUNG_T09	T_cells	3	-0.456412
CATGGCGCATCAGTCA_LUNG_T09	Macrophages	3	0.0463636
CATGGCGCATGGGAAC_LUNG_T09	Epithelial_cells	3	-0.222337
CATGGCGGTCAATACC_LUNG_T09	T_cells	3	-0.33852
CATGGCGGTGTGAATA_LUNG_T09	Macrophages	3	0.0163525
CATGGCGGTTAAGAAC_LUNG_T09	Macrophages	3	-0.286538
CATGGCGGTTCGTGAT_LUNG_T09	Macrophages	3	-0.335111
CATGGCGGTTGACGTT_LUNG_T09	Macrophage	3	-0.433531
CATGGCGTCGCAGGCT_LUNG_T09	NK_cell	3	-0.450475
CATTATCAGATGCGAC_LUNG_T09	Macrophages	3	-0.540242
CATTATCAGGAGCGTT_LUNG_T09	CD8+ T-cells	3	-0.303889
CATTATCAGGAGTACC_LUNG_T09	T_cells	3	-0.360584
CATTATCAGGGTGTTG_LUNG_T09	T_cells	3	-0.333744
CATTATCCAAGACACG_LUNG_T09	Monocytes	3	-0.178274
CATTATCCACTGCCAG_LUNG_T09	Monocytes	3	-0.276931
CATTATCCATCGGACC_LUNG_T09	DC	3	-0.45836
CATTATCGTAAGTGTA_LUNG_T09	Macrophages	3	0.00694339
CATTATCGTACGCTGC_LUNG_T09	Macrophages	3	-0.0250629
CATTATCGTTTGGCGC_LUNG_T09	Macrophages	3	-0.12658
CATTATCTCAAGGCTT_LUNG_T09	T_cells	3	-0.302442
CATTATCTCCGTTGCT_LUNG_T09	Macrophages	3	-0.402409
CATTCGCAGTGTGAAT_LUNG_T09	Macrophage	3	0.177297
CATTCGCCACCTCGTT_LUNG_T09	T_cells	3	-0.336787
CATTCGCCATCTCGCT_LUNG_T09	B-cells	3	0.35193
CATTCGCGTGCGAAAC_LUNG_T09	T_cells	3	-0.334361
CCAATCCAGAAAGTGG_LUNG_T09	Macrophages	3	-0.0535111
CCAATCCCACTGTTAG_LUNG_T09	T_cells	3	0.0385713
CCAATCCCATCGGGTC_LUNG_T09	T_cells	3	-0.310448
CCAATCCCATCTATGG_LUNG_T09	Monocytes	3	-0.371805
CCAATCCGTCGCGAAA_LUNG_T09	NK_cell	3	-0.44842
CCAATCCGTCTAACGT_LUNG_T09	CD8+ T-cells	3	-0.172538
CCAATCCGTGTGACGA_LUNG_T09	Macrophages	3	0.170265
CCAATCCGTTGAACTC_LUNG_T09	T_cells	3	-0.44166
CCAATCCTCACTTCAT_LUNG_T09	CD4+ T-cells	3	-0.336123
CCAATCCTCCGGGTGT_LUNG_T09	Macrophages	3	-0.381108
CCAATCCTCTGCGTAA_LUNG_T09	Macrophages	3	-0.108682
CCAATCCTCTTACCGC_LUNG_T09	CD8+ T-cells	3	-0.467795
CCACCTAAGCCAGGAT_LUNG_T09	T_cells	3	-0.433343
CCACCTAAGGCAAAGA_LUNG_T09	Macrophages	3	-0.266702
CCACCTAAGTGCCATT_LUNG_T09	Macrophages	3	-0.354813
CCACCTACAAGAGGCT_LUNG_T09	T_cells	3	-0.320361
CCACCTACAGCATGAG_LUNG_T09	Macrophages	3	-0.0835895
CCACCTACATGGATGG_LUNG_T09	Epithelial_cells	3	0.0287243
CCACCTAGTATAATGG_LUNG_T09	DC	3	-0.509319
CCACCTAGTGAGTATA_LUNG_T09	Macrophages	3	-0.113325
CCACCTATCTACTCAT_LUNG_T09	Macrophages	3	-0.254538
CCACGGAAGATCGATA_LUNG_T09	NK_cell	3	-0.175231
CCACGGAAGCTAAGAT_LUNG_T09	Monocytes	3	-0.206407
CCACGGAAGGCAAAGA_LUNG_T09	Macrophages	3	-0.376246
CCACGGACAAATCCGT_LUNG_T09	DC	3	-0.237759
CCACGGACACAGGAGT_LUNG_T09	T_cells	3	-0.303437
CCACGGACATTACGAC_LUNG_T09	Macrophages	3	0.0372719
CCACGGAGTGCCTGGT_LUNG_T09	Macrophages	3	-0.252349
CCACGGAGTGTTTGTG_LUNG_T09	NK_cell	3	-0.106847
CCACGGAGTTCGTTGA_LUNG_T09	NK_cell	3	-0.00236001
CCACGGATCTACCTGC_LUNG_T09	Macrophages	3	0.14579
CCACGGATCTACTATC_LUNG_T09	T_cells	3	-0.353523
CCACTACAGAAACGCC_LUNG_T09	B_cell	3	-0.297834
CCACTACAGCAGGCTA_LUNG_T09	NK_cell	3	-0.319687
CCACTACAGTGTGAAT_LUNG_T09	DC	3	-0.11531
CCACTACCATCACCCT_LUNG_T09	CD8+ T-cells	3	-0.302449
CCACTACTCGAGAGCA_LUNG_T09	Monocytes	3	-0.390158
CCAGCGAAGCTGATAA_LUNG_T09	NK_cell	3	-0.459859
CCAGCGAAGGAGTACC_LUNG_T09	T_cells	3	-0.139921
CCAGCGAAGGTGATTA_LUNG_T09	B-cells	3	-0.209861
CCAGCGACAAATTGCC_LUNG_T09	CD8+ T-cells	3	-0.469107
CCAGCGACAAGCCTAT_LUNG_T09	Monocytes	3	-0.35376
CCAGCGACAGACGCAA_LUNG_T09	CD8+ T-cells	3	-0.173188
CCAGCGACAGCCACCA_LUNG_T09	T_cells	3	-0.460178
CCAGCGACAGGACGTA_LUNG_T09	T_cells	3	-0.442216
CCAGCGACATATGGTC_LUNG_T09	Macrophages	3	0.214103
CCAGCGAGTTACCGAT_LUNG_T09	T_cells	3	-0.302281
CCAGCGAGTTGAGTTC_LUNG_T09	T_cells	3	-0.463724
CCATGTCAGACTGGGT_LUNG_T09	Monocytes	3	-0.20669
CCATGTCCAAGTAGTA_LUNG_T09	T_cells	3	-0.330284
CCATGTCCACGCGAAA_LUNG_T09	B-cells	3	-0.408795
CCATGTCCACTATCTT_LUNG_T09	T_cells	3	-0.455188
CCATGTCCAGGGTTAG_LUNG_T09	Macrophages	3	0.246729
CCATGTCCATGAACCT_LUNG_T09	Monocytes	3	-0.147057
CCATGTCGTCAAACTC_LUNG_T09	Macrophages	3	-0.138555
CCATGTCGTCGCTTTC_LUNG_T09	DC	3	-0.408723
CCATGTCGTTTGGGCC_LUNG_T09	Macrophages	3	-0.237675
CCATGTCTCAATACCG_LUNG_T09	CD8+ T-cells	3	-0.449842
CCATGTCTCAGGATCT_LUNG_T09	Monocytes	3	-0.538235
CCATGTCTCCAGTATG_LUNG_T09	Monocytes	3	-0.301541
CCATTCGAGACCTTTG_LUNG_T09	Monocytes	3	-0.248813
CCATTCGAGTGTACCT_LUNG_T09	CD8+ T-cells	3	-0.128054
CCATTCGCAATGAATG_LUNG_T09	Monocytes	3	-0.30825
CCATTCGGTATCAGTC_LUNG_T09	NK_cell	3	-0.355562
CCATTCGGTCCAGTTA_LUNG_T09	B-cells	3	-0.398888
CCATTCGGTGCAGTAG_LUNG_T09	T_cells	3	-0.338002
CCATTCGTCTATGTGG_LUNG_T09	Epithelial_cells	3	0.24943
CCCAATCAGACGCAAC_LUNG_T09	CD8+ T-cells	3	-0.463145
CCCAATCAGCGGCTTC_LUNG_T09	CD8+ T-cells	3	-0.346702
CCCAATCAGTACACCT_LUNG_T09	Macrophages	3	-0.223932
CCCAATCCAAGACGTG_LUNG_T09	DC	3	-0.331427
CCCAATCCACAGGAGT_LUNG_T09	NK_cell	3	-0.168659
CCCAATCGTCAGAGGT_LUNG_T09	T_cells	3	-0.108672
CCCAATCGTCCTGCTT_LUNG_T09	Macrophages	3	-0.456202
CCCAATCTCGGTTCGG_LUNG_T09	Macrophages	3	-0.275203
CCCAATCTCTGTTGAG_LUNG_T09	Monocytes	3	-0.106074
CCCAGTTAGCAATCTC_LUNG_T09	Macrophages	3	-0.319005
CCCAGTTAGCTCCTCT_LUNG_T09	Macrophages	3	-0.138084
CCCAGTTAGGATGTAT_LUNG_T09	Monocytes	3	-0.480393
CCCAGTTCAAGTCATC_LUNG_T09	T_cells	3	-0.33406
CCCAGTTCATATGAGA_LUNG_T09	Macrophages	3	0.0292745
CCCAGTTGTAGCTCCG_LUNG_T09	CD8+ T-cells	3	-0.202104
CCCAGTTGTCCTAGCG_LUNG_T09	CD8+ T-cells	3	-0.452228
CCCAGTTGTGCCTGCA_LUNG_T09	Macrophages	3	-0.119932
CCCAGTTTCCTAGGGC_LUNG_T09	T_cells	3	-0.438521
CCCATACAGATCTGCT_LUNG_T09	B_cell	3	-0.419576
CCCATACAGCGCTCCA_LUNG_T09	Macrophages	3	-0.322301
CCCATACAGGGTCTCC_LUNG_T09	T_cells	3	-0.0498257
CCCATACAGGTGTTAA_LUNG_T09	Macrophages	3	0.0289242
CCCATACCACGTAAGG_LUNG_T09	Macrophages	3	-0.206502
CCCATACCACTTACGA_LUNG_T09	NK cells	3	-0.449897
CCCATACCAGATCCAT_LUNG_T09	Monocytes	3	-0.412684
CCCATACGTCCAAGTT_LUNG_T09	T_cells	3	-0.449149
CCCATACGTGTAACGG_LUNG_T09	Monocytes	3	-0.425479
CCCATACGTTGAACTC_LUNG_T09	Macrophages	3	-0.139176
CCCTCCTCACCTCGGA_LUNG_T09	Monocytes	3	-0.404251
CCCTCCTCATCACAAC_LUNG_T09	Macrophages	3	0.034374
CCCTCCTCATTACCTT_LUNG_T09	Fibroblasts	3	-0.28513
CCCTCCTGTCGCGGTT_LUNG_T09	T_cells	3	-0.437174
CCCTCCTTCCAAAGTC_LUNG_T09	Macrophages	3	-0.167853
CCGGGATAGAGGTAGA_LUNG_T09	B-cells	3	-0.399755
CCGGGATAGCGTCTAT_LUNG_T09	T_cells	3	-0.283174
CCGGGATAGTAGGCCA_LUNG_T09	B-cells	3	-0.28046
CCGGGATAGTTAGGTA_LUNG_T09	Macrophages	3	0.104859
CCGGGATAGTTGTAGA_LUNG_T09	Epithelial_cells	3	-0.0899991
CCGGGATCACTAAGTC_LUNG_T09	T_cells	3	-0.15766
CCGGGATCATACTCTT_LUNG_T09	Macrophages	3	-0.0223159
CCGGGATGTAAGAGGA_LUNG_T09	T_cells	3	-0.295593
CCGGGATGTAATCACC_LUNG_T09	Monocytes	3	-0.411547
CCGGGATGTATCGCAT_LUNG_T09	B_cell	3	-0.439559
CCGGGATGTCTCACCT_LUNG_T09	T_cells	3	-0.466779
CCGGGATGTGCAGTAG_LUNG_T09	Monocytes	3	-0.28856
CCGGGATGTGTAACGG_LUNG_T09	Epithelial_cells	3	-0.316332
CCGGGATGTGTCCTCT_LUNG_T09	Fibroblasts	3	-0.148554
CCGGGATGTTATGTGC_LUNG_T09	T_cells	3	-0.0282598
CCGGGATTCTGACCTC_LUNG_T09	T_cells	3	-0.323492
CCGGTAGAGTACCGGA_LUNG_T09	Monocytes	3	-0.198466
CCGGTAGCAAGCGCTC_LUNG_T09	Monocytes	3	-0.32278
CCGGTAGCACTCTGTC_LUNG_T09	DC	3	-0.443661
CCGGTAGCAGCGTCCA_LUNG_T09	T_cells	3	-0.292473
CCGGTAGGTATCAGTC_LUNG_T09	Macrophages	3	0.0108439
CCGGTAGGTCATCCCT_LUNG_T09	Macrophages	3	-0.367712
CCGGTAGGTCTAGCCG_LUNG_T09	Macrophages	3	-0.304375
CCGGTAGTCGATCCCT_LUNG_T09	T_cells	3	0.103832
CCGGTAGTCGGCTACG_LUNG_T09	Macrophages	3	-0.447697
CCGGTAGTCTGCTTGC_LUNG_T09	Endothelial cells	3	-0.135598
CCGTACTAGCAATCTC_LUNG_T09	Macrophages	3	0.0205017
CCGTACTAGCGTCAAG_LUNG_T09	T_cells	3	-0.46386
CCGTACTAGTGTCTCA_LUNG_T09	T_cells	3	-0.297681
CCGTACTAGTTCCACA_LUNG_T09	T_cells	3	-0.460485
CCGTACTCAAACGTGG_LUNG_T09	Monocytes	3	-0.150367
CCGTACTCAACGATGG_LUNG_T09	Monocytes	3	-0.123658
CCGTACTCAAGGTTCT_LUNG_T09	Macrophages	3	-0.292893
CCGTACTGTCACACGC_LUNG_T09	DC	3	-0.417747
CCGTACTTCAGCATGT_LUNG_T09	Macrophages	3	-0.122595
CCGTACTTCCACGTTC_LUNG_T09	Macrophages	3	-0.396524
CCGTACTTCCATTCTA_LUNG_T09	T_cells	3	-0.206676
CCGTACTTCCGCTGTT_LUNG_T09	Macrophages	3	-0.428302
CCGTACTTCTTGTTTG_LUNG_T09	Macrophages	3	-0.103535
CCGTGGAAGACTACAA_LUNG_T09	Macrophages	3	0.18471
CCGTGGAAGTGGAGAA_LUNG_T09	T_cells	3	-0.277807
CCGTGGAAGTTATCGC_LUNG_T09	Monocytes	3	-0.310368
CCGTGGACAACGCACC_LUNG_T09	T_cells	3	-0.441063
CCGTGGAGTGAGTGAC_LUNG_T09	Macrophages	3	-0.505591
CCGTGGAGTGTGTGCC_LUNG_T09	B-cells	3	-0.20988
CCGTGGAGTTCGTGAT_LUNG_T09	Monocytes	3	0.0257509
CCGTGGATCCGCGCAA_LUNG_T09	Monocytes	3	-0.282898
CCGTGGATCTTTACAC_LUNG_T09	CD4+ T-cells	3	-0.449237
CCGTTCAAGGTGCACA_LUNG_T09	Monocytes	3	-0.0225401
CCGTTCACACTCTGTC_LUNG_T09	B_cell	3	-0.270737
CCGTTCACATGTTGAC_LUNG_T09	Macrophages	3	-0.412129
CCGTTCAGTACCGTAT_LUNG_T09	T_cells	3	-0.463726
CCGTTCAGTCGGATCC_LUNG_T09	CD8+ T-cells	3	-0.317033
CCGTTCAGTGGCTCCA_LUNG_T09	Macrophages	3	0.0350296
CCTAAAGAGAAGATTC_LUNG_T09	NK cells	3	-0.439167
CCTAAAGAGATCTGAA_LUNG_T09	B-cells	3	-0.315819
CCTAAAGCAATCACAC_LUNG_T09	Epithelial_cells	3	-0.228642
CCTAAAGGTCACTGGC_LUNG_T09	T_cells	3	-0.140326
CCTAAAGGTGTTCGAT_LUNG_T09	T_cells	3	-0.138101
CCTAAAGGTTACGGAG_LUNG_T09	NK_cell	3	-0.443435
CCTAAAGTCTCTTATG_LUNG_T09	NK_cell	3	-0.304242
CCTACACAGACAATAC_LUNG_T09	T_cells	3	-0.331183
CCTACACAGAGTCGGT_LUNG_T09	Epithelial_cells	3	-0.307673
CCTACACAGCCAGTTT_LUNG_T09	CD8+ T-cells	3	-0.0304457
CCTACACAGTTGAGAT_LUNG_T09	Macrophages	3	-0.419161
CCTACACCAATTCCTT_LUNG_T09	NK_cell	3	-0.329396
CCTACACCACAGATTC_LUNG_T09	NK_cell	3	-0.375479
CCTACACCACCCTATC_LUNG_T09	Monocyte	3	-0.19269
CCTACACCAGGATCGA_LUNG_T09	CD4+ T-cells	3	-0.29991
CCTACACGTAGCGCTC_LUNG_T09	T_cells	3	-0.125536
CCTACACGTGAGGCTA_LUNG_T09	T_cells	3	-0.304167
CCTACACGTTCGTCTC_LUNG_T09	CD8+ T-cells	3	-0.436325
CCTACACTCACATACG_LUNG_T09	T_cells	3	-0.403333
CCTACACTCCCACTTG_LUNG_T09	Macrophages	3	-0.422459
CCTACCACATGCCCGA_LUNG_T09	Monocytes	3	-0.385676
CCTACCAGTATGCTTG_LUNG_T09	CD4+ T-cells	3	-0.466248
CCTACCAGTCGCGGTT_LUNG_T09	T_cells	3	-0.45062
CCTACCATCAACGGGA_LUNG_T09	T_cells	3	-0.152197
CCTACCATCACAAACC_LUNG_T09	T_cells	3	0.126531
CCTACCATCTTTAGGG_LUNG_T09	T_cells	3	-0.155324
CCTAGCTAGCACCGCT_LUNG_T09	Macrophages	3	0.048646
CCTAGCTAGGAGTTGC_LUNG_T09	Macrophages	3	0.282141
CCTAGCTCACAGGAGT_LUNG_T09	Monocytes	3	-0.0689432
CCTAGCTGTCACCCAG_LUNG_T09	T_cells	3	-0.475127
CCTAGCTGTCTGCCAG_LUNG_T09	Monocytes	3	-0.228207
CCTAGCTGTGTTTGGT_LUNG_T09	Macrophages	3	0.201317
CCTAGCTTCACAAACC_LUNG_T09	B-cells	3	-0.418915
CCTATTAAGACAGAGA_LUNG_T09	NK_cell	3	-0.441402
CCTATTAAGACCACGA_LUNG_T09	T_cells	3	-0.338545
CCTATTAAGAGTTGGC_LUNG_T09	Macrophages	3	-0.30199
CCTATTACACATCCGG_LUNG_T09	Macrophage	3	-0.21533
CCTATTACACCAGTTA_LUNG_T09	T_cells	3	-0.297166
CCTATTAGTCGGCTCA_LUNG_T09	Epithelial_cells	3	0.374614
CCTATTAGTGTATGGG_LUNG_T09	B-cells	3	-0.386617
CCTATTAGTTTGACTG_LUNG_T09	Macrophages	3	0.107001
CCTATTATCTTTACGT_LUNG_T09	T_cells	3	-0.347358
CCTCAGTAGATCCCGC_LUNG_T09	Macrophages	3	-0.331546
CCTCAGTAGCACCGCT_LUNG_T09	Monocytes	3	-0.194089
CCTCAGTCATACGCCG_LUNG_T09	NK_cell	3	-0.178145
CCTCAGTGTTCCAACA_LUNG_T09	Macrophages	3	-0.439587
CCTCAGTTCACAGGCC_LUNG_T09	Macrophages	3	-0.246229
CCTCTGAAGCCTCGTG_LUNG_T09	CD4+ T-cells	3	-0.183501
CCTCTGACAAATTGCC_LUNG_T09	CD8+ T-cells	3	-0.199573
CCTCTGACACAGATTC_LUNG_T09	Macrophages	3	-0.0479512
CCTCTGAGTAAGTTCC_LUNG_T09	NK_cell	3	-0.11882
CCTCTGATCAGTTGAC_LUNG_T09	Macrophages	3	0.123946
CCTTACGCAAGTCATC_LUNG_T09	Macrophages	3	-0.240156
CCTTACGCACATTAGC_LUNG_T09	Monocytes	3	-0.191658
CCTTACGGTTTGTGTG_LUNG_T09	T_cells	3	-0.451006
CCTTACGTCAAGATCC_LUNG_T09	B-cells	3	-0.0666759
CCTTACGTCAGCTGGC_LUNG_T09	Macrophages	3	0.00927288
CCTTCCCAGGACATTA_LUNG_T09	T_cells	3	-0.34924
CCTTCCCCATCCGTGG_LUNG_T09	Macrophages	3	-0.0696501
CCTTCCCTCTTGAGAC_LUNG_T09	B-cells	3	-0.360365
CCTTCGAAGACTTGAA_LUNG_T09	Monocyte	3	-0.4293
CCTTCGAAGCGTTCCG_LUNG_T09	CD8+ T-cells	3	-0.454488
CCTTCGAAGGGATACC_LUNG_T09	T_cells	3	-0.345944
CCTTCGAAGTGTACGG_LUNG_T09	CD8+ T-cells	3	-0.301261
CCTTCGACAATAGCAA_LUNG_T09	Epithelial_cells	3	-0.26652
CCTTCGATCCAACCAA_LUNG_T09	NK_cell	3	-0.0408095
CCTTCGATCGGTCTAA_LUNG_T09	Macrophages	3	-0.0979539
CCTTTCTAGGACGAAA_LUNG_T09	CD8+ T-cells	3	-0.0960087
CCTTTCTAGGTGTGGT_LUNG_T09	T_cells	3	-0.296634
CCTTTCTCACCATCCT_LUNG_T09	B-cells	3	-0.0400567
CCTTTCTCACCTCGGA_LUNG_T09	T_cells	3	-0.358525
CCTTTCTTCGGATGTT_LUNG_T09	NK_cell	3	-0.303246
CGAACATAGCTAACTC_LUNG_T09	T_cells	3	-0.459962
CGAACATAGTGGGCTA_LUNG_T09	T_cells	3	-0.379176
CGAACATGTTTGGCGC_LUNG_T09	T_cells	3	-0.450888
CGAACATTCAAGATCC_LUNG_T09	T_cells	3	-0.447221
CGAACATTCTAACTTC_LUNG_T09	T_cells	3	-0.359793
CGAACATTCTCGTTTA_LUNG_T09	CD8+ T-cells	3	-0.159185
CGAATGTAGAATTCCC_LUNG_T09	T_cells	3	-0.334855
CGAATGTAGCAGGCTA_LUNG_T09	Monocytes	3	-0.104987
CGAATGTAGCCCAATT_LUNG_T09	Endothelial cells	3	-0.358099
CGAATGTAGGAGTCTG_LUNG_T09	Monocytes	3	0.274737
CGAATGTAGTGTTAGA_LUNG_T09	DC	3	-0.29717
CGAATGTCAAGTAGTA_LUNG_T09	T_cells	3	-0.349583
CGAATGTCAGGGATTG_LUNG_T09	Epithelial_cells	3	-0.303056
CGAATGTCAGTCGTGC_LUNG_T09	Macrophages	3	-0.00817272
CGAATGTCATAGACTC_LUNG_T09	T_cells	3	-0.431461
CGAATGTGTAGTACCT_LUNG_T09	Macrophages	3	0.0646578
CGAATGTGTCGGGTCT_LUNG_T09	T_cells	3	-0.309732
CGAATGTGTTTAGCTG_LUNG_T09	Macrophages	3	-0.0765725
CGAATGTTCCACGCAG_LUNG_T09	T_cells	3	-0.141575
CGAATGTTCGGTTAAC_LUNG_T09	T_cells	3	0.105998
CGAATGTTCTCGAGTA_LUNG_T09	Monocytes	3	-0.212065
CGACCTTAGAAACGAG_LUNG_T09	DC	3	-0.263045
CGACCTTAGAGTAATC_LUNG_T09	Macrophages	3	0.179581
CGACCTTAGGCAATTA_LUNG_T09	T_cells	3	-0.350285
CGACCTTAGGTCATCT_LUNG_T09	Monocytes	3	-0.361944
CGACCTTGTATTCTCT_LUNG_T09	Macrophages	3	-0.411197
CGACCTTTCAGAGCTT_LUNG_T09	B-cells	3	-0.404172
CGACCTTTCAGTCCCT_LUNG_T09	Macrophages	3	0.146734
CGACTTCAGACATAAC_LUNG_T09	NK_cell	3	-0.457102
CGACTTCAGGAGCGAG_LUNG_T09	Macrophages	3	-0.344666
CGACTTCAGGCCCTCA_LUNG_T09	B-cells	3	-0.282689
CGACTTCCAACGATCT_LUNG_T09	Macrophages	3	-0.144754
CGACTTCCAAGAGTCG_LUNG_T09	CD4+ T-cells	3	-0.444458
CGACTTCCATACCATG_LUNG_T09	Macrophages	3	-0.0612847
CGACTTCCATCACGTA_LUNG_T09	Macrophages	3	-0.00443619
CGACTTCGTACTCGCG_LUNG_T09	Macrophages	3	-0.421864
CGACTTCGTAGAGGAA_LUNG_T09	NK_cell	3	-0.35896
CGACTTCGTATAGGGC_LUNG_T09	Macrophages	3	0.0915049
CGACTTCGTCATCCCT_LUNG_T09	Macrophages	3	-0.399524
CGACTTCGTTGCGTTA_LUNG_T09	Macrophages	3	-0.349912
CGACTTCTCATTCACT_LUNG_T09	NK cells	3	0.00764298
CGACTTCTCTTATCTG_LUNG_T09	T_cells	3	-0.457543
CGAGAAGGTAACGTTC_LUNG_T09	Macrophages	3	-0.0791999
CGAGAAGGTACTCGCG_LUNG_T09	NK_cell	3	-0.457419
CGAGAAGGTTTAGCTG_LUNG_T09	NK_cell	3	-0.452391
CGAGAAGTCAAACCGT_LUNG_T09	T_cells	3	0.0632542
CGAGAAGTCAACACTG_LUNG_T09	Macrophages	3	-0.248845
CGAGAAGTCCTTTACA_LUNG_T09	DC	3	-0.470477
CGAGAAGTCGGTTAAC_LUNG_T09	Macrophages	3	0.00418935
CGAGAAGTCTAGAGTC_LUNG_T09	Macrophage	3	-0.0516922
CGAGCACAGATCGATA_LUNG_T09	Monocytes	3	0.0742552
CGAGCACAGTTGTCGT_LUNG_T09	Macrophages	3	0.112302
CGAGCACCACAGACAG_LUNG_T09	T_cells	3	-0.306414
CGAGCACCATGAAGTA_LUNG_T09	T_cells	3	-0.429418
CGAGCACGTCATTAGC_LUNG_T09	Macrophages	3	0.142863
CGAGCACTCGCGGATC_LUNG_T09	T_cells	3	-0.156097
CGAGCACTCGTTACAG_LUNG_T09	T_cells	3	-0.347707
CGAGCCACAAGCTGTT_LUNG_T09	T_cells	3	-0.313621
CGAGCCAGTTATTCTC_LUNG_T09	NK_cell	3	-0.456293
CGAGCCAGTTCCTCCA_LUNG_T09	T_cells	3	-0.28641
CGAGCCATCATTCACT_LUNG_T09	B-cells	3	-0.0161772
CGAGCCATCCTTTCGG_LUNG_T09	T_cells	3	-0.12637
CGAGCCATCTTTAGTC_LUNG_T09	CD8+ T-cells	3	-0.123318
CGATCGGAGTACACCT_LUNG_T09	Monocytes	3	-0.387536
CGATCGGAGTCAAGGC_LUNG_T09	T_cells	3	-0.165835
CGATCGGAGTTAAGTG_LUNG_T09	Macrophages	3	-0.216581
CGATCGGCAAAGTCAA_LUNG_T09	Macrophages	3	-0.317468
CGATCGGCACGAAACG_LUNG_T09	Macrophage	3	-0.296466
CGATCGGCATGAGCGA_LUNG_T09	T_cells	3	-0.4382
CGATCGGGTGCATCTA_LUNG_T09	T_cells	3	-0.153453
CGATCGGGTGTTAAGA_LUNG_T09	T_cells	3	-0.459912
CGATCGGTCTGTCTCG_LUNG_T09	T_cells	3	-0.312002
CGATGGCAGTTACGGG_LUNG_T09	Macrophages	3	-0.0894237
CGATGGCCAAACGCGA_LUNG_T09	NK_cell	3	-0.452084
CGATGGCCACGACGAA_LUNG_T09	B_cell	3	-0.167506
CGATGGCCATGACGGA_LUNG_T09	T_cells	3	0.0143276
CGATGGCCATTCTCAT_LUNG_T09	Macrophages	3	-0.309692
CGATGGCGTTACGTCA_LUNG_T09	DC	3	-0.208679
CGATGGCTCAATACCG_LUNG_T09	T_cells	3	-0.371139
CGATGGCTCGCGTAGC_LUNG_T09	Macrophage	3	0.170902
CGATGTAAGACTTTCG_LUNG_T09	T_cells	3	-0.466566
CGATGTAAGATCACGG_LUNG_T09	Macrophages	3	-0.214996
CGATGTAAGGTGGGTT_LUNG_T09	T_cells	3	-0.339321
CGATGTACATCCTTGC_LUNG_T09	Macrophages	3	-0.0260901
CGATGTAGTAGCCTAT_LUNG_T09	T_cells	3	-0.448127
CGATTGAAGTCTTGCA_LUNG_T09	T_cells	3	-0.31358
CGATTGAAGTTACCCA_LUNG_T09	Macrophages	3	-0.237537
CGATTGACAATGGAAT_LUNG_T09	T_cells	3	-0.106032
CGATTGACATTATCTC_LUNG_T09	T_cells	3	-0.331175
CGATTGAGTAGCTAAA_LUNG_T09	T_cells	3	-0.32659
CGATTGAGTCAGCTAT_LUNG_T09	T_cells	3	-0.449007
CGATTGAGTTCCACGG_LUNG_T09	T_cells	3	-0.307525
CGCCAAGAGGTGCACA_LUNG_T09	T_cells	3	-0.311407
CGCCAAGGTACGAAAT_LUNG_T09	T_cells	3	-0.45279
CGCCAAGGTACTCTCC_LUNG_T09	Monocytes	3	-0.316274
CGCCAAGGTTCGTGAT_LUNG_T09	NK_cell	3	-0.313377
CGCCAAGTCCCATTAT_LUNG_T09	Macrophages	3	-0.241054
CGCCAAGTCTTTCCTC_LUNG_T09	Monocytes	3	-0.34082
CGCGGTAAGCTACCGC_LUNG_T09	Macrophages	3	-0.192783
CGCGGTAAGCTGTCTA_LUNG_T09	T_cells	3	-0.21534
CGCGGTAAGGCCCTCA_LUNG_T09	DC	3	-0.441531
CGCGGTACACCTCGTT_LUNG_T09	CD8+ T-cells	3	-0.301299
CGCGGTAGTCAACTGT_LUNG_T09	Macrophage	3	-0.0385664
CGCGTTTAGACACTAA_LUNG_T09	NK_cell	3	-0.446021
CGCGTTTAGACCGGAT_LUNG_T09	CD8+ T-cells	3	-0.447283
CGCGTTTCACGCCAGT_LUNG_T09	T_cells	3	-0.368216
CGCGTTTCAGCGTTCG_LUNG_T09	Monocytes	3	-0.338764
CGCGTTTCATCACGTA_LUNG_T09	Macrophages	3	0.184003
CGCGTTTGTAGCGTCC_LUNG_T09	Macrophages	3	0.149144
CGCGTTTGTATGAATG_LUNG_T09	Epithelial_cells	3	-0.0759509
CGCGTTTGTCATCCCT_LUNG_T09	T_cells	3	-0.199698
CGCGTTTTCTGTCAAG_LUNG_T09	T_cells	3	-0.328262
CGCTATCAGAGACTTA_LUNG_T09	DC	3	0.0157618
CGCTATCAGAGTCTGG_LUNG_T09	T_cells	3	-0.319711
CGCTATCCATTAGCCA_LUNG_T09	Macrophages	3	0.0504954
CGCTATCGTCTTCAAG_LUNG_T09	T_cells	3	-0.467293
CGCTATCGTTGTTTGG_LUNG_T09	Macrophages	3	0.139549
CGCTGGAAGCACACAG_LUNG_T09	T_cells	3	-0.459878
CGCTGGAAGTGTACTC_LUNG_T09	Macrophages	3	-0.210111
CGCTGGACACGTCTCT_LUNG_T09	Monocytes	3	-0.204779
CGCTGGACATAAGACA_LUNG_T09	Macrophages	3	-0.208897
CGCTGGAGTATGAATG_LUNG_T09	DC	3	-0.425759
CGCTGGAGTGGTTTCA_LUNG_T09	T_cells	3	-0.110346
CGCTGGAGTTTGGCGC_LUNG_T09	Monocytes	3	-0.466638
CGCTGGATCTAGCACA_LUNG_T09	B_cell	3	-0.437214
CGCTTCAAGAGAGCTC_LUNG_T09	T_cells	3	-0.456809
CGCTTCAAGAGATGAG_LUNG_T09	Macrophages	3	-0.287865
CGCTTCAAGATCGGGT_LUNG_T09	T_cells	3	-0.302706
CGCTTCAAGCGACGTA_LUNG_T09	Macrophage	3	-0.471197
CGCTTCAAGGACAGCT_LUNG_T09	Epithelial_cells	3	-0.265886
CGCTTCAAGTAGTGCG_LUNG_T09	NK_cell	3	-0.0298439
CGCTTCACACTTCGAA_LUNG_T09	NK_cell	3	-0.45391
CGCTTCAGTCTAACGT_LUNG_T09	CD8+ T-cells	3	-0.451605
CGCTTCAGTCTTGCGG_LUNG_T09	NK_cell	3	-0.122458
CGCTTCAGTGATAAAC_LUNG_T09	DC	3	-0.419833
CGCTTCAGTGTGACGA_LUNG_T09	B-cells	3	-0.286899
CGCTTCATCCCTCTTT_LUNG_T09	NK_cell	3	-0.12227
CGGACACAGATGTAAC_LUNG_T09	CD8+ T-cells	3	-0.430385
CGGACACAGCGAGAAA_LUNG_T09	T_cells	3	-0.315716
CGGACACAGCGTCTAT_LUNG_T09	T_cells	3	-0.442177
CGGACACCAAGACGTG_LUNG_T09	Macrophages	3	0.115971
CGGACACCAAGGCTCC_LUNG_T09	Macrophages	3	-0.290004
CGGACACCATGGGAAC_LUNG_T09	T_cells	3	-0.326004
CGGACACCATTCACTT_LUNG_T09	Monocytes	3	-0.0798494
CGGACACGTATCGCAT_LUNG_T09	NK_cell	3	-0.311113
CGGACACGTATTAGCC_LUNG_T09	CD8+ T-cells	3	-0.177532
CGGACACTCTGCTTGC_LUNG_T09	DC	3	-0.146686
CGGACACTCTGGTATG_LUNG_T09	T_cells	3	-0.308331
CGGACGTCAAGTAATG_LUNG_T09	Macrophages	3	-0.450147
CGGACGTCAATTGCTG_LUNG_T09	CD4+ T-cells	3	-0.430237
CGGACGTCAGTGGAGT_LUNG_T09	Epithelial_cells	3	-0.151256
CGGACGTCATGACATC_LUNG_T09	Macrophages	3	0.389309
CGGACGTCATGGTAGG_LUNG_T09	Macrophages	3	-0.43612
CGGACGTGTCTCCACT_LUNG_T09	T_cells	3	-0.473813
CGGACGTGTTACAGAA_LUNG_T09	Monocytes	3	-0.446366
CGGACGTTCATCGGAT_LUNG_T09	NK_cell	3	-0.460624
CGGACGTTCATCTGTT_LUNG_T09	B_cell	3	-0.349527
CGGACGTTCCTCAACC_LUNG_T09	Macrophage	3	-0.331681
CGGACTGAGCTCCCAG_LUNG_T09	T_cells	3	-0.52974
CGGACTGAGGTGATTA_LUNG_T09	Macrophages	3	-0.347028
CGGACTGCACATCTTT_LUNG_T09	Macrophages	3	-0.273258
CGGACTGGTCCTCCAT_LUNG_T09	CD8+ T-cells	3	-0.424195
CGGACTGGTCGGGTCT_LUNG_T09	T_cells	3	-0.317543
CGGACTGGTGAACCTT_LUNG_T09	Fibroblasts	3	0.293447
CGGACTGTCAAACCGT_LUNG_T09	T_cells	3	-0.052543
CGGAGCTAGGGCTCTC_LUNG_T09	CD8+ T-cells	3	-0.448364
CGGAGCTCAAGGTTCT_LUNG_T09	Macrophages	3	-0.326789
CGGAGCTCATGCAATC_LUNG_T09	CD8+ T-cells	3	-0.486178
CGGAGCTGTAGCGCAA_LUNG_T09	T_cells	3	-0.309085
CGGAGCTGTGATGTCT_LUNG_T09	T_cells	3	-0.351375
CGGAGCTGTGTGGCTC_LUNG_T09	T_cells	3	-0.134993
CGGAGCTTCGCTTGTC_LUNG_T09	CD8+ T-cells	3	-0.328723
CGGAGCTTCGTTGCCT_LUNG_T09	NK_cell	3	-0.313446
CGGAGCTTCTAACTTC_LUNG_T09	NK_cell	3	-0.0452525
CGGAGCTTCTGGTGTA_LUNG_T09	Macrophages	3	-0.41108
CGGAGTCAGATGTGGC_LUNG_T09	NK_cell	3	-0.310036
CGGAGTCAGCTTTGGT_LUNG_T09	Fibroblasts	3	-0.457746
CGGAGTCCAATCACAC_LUNG_T09	Macrophage	3	-0.0975997
CGGAGTCCACCTATCC_LUNG_T09	Macrophages	3	-0.118238
CGGAGTCCAGACAAAT_LUNG_T09	Macrophages	3	-0.477513
CGGAGTCCAGACGCAA_LUNG_T09	T_cells	3	-0.1504
CGGAGTCCAGGTGCCT_LUNG_T09	T_cells	3	-0.451283
CGGAGTCGTCTTGATG_LUNG_T09	NK_cell	3	-0.350936
CGGAGTCGTGAAAGAG_LUNG_T09	T_cells	3	-0.451544
CGGAGTCTCACATACG_LUNG_T09	Monocytes	3	-0.0812129
CGGAGTCTCAGCTCGG_LUNG_T09	Epithelial_cells	3	0.0634474
CGGAGTCTCATAACCG_LUNG_T09	Macrophages	3	-0.212016
CGGAGTCTCCGAATGT_LUNG_T09	NK_cell	3	-0.442648
CGGAGTCTCCGTCATC_LUNG_T09	Monocytes	3	-0.507538
CGGAGTCTCGTCGTTC_LUNG_T09	T_cells	3	-0.29569
CGGCTAGAGATCACGG_LUNG_T09	T_cells	3	-0.167918
CGGCTAGAGCCACTAT_LUNG_T09	Macrophage	3	-0.185938
CGGCTAGCAAGACGTG_LUNG_T09	T_cells	3	-0.169801
CGGCTAGCACCACGTG_LUNG_T09	T_cells	3	-0.454709
CGGCTAGCACTCGACG_LUNG_T09	B-cells	3	-0.401073
CGGCTAGCATAGACTC_LUNG_T09	T_cells	3	-0.303978
CGGCTAGCATCCGCGA_LUNG_T09	Monocytes	3	-0.360763
CGGCTAGTCGTACGGC_LUNG_T09	Macrophages	3	-0.298221
CGGCTAGTCTGCAAGT_LUNG_T09	T_cells	3	-0.314039
CGGGTCAAGACCTTTG_LUNG_T09	Epithelial_cells	3	-0.0283672
CGGGTCAAGCAGACTG_LUNG_T09	Macrophages	3	-0.0936511
CGGGTCAAGGCCCGTT_LUNG_T09	Macrophages	3	0.14745
CGGGTCAAGGGCTTGA_LUNG_T09	Macrophages	3	-0.335347
CGGGTCAAGTGGACGT_LUNG_T09	Macrophages	3	-0.421376
CGGGTCACAGCTGTAT_LUNG_T09	Macrophages	3	-0.231507
CGGGTCAGTGTAAGTA_LUNG_T09	NK_cell	3	-0.438781
CGGGTCAGTGTTCGAT_LUNG_T09	T_cells	3	-0.455409
CGGGTCATCATCGATG_LUNG_T09	NK_cell	3	-0.333968
CGGGTCATCCGCGGTA_LUNG_T09	Macrophages	3	-0.108666
CGGGTCATCGAATGGG_LUNG_T09	Epithelial_cells	3	0.0294488
CGGGTCATCTAGAGTC_LUNG_T09	T_cells	3	-0.45262
CGGGTCATCTGATTCT_LUNG_T09	Monocytes	3	-0.0880649
CGGTTAAAGCGCCTCA_LUNG_T09	T_cells	3	-0.46806
CGGTTAAGTAGCCTAT_LUNG_T09	Macrophages	3	0.0014654
CGGTTAAGTCTAGGTT_LUNG_T09	T_cells	3	-0.170811
CGGTTAAGTTAGATGA_LUNG_T09	T_cells	3	-0.238122
CGGTTAAGTTCTGTTT_LUNG_T09	Macrophages	3	-0.311277
CGGTTAAGTTTAAGCC_LUNG_T09	T_cells	3	-0.362994
CGGTTAATCAAGCCTA_LUNG_T09	DC	3	0.524602
CGGTTAATCTCGCTTG_LUNG_T09	CD4+ T-cells	3	-0.332077
CGGTTAATCTTCATGT_LUNG_T09	Macrophages	3	-0.353794
CGTAGCGAGGCAGGTT_LUNG_T09	T_cells	3	-0.442895
CGTAGCGAGGTGGGTT_LUNG_T09	T_cells	3	-0.149721
CGTAGCGAGGTTACCT_LUNG_T09	NK_cell	3	-0.44171
CGTAGCGAGTTAACGA_LUNG_T09	Macrophages	3	0.178701
CGTAGCGCAGTAACGG_LUNG_T09	T_cells	3	-0.307512
CGTAGCGCATTATCTC_LUNG_T09	NK_cell	3	-0.473046
CGTAGCGGTCGCATCG_LUNG_T09	T_cells	3	-0.0758145
CGTAGCGGTCGGATCC_LUNG_T09	NK_cell	3	-0.286323
CGTAGCGGTCTTGATG_LUNG_T09	Macrophages	3	-0.407974
CGTAGCGGTTGCCTCT_LUNG_T09	Epithelial_cells	3	-0.0373957
CGTAGCGTCCCTAATT_LUNG_T09	Macrophages	3	-0.365996
CGTAGGCAGAACAATC_LUNG_T09	Macrophages	3	-0.451519
CGTAGGCAGCCACCTG_LUNG_T09	Monocytes	3	-0.108949
CGTAGGCCAGCGATCC_LUNG_T09	Macrophages	3	-0.279443
CGTAGGCGTCCAAGTT_LUNG_T09	Macrophages	3	-0.399115
CGTAGGCGTGCTCTTC_LUNG_T09	B_cell	3	-0.425459
CGTAGGCGTGGTACAG_LUNG_T09	CD4+ T-cells	3	-0.332368
CGTAGGCTCAAGGCTT_LUNG_T09	T_cells	3	-0.12327
CGTCACTAGCCACCTG_LUNG_T09	T_cells	3	-0.316508
CGTCACTCAGACAGGT_LUNG_T09	CD8+ T-cells	3	-0.440033
CGTCACTCAGCTGCAC_LUNG_T09	Monocytes	3	-0.550333
CGTCACTCATTCTCAT_LUNG_T09	CD8+ T-cells	3	-0.465637
CGTCACTGTAAGCACG_LUNG_T09	T_cells	3	-0.106615
CGTCACTGTCTGGAGA_LUNG_T09	Macrophages	3	0.163747
CGTCACTTCACATACG_LUNG_T09	NK_cell	3	-0.324302
CGTCACTTCACTATTC_LUNG_T09	CD8+ T-cells	3	-0.129631
CGTCACTTCGGTTAAC_LUNG_T09	Monocytes	3	0.0488051
CGTCACTTCTTGTTTG_LUNG_T09	NK_cell	3	-0.167902
CGTCAGGAGGCCGAAT_LUNG_T09	T_cells	3	-0.442705
CGTCAGGCAAGAAGAG_LUNG_T09	Epithelial_cells	3	0.133482
CGTCAGGCAAGCGTAG_LUNG_T09	DC	3	0.102117
CGTCAGGCACCCATTC_LUNG_T09	Monocytes	3	-0.355543
CGTCAGGCAGTATGCT_LUNG_T09	T_cells	3	-0.294205
CGTCAGGGTTCGCGAC_LUNG_T09	NK_cell	3	-0.442316
CGTCCATAGCTAGCCC_LUNG_T09	Macrophages	3	-5.27584e-05
CGTCCATAGTACCGGA_LUNG_T09	T_cells	3	-0.329552
CGTCCATCAATGGATA_LUNG_T09	NK_cell	3	-0.433069
CGTCCATCAGCATGAG_LUNG_T09	T_cells	3	-0.286474
CGTCCATCATCCTAGA_LUNG_T09	T_cells	3	-0.463453
CGTCCATGTCTGATCA_LUNG_T09	Macrophages	3	0.20471
CGTCCATTCGTCTGCT_LUNG_T09	CD8+ T-cells	3	-0.463866
CGTCCATTCTAACTTC_LUNG_T09	NK cells	3	-0.311877
CGTCCATTCTCACATT_LUNG_T09	Monocytes	3	-0.115734
CGTCCATTCTTGTATC_LUNG_T09	Macrophages	3	-0.0527274
CGTCTACAGTGTTTGC_LUNG_T09	T_cells	3	-0.376422
CGTCTACAGTTAGCGG_LUNG_T09	Epithelial_cells	3	-0.0381558
CGTCTACCAGGTTTCA_LUNG_T09	Endothelial cells	3	-0.26418
CGTCTACCATGCCCGA_LUNG_T09	Epithelial_cells	3	-0.155135
CGTCTACGTAGCGATG_LUNG_T09	NK_cell	3	-0.446893
CGTCTACGTCCTGCTT_LUNG_T09	NK cells	3	-0.449881
CGTCTACTCTGGCGAC_LUNG_T09	B-cells	3	-0.441055
CGTGAGCAGAGAACAG_LUNG_T09	T_cells	3	-0.254123
CGTGAGCCAAGACGTG_LUNG_T09	Macrophages	3	-0.0401911
CGTGAGCCACATTAGC_LUNG_T09	T_cells	3	-0.44011
CGTGAGCCACGGTAAG_LUNG_T09	T_cells	3	-0.452258
CGTGAGCCATCACCCT_LUNG_T09	Macrophages	3	-0.271286
CGTGAGCGTAGGAGTC_LUNG_T09	Macrophages	3	-0.0763523
CGTGAGCGTCGACTGC_LUNG_T09	Macrophages	3	-0.485323
CGTGAGCGTGCAACTT_LUNG_T09	B-cells	3	-0.292102
CGTGAGCGTTTAGCTG_LUNG_T09	CD4+ T-cells	3	-0.447046
CGTGAGCTCACCGGGT_LUNG_T09	T_cells	3	-0.323425
CGTGAGCTCACGCGGT_LUNG_T09	Macrophages	3	-0.435135
CGTGTAAAGTGTACCT_LUNG_T09	Monocytes	3	-0.428465
CGTGTAACAATCGAAA_LUNG_T09	Macrophages	3	0.146925
CGTGTAAGTAGAGCTG_LUNG_T09	NK_cell	3	-0.113044
CGTGTAAGTAGCAAAT_LUNG_T09	T_cells	3	-0.445844
CGTGTAAGTGTTTGTG_LUNG_T09	T_cells	3	-0.437206
CGTGTAATCCAAATGC_LUNG_T09	T_cells	3	-0.44896
CGTGTAATCCAAGTAC_LUNG_T09	Macrophages	3	-0.272259
CGTGTAATCGAGAGCA_LUNG_T09	Macrophages	3	-0.143755
CGTGTAATCGGTTCGG_LUNG_T09	Macrophages	3	-0.199152
CGTGTCTAGATAGCAT_LUNG_T09	DC	3	-0.426884
CGTGTCTAGTTGAGTA_LUNG_T09	Monocytes	3	-0.292106
CGTGTCTCACGAGAGT_LUNG_T09	T_cells	3	-0.420614
CGTGTCTGTTAAGATG_LUNG_T09	CD4+ T-cells	3	-0.143091
CGTGTCTGTTGGTAAA_LUNG_T09	CD8+ T-cells	3	-0.448092
CGTGTCTTCAGGCCCA_LUNG_T09	CD8+ T-cells	3	-0.286387
CGTGTCTTCGCCATAA_LUNG_T09	T_cells	3	-0.348025
CGTTAGACACGAGGTA_LUNG_T09	CD8+ T-cells	3	-0.443615
CGTTAGACACGGACAA_LUNG_T09	Epithelial_cells	3	0.00257088
CGTTAGACATCCGTGG_LUNG_T09	Macrophages	3	-0.0611812
CGTTAGAGTAGTAGTA_LUNG_T09	B-cells	3	-0.402044
CGTTAGAGTATATCCG_LUNG_T09	T_cells	3	-0.346586
CGTTAGAGTCCAGTGC_LUNG_T09	NK_cell	3	-0.298025
CGTTAGAGTTCCGGCA_LUNG_T09	NK_cell	3	-0.505013
CGTTAGATCACTCCTG_LUNG_T09	Macrophages	3	0.0698019
CGTTCTGAGCCCAACC_LUNG_T09	Epithelial_cells	3	-0.165312
CGTTCTGAGGCTCAGA_LUNG_T09	NK_cell	3	-0.430963
CGTTCTGCACGGTAGA_LUNG_T09	Macrophages	3	0.169737
CGTTCTGGTCAATGTC_LUNG_T09	T_cells	3	-0.300231
CGTTCTGGTCCGTTAA_LUNG_T09	Macrophages	3	0.0600783
CGTTCTGTCCCTCTTT_LUNG_T09	NK_cell	3	-0.3184
CGTTCTGTCTGGTATG_LUNG_T09	Macrophage	3	-0.188844
CGTTGGGGTCTGCGGT_LUNG_T09	T_cells	3	-0.299218
CGTTGGGGTTCCACGG_LUNG_T09	T_cells	3	-0.422157
CGTTGGGTCTTGCATT_LUNG_T09	Monocytes	3	0.0363914
CTAACTTAGTGTCTCA_LUNG_T09	T_cells	3	-0.202712
CTAACTTCATCGTCGG_LUNG_T09	Monocytes	3	-0.113801
CTAACTTGTAAATACG_LUNG_T09	T_cells	3	-0.450903
CTAACTTGTGTTCGAT_LUNG_T09	T_cells	3	-0.284784
CTAACTTGTTACAGAA_LUNG_T09	CD8+ T-cells	3	-0.443006
CTAAGACGTAGCGTCC_LUNG_T09	Macrophages	3	-0.525082
CTAAGACGTATTACCG_LUNG_T09	Epithelial_cells	3	-0.176208
CTAAGACGTCAGAATA_LUNG_T09	CD8+ T-cells	3	-0.126931
CTAAGACGTCATCCCT_LUNG_T09	CD4+ T-cells	3	-0.328137
CTAAGACTCACCTTAT_LUNG_T09	T_cells	3	-0.232529
CTAAGACTCATCTGTT_LUNG_T09	Endothelial cells	3	-0.348535
CTAAGACTCCTACAGA_LUNG_T09	T_cells	3	-0.133765
CTAAGACTCGCTTGTC_LUNG_T09	T_cells	3	-0.466945
CTAATGGAGATGCGAC_LUNG_T09	T_cells	3	-0.462143
CTAATGGAGTTGTCGT_LUNG_T09	Macrophage	3	0.0510969
CTAATGGCACAGCGTC_LUNG_T09	Epithelial_cells	3	0.312758
CTAATGGCATGCTAGT_LUNG_T09	Macrophage	3	-0.443704
CTAATGGGTCTACCTC_LUNG_T09	T_cells	3	-0.204185
CTAATGGTCCGCATAA_LUNG_T09	Monocytes	3	0.0615687
CTAATGGTCTTACCGC_LUNG_T09	T_cells	3	-0.30475
CTACACCAGGATGGTC_LUNG_T09	B-cells	3	-0.259006
CTACACCAGTTAGGTA_LUNG_T09	B_cell	3	-0.449225
CTACACCCACATGTGT_LUNG_T09	T_cells	3	-0.315479
CTACACCCATCCCATC_LUNG_T09	CD8+ T-cells	3	-0.322254
CTACACCGTCAAACTC_LUNG_T09	Macrophages	3	0.0843857
CTACACCTCCGTCAAA_LUNG_T09	Epithelial_cells	3	0.0884128
CTACATTAGATGTGTA_LUNG_T09	CD8+ T-cells	3	-0.471093
CTACATTAGGATGCGT_LUNG_T09	CD8+ T-cells	3	-0.454463
CTACATTCAAACTGTC_LUNG_T09	T_cells	3	-0.327229
CTACATTCAAGACGTG_LUNG_T09	CD8+ T-cells	3	-0.19336
CTACATTCACCCATGG_LUNG_T09	Macrophages	3	-0.280819
CTACATTCAGCTTCGG_LUNG_T09	Macrophages	3	-0.299875
CTACATTCAGGATCGA_LUNG_T09	T_cells	3	-0.315364
CTACATTCATTGGTAC_LUNG_T09	NK_cell	3	-0.436609
CTACATTGTAAGGGCT_LUNG_T09	T_cells	3	-0.440608
CTACATTGTGCGATAG_LUNG_T09	NK_cell	3	-0.141412
CTACATTGTTTAAGCC_LUNG_T09	NK_cell	3	-0.167594
CTACATTTCCACGACG_LUNG_T09	T_cells	3	-0.335662
CTACATTTCCGAACGC_LUNG_T09	Macrophages	3	0.187019
CTACATTTCTGAGGGA_LUNG_T09	NK_cell	3	-0.310072
CTACCCAAGACGCTTT_LUNG_T09	CD8+ T-cells	3	-0.442953
CTACCCAAGGGTTTCT_LUNG_T09	Endothelial_cells	3	-0.215869
CTACCCACAACACGCC_LUNG_T09	CD4+ T-cells	3	-0.415423
CTACCCACAAGGTGTG_LUNG_T09	T_cells	3	-0.222799
CTACCCACATTAGCCA_LUNG_T09	Macrophages	3	-0.412737
CTACCCAGTAGCTGCC_LUNG_T09	T_cells	3	-0.45853
CTACGTCAGGAATCGC_LUNG_T09	T_cells	3	-0.146126
CTACGTCAGGCTCATT_LUNG_T09	T_cells	3	-0.34226
CTACGTCCATCACGTA_LUNG_T09	CD8+ T-cells	3	-0.321569
CTACGTCTCGTTTGCC_LUNG_T09	Macrophages	3	-0.283616
CTACGTCTCTGCTGCT_LUNG_T09	NK_cell	3	-0.306738
CTAGAGTCAAGTCTAC_LUNG_T09	NK_cell	3	-0.212906
CTAGAGTGTATAATGG_LUNG_T09	T_cells	3	-0.308808
CTAGAGTGTCTCTTAT_LUNG_T09	Monocytes	3	-0.364695
CTAGAGTTCGTTGCCT_LUNG_T09	Macrophages	3	-0.261816
CTAGCCTAGACTTTCG_LUNG_T09	Monocytes	3	-0.0126428
CTAGCCTAGGCATTGG_LUNG_T09	T_cells	3	-0.129522
CTAGCCTAGGTGTGGT_LUNG_T09	NK cells	3	-0.309
CTAGCCTAGGTGTTAA_LUNG_T09	T_cells	3	-0.315648
CTAGCCTCAAGCCGCT_LUNG_T09	Macrophages	3	-0.174819
CTAGCCTCACGCGAAA_LUNG_T09	DC	3	-0.212473
CTAGCCTCATGTCCTC_LUNG_T09	T_cells	3	-0.450146
CTAGCCTTCACTCCTG_LUNG_T09	Monocytes	3	-0.365031
CTAGCCTTCAGTTCGA_LUNG_T09	Macrophages	3	0.157112
CTAGTGAAGGAGCGTT_LUNG_T09	Macrophages	3	-0.239681
CTAGTGAAGGGTTTCT_LUNG_T09	NK_cell	3	-0.453117
CTAGTGACACACATGT_LUNG_T09	T_cells	3	-0.451951
CTAGTGACACGCTTTC_LUNG_T09	Macrophages	3	-0.216395
CTAGTGAGTAGCTCCG_LUNG_T09	Monocytes	3	-0.514757
CTAGTGAGTATATCCG_LUNG_T09	Macrophages	3	-0.0749385
CTAGTGATCAGATAAG_LUNG_T09	Macrophage	3	-0.142138
CTAGTGATCTGTCTCG_LUNG_T09	CD4+ T-cells	3	-0.33297
CTCACACAGGGCTTGA_LUNG_T09	T_cells	3	-0.460224
CTCACACCACAGACAG_LUNG_T09	T_cells	3	-0.149521
CTCACACCATACTACG_LUNG_T09	T_cells	3	-0.500517
CTCACACCATCTATGG_LUNG_T09	Macrophages	3	-0.166392
CTCACACTCCGCGCAA_LUNG_T09	CD8+ T-cells	3	-0.176865
CTCACACTCGTTACGA_LUNG_T09	T_cells	3	-0.466506
CTCACACTCGTTTGCC_LUNG_T09	Monocytes	3	-0.328437
CTCAGAAAGAGGTTGC_LUNG_T09	T_cells	3	-0.438675
CTCAGAACAAGTAGTA_LUNG_T09	Monocytes	3	-0.153448
CTCAGAACACTGTTAG_LUNG_T09	NK_cell	3	-0.12175
CTCAGAACATTTCACT_LUNG_T09	T_cells	3	-0.145801
CTCAGAAGTAGATTAG_LUNG_T09	Monocytes	3	-0.488428
CTCAGAAGTCCGAGTC_LUNG_T09	Monocytes	3	-0.156374
CTCAGAATCCCATTTA_LUNG_T09	Epithelial_cells	3	-0.431483
CTCATTAAGCCTCGTG_LUNG_T09	T_cells	3	-0.481847
CTCATTAAGGGTGTTG_LUNG_T09	T_cells	3	-0.30462
CTCATTAAGTCGCCGT_LUNG_T09	T_cells	3	-0.319843
CTCATTACAATCCGAT_LUNG_T09	Macrophages	3	-0.111037
CTCATTAGTAAACCTC_LUNG_T09	Macrophages	3	0.204432
CTCATTAGTAGCGTCC_LUNG_T09	NK_cell	3	-0.452561
CTCATTAGTGAAGGCT_LUNG_T09	T_cells	3	-0.0869893
CTCATTAGTGTCGCTG_LUNG_T09	T_cells	3	-0.452092
CTCATTATCAGCTGGC_LUNG_T09	T_cells	3	-0.25825
CTCATTATCATGTCCC_LUNG_T09	NK_cell	3	-0.346237
CTCATTATCTAGCACA_LUNG_T09	CD8+ T-cells	3	-0.306667
CTCCTAGAGGACATTA_LUNG_T09	T_cells	3	-0.459889
CTCCTAGAGGAGTCTG_LUNG_T09	NK_cell	3	0.0155091
CTCCTAGCACAAGTAA_LUNG_T09	T_cells	3	-0.124804
CTCCTAGCATTGAGCT_LUNG_T09	Monocytes	3	-0.296983
CTCCTAGGTGTCCTCT_LUNG_T09	T_cells	3	0.0206312
CTCCTAGTCACTCCTG_LUNG_T09	T_cells	3	-0.462795
CTCCTAGTCTACGAGT_LUNG_T09	Macrophages	3	0.340899
CTCGAAAAGACAGGCT_LUNG_T09	Macrophages	3	-0.243636
CTCGAAACAGATAATG_LUNG_T09	T_cells	3	-0.317152
CTCGAAACATGCATGT_LUNG_T09	Macrophages	3	-0.527517
CTCGAAAGTGGAAAGA_LUNG_T09	T_cells	3	-0.294007
CTCGAAATCTTAGCCC_LUNG_T09	Macrophages	3	-0.323709
CTCGAGGAGATGCCTT_LUNG_T09	NK cells	3	-0.0989418
CTCGAGGAGCAGGTCA_LUNG_T09	CD8+ T-cells	3	-0.325657
CTCGAGGAGCGTGAGT_LUNG_T09	B_cell	3	-0.432878
CTCGAGGCACAGGCCT_LUNG_T09	T_cells	3	-0.441057
CTCGAGGCACGTCTCT_LUNG_T09	Macrophages	3	-0.0630123
CTCGAGGCAGGACCCT_LUNG_T09	Macrophages	3	-0.0227517
CTCGAGGCAGTCCTTC_LUNG_T09	Macrophages	3	0.238601
CTCGAGGGTAGAGTGC_LUNG_T09	Macrophages	3	-0.0975083
CTCGAGGGTAGCGCTC_LUNG_T09	Macrophages	3	0.119319
CTCGAGGGTATGAATG_LUNG_T09	Macrophage	3	-0.236384
CTCGAGGGTATTCGTG_LUNG_T09	T_cells	3	-0.476321
CTCGAGGGTCAGCTAT_LUNG_T09	Monocytes	3	-0.121529
CTCGAGGGTGACAAAT_LUNG_T09	Macrophages	3	0.239218
CTCGAGGTCTTGACGA_LUNG_T09	Monocytes	3	-0.290917
CTCGGAGAGACTAAGT_LUNG_T09	Macrophages	3	-0.333639
CTCGGAGAGATCCCAT_LUNG_T09	Macrophages	3	-0.191366
CTCGGAGCACTGTGTA_LUNG_T09	B_cell	3	-0.281517
CTCGGAGGTCATCGGC_LUNG_T09	Macrophages	3	-0.310785
CTCGGAGTCGCCCTTA_LUNG_T09	NK cells	3	-0.279927
CTCGGGACAATAGCAA_LUNG_T09	CD8+ T-cells	3	-0.323482
CTCGGGACAGGTCCAC_LUNG_T09	T_cells	3	-0.167711
CTCGGGAGTAAGAGAG_LUNG_T09	Monocytes	3	-0.394638
CTCGGGAGTTAAGTAG_LUNG_T09	CD8+ T-cells	3	-0.211982
CTCGGGAGTTCCCGAG_LUNG_T09	Macrophages	3	0.280755
CTCGGGATCCATTCTA_LUNG_T09	B-cells	3	-0.417633
CTCGGGATCTGAGGGA_LUNG_T09	Macrophages	3	-0.288954
CTCGTACAGGCCATAG_LUNG_T09	Macrophage	3	0.00258507
CTCGTACCAATAGCAA_LUNG_T09	T_cells	3	-0.330634
CTCGTACGTCGCATCG_LUNG_T09	T_cells	3	-0.293732
CTCGTACGTCTAGAGG_LUNG_T09	T_cells	3	-0.454274
CTCGTACTCGATAGAA_LUNG_T09	T_cells	3	-0.193248
CTCGTACTCGTTGACA_LUNG_T09	T_cells	3	-0.440456
CTCGTCAAGCCTCGTG_LUNG_T09	Macrophages	3	-0.45066
CTCGTCAAGCGTGAAC_LUNG_T09	Macrophages	3	0.0855723
CTCGTCAAGCGTTTAC_LUNG_T09	Macrophage	3	0.137101
CTCGTCAAGGGTGTTG_LUNG_T09	CD4+ T-cells	3	-0.346471
CTCGTCAAGGTAGCCA_LUNG_T09	Macrophages	3	-0.476699
CTCGTCACAAACCCAT_LUNG_T09	Macrophages	3	-0.307159
CTCGTCACAAGCGATG_LUNG_T09	T_cells	3	0.0221615
CTCGTCACAGGACGTA_LUNG_T09	T_cells	3	-0.467201
CTCGTCAGTCGAAAGC_LUNG_T09	Monocytes	3	-0.179197
CTCGTCAGTCTCCATC_LUNG_T09	T_cells	3	-0.356189
CTCGTCAGTGAGGCTA_LUNG_T09	Macrophages	3	-0.194543
CTCGTCAGTGAGGGTT_LUNG_T09	T_cells	3	-0.406246
CTCGTCATCATTATCC_LUNG_T09	T_cells	3	-0.437031
CTCGTCATCGAGAACG_LUNG_T09	NK_cell	3	-0.447595
CTCTAATAGAATTGTG_LUNG_T09	Epithelial_cells	3	-0.0342658
CTCTAATAGGCTATCT_LUNG_T09	CD8+ T-cells	3	-0.134262
CTCTAATCAATGGATA_LUNG_T09	T_cells	3	-0.345373
CTCTAATCACCATCCT_LUNG_T09	CD8+ T-cells	3	-0.195172
CTCTAATCAGAGCCAA_LUNG_T09	NK_cell	3	-0.125517
CTCTAATCAGCATACT_LUNG_T09	T_cells	3	-0.434815
CTCTAATCAGCATGAG_LUNG_T09	Macrophages	3	-0.375676
CTCTAATGTAAGTGGC_LUNG_T09	CD8+ T-cells	3	-0.306197
CTCTAATGTTCGGCAC_LUNG_T09	Macrophage	3	-0.152192
CTCTAATTCCAACCAA_LUNG_T09	T_cells	3	-0.466046
CTCTACGAGAGTCTGG_LUNG_T09	Macrophage	3	0.0859951
CTCTACGAGGAGCGTT_LUNG_T09	T_cells	3	-0.310976
CTCTACGGTACATCCA_LUNG_T09	T_cells	3	-0.318364
CTCTACGGTACATGTC_LUNG_T09	Macrophages	3	-0.16886
CTCTACGGTAGCCTCG_LUNG_T09	Macrophages	3	-0.0527773
CTCTACGGTATTAGCC_LUNG_T09	Macrophages	3	0.132553
CTCTACGGTGTATGGG_LUNG_T09	Macrophages	3	0.0191348
CTCTACGGTTCATGGT_LUNG_T09	Monocytes	3	-0.319631
CTCTACGGTTGCCTCT_LUNG_T09	T_cells	3	-0.349125
CTCTGGTAGATCTGCT_LUNG_T09	Macrophages	3	0.00217911
CTCTGGTAGTACGTTC_LUNG_T09	CD4+ T-cells	3	-0.251025
CTCTGGTCACTATCTT_LUNG_T09	Macrophages	3	0.102079
CTCTGGTCATTTGCTT_LUNG_T09	T_cells	3	-0.277795
CTCTGGTGTGAACCTT_LUNG_T09	Macrophages	3	-0.158868
CTCTGGTGTGATAAAC_LUNG_T09	T_cells	3	-0.146893
CTCTGGTGTTCAGTAC_LUNG_T09	Macrophages	3	-0.0299862
CTCTGGTGTTGACGTT_LUNG_T09	CD8+ T-cells	3	-0.322215
CTCTGGTTCTGGTATG_LUNG_T09	B_cell	3	-0.414083
CTGAAACAGCGCCTTG_LUNG_T09	Monocytes	3	-0.395108
CTGAAACAGCTGAACG_LUNG_T09	Macrophages	3	-0.470236
CTGAAACAGTCCATAC_LUNG_T09	T_cells	3	-0.469091
CTGAAACCAAACCCAT_LUNG_T09	DC	3	0.260802
CTGAAACCATGGGAAC_LUNG_T09	T_cells	3	-0.295352
CTGAAACGTTCACCTC_LUNG_T09	Macrophages	3	0.00477972
CTGAAACTCCCACTTG_LUNG_T09	T_cells	3	-0.194028
CTGAAACTCCGTTGTC_LUNG_T09	NK_cell	3	-0.351079
CTGAAACTCTAACCGA_LUNG_T09	CD8+ T-cells	3	-0.465382
CTGAAACTCTGCTGCT_LUNG_T09	Macrophages	3	0.00853351
CTGAAGTAGAGCCTAG_LUNG_T09	Macrophages	3	0.0607944
CTGAAGTAGCTCTCGG_LUNG_T09	Monocytes	3	-0.33228
CTGAAGTAGGGCTCTC_LUNG_T09	CD4+ T-cells	3	-0.110354
CTGAAGTAGTCCATAC_LUNG_T09	Macrophages	3	0.0709972
CTGAAGTCAAGCGCTC_LUNG_T09	Epithelial_cells	3	-0.34439
CTGAAGTCACGCTTTC_LUNG_T09	Monocytes	3	-0.0898241
CTGAAGTTCAACGAAA_LUNG_T09	T_cells	3	-0.144755
CTGAAGTTCAATACCG_LUNG_T09	T_cells	3	-0.409761
CTGAAGTTCACGACTA_LUNG_T09	Macrophages	3	-0.329266
CTGAAGTTCCACTGGG_LUNG_T09	Macrophages	3	-0.183412
CTGATAGAGAGGTTAT_LUNG_T09	Macrophages	3	0.128229
CTGATAGAGGCATGTG_LUNG_T09	Macrophages	3	-0.255784
CTGATAGAGGTGCACA_LUNG_T09	Macrophages	3	-0.424445
CTGATAGCACATCCAA_LUNG_T09	T_cells	3	-0.316059
CTGATAGCACTAAGTC_LUNG_T09	T_cells	3	-0.289363
CTGATAGCATACAGCT_LUNG_T09	T_cells	3	-0.323186
CTGATAGCATCGATGT_LUNG_T09	Monocytes	3	0.120086
CTGATAGGTGTGCCTG_LUNG_T09	T_cells	3	-0.35135
CTGATAGGTTCCACGG_LUNG_T09	Macrophages	3	-0.200708
CTGATAGTCCTGTACC_LUNG_T09	CD8+ T-cells	3	-0.290617
CTGATCCCAAGCCATT_LUNG_T09	Monocytes	3	-0.288579
CTGATCCCATCAGTCA_LUNG_T09	Macrophages	3	-0.0689395
CTGATCCCATCGGTTA_LUNG_T09	Macrophages	3	-0.160501
CTGATCCGTCAAGCGA_LUNG_T09	Macrophages	3	-0.529456
CTGATCCTCCAAGCCG_LUNG_T09	T_cells	3	-0.451233
CTGATCCTCGCATGGC_LUNG_T09	DC	3	0.320515
CTGCCTAAGATATACG_LUNG_T09	T_cells	3	-0.326738
CTGCCTAAGCCGTCGT_LUNG_T09	Macrophages	3	-0.0027167
CTGCCTAAGGGAAACA_LUNG_T09	Macrophages	3	-0.0477522
CTGCCTACATTACCTT_LUNG_T09	Macrophages	3	-0.235633
CTGCCTACATTAGGCT_LUNG_T09	CD4+ T-cells	3	-0.0555169
CTGCCTAGTAGTAGTA_LUNG_T09	T_cells	3	-0.153008
CTGCCTAGTCGTTGTA_LUNG_T09	CD8+ T-cells	3	-0.32384
CTGCCTAGTCTGCAAT_LUNG_T09	CD8+ T-cells	3	-0.448834
CTGCCTAGTGTGCGTC_LUNG_T09	Macrophages	3	-0.196716
CTGCCTAGTGTTAAGA_LUNG_T09	T_cells	3	0.034455
CTGCCTAGTTAAAGTG_LUNG_T09	B_cell	3	-0.283213
CTGCCTATCCACGACG_LUNG_T09	NK_cell	3	-0.441079
CTGCCTATCGTTGCCT_LUNG_T09	T_cells	3	-0.276382
CTGCCTATCTGCGACG_LUNG_T09	T_cells	3	-0.442758
CTGCGGACAACACCTA_LUNG_T09	T_cells	3	-0.209848
CTGCGGACAAGCCATT_LUNG_T09	T_cells	3	-0.163812
CTGCGGAGTACTCGCG_LUNG_T09	NK cells	3	-0.305084
CTGCGGAGTACTTGAC_LUNG_T09	T_cells	3	-0.308645
CTGCGGAGTCTTTCAT_LUNG_T09	NK_cell	3	-0.305445
CTGCGGATCTACGAGT_LUNG_T09	Macrophages	3	-0.0969716
CTGCTGTAGAATAGGG_LUNG_T09	T_cells	3	-0.306529
CTGCTGTCACCAGTTA_LUNG_T09	Monocytes	3	0.051606
CTGCTGTCATGCAACT_LUNG_T09	T_cells	3	-0.451234
CTGCTGTCATGCGCAC_LUNG_T09	Macrophages	3	-0.24947
CTGCTGTTCAGTTCGA_LUNG_T09	Macrophages	3	-0.286173
CTGCTGTTCGCGGATC_LUNG_T09	T_cells	3	-0.13405
CTGGTCTAGAAACGCC_LUNG_T09	DC	3	-0.159774
CTGGTCTAGCCCAACC_LUNG_T09	Macrophages	3	-0.319067
CTGGTCTAGTTGCAGG_LUNG_T09	T_cells	3	-0.126493
CTGGTCTCAAGACACG_LUNG_T09	Monocyte	3	-0.44029
CTGGTCTCAATGGAGC_LUNG_T09	T_cells	3	-0.442511
CTGGTCTCAGAGTGTG_LUNG_T09	Macrophages	3	-0.180885
CTGGTCTGTCTTCGTC_LUNG_T09	T_cells	3	-0.303462
CTGGTCTTCTCGATGA_LUNG_T09	T_cells	3	-0.452082
CTGTGCTCAAGCTGAG_LUNG_T09	CD8+ T-cells	3	-0.317982
CTGTGCTGTCAATACC_LUNG_T09	NK_cell	3	-0.327706
CTGTGCTTCGGGAGTA_LUNG_T09	Macrophages	3	0.182624
CTGTTTACAAGCGTAG_LUNG_T09	T_cells	3	-0.448558
CTGTTTACATAGACTC_LUNG_T09	T_cells	3	-0.437378
CTGTTTAGTACACCGC_LUNG_T09	Macrophages	3	-0.272798
[truncated: 1,807 more rows]

## Sheet: GSM3827128 m7G scoredata
	Group		m7G	total	selected	immune	ratio	average
AAACCTGAGACGCTTT_LUNG_T18	DC	4	-0.329255	3705	3528	2654	0.752268	-0.26
AAACCTGAGGCGACAT_LUNG_T18	CD8+ T-cells	4	-0.326259
AAACCTGCAACTGCTA_LUNG_T18	T_cells	4	-0.324258
AAACCTGCACGGCCAT_LUNG_T18	Macrophages	4	-0.1183
AAACCTGCAGTTAACC_LUNG_T18	B-cells	4	-0.472445
AAACCTGGTACAGACG_LUNG_T18	B_cell	4	-0.442957
AAACCTGGTTCGTTGA_LUNG_T18	T_cells	4	0.0217759
AAACCTGTCTTCTGGC_LUNG_T18	T_cells	4	-0.453695
AAACGGGAGAATTGTG_LUNG_T18	Macrophages	4	0.0740015
AAACGGGCACTCGACG_LUNG_T18	Macrophages	4	-0.443616
AAACGGGCAGTAACGG_LUNG_T18	Macrophages	4	-0.426907
AAACGGGGTAGATTAG_LUNG_T18	DC	4	-0.0400883
AAACGGGGTCGGGTCT_LUNG_T18	T_cells	4	-0.205272
AAACGGGGTTACAGAA_LUNG_T18	Monocytes	4	-0.0899926
AAACGGGTCGGATGTT_LUNG_T18	Epithelial_cells	4	-0.531924
AAAGATGAGAAACCAT_LUNG_T18	Epithelial_cells	4	-0.347698
AAAGATGCACAAGTAA_LUNG_T18	B-cells	4	-0.450081
AAAGATGCACCTTGTC_LUNG_T18	Macrophages	4	-0.431004
AAAGATGGTGATAAAC_LUNG_T18	Epithelial_cells	4	-0.108417
AAAGCAAAGGGCACTA_LUNG_T18	NK cells	4	-0.331571
AAAGCAACACCATCCT_LUNG_T18	Monocytes	4	-0.366352
AAAGCAACACCCAGTG_LUNG_T18	Macrophages	4	-0.193504
AAAGCAACAGCTGTTA_LUNG_T18	Macrophages	4	-0.421324
AAAGCAACATGGAATA_LUNG_T18	Fibroblasts	4	-0.322109
AAAGCAAGTACCAGTT_LUNG_T18	Epithelial_cells	4	0.0472916
AAAGCAAGTCAAAGAT_LUNG_T18	Macrophages	4	-0.43419
AAAGCAAGTTCAGCGC_LUNG_T18	Epithelial cells	4	-0.113465
AAAGCAATCACTTATC_LUNG_T18	T_cells	4	-0.189788
AAAGCAATCCAAACTG_LUNG_T18	Epithelial cells	4	-0.385841
AAAGCAATCCGTTGTC_LUNG_T18	T_cells	4	-0.466479
AAAGCAATCTCTGTCG_LUNG_T18	B_cell	4	-0.313725
AAAGTAGAGACTCGGA_LUNG_T18	B_cell	4	-0.209489
AAAGTAGAGTGGTAAT_LUNG_T18	Epithelial_cells	4	0.0634863
AAAGTAGCATCGGTTA_LUNG_T18	Fibroblasts	4	-0.427373
AAAGTAGGTGATAAGT_LUNG_T18	T_cells	4	-0.454128
AAAGTAGGTGGCTCCA_LUNG_T18	Macrophages	4	-0.385397
AAAGTAGTCCGGGTGT_LUNG_T18	Monocytes	4	-0.289039
AAAGTAGTCCTGTAGA_LUNG_T18	Macrophages	4	-0.365154
AAAGTAGTCTACTATC_LUNG_T18	Epithelial cells	4	-0.143333
AAATGCCAGATGAGAG_LUNG_T18	Epithelial_cells	4	0.184701
AAATGCCAGGCAAAGA_LUNG_T18	NK_cell	4	-0.396256
AAATGCCCAAGGACTG_LUNG_T18	Epithelial_cells	4	-0.356117
AAATGCCCAGACAGGT_LUNG_T18	Epithelial_cells	4	-0.282072
AAATGCCCAGTCAGCC_LUNG_T18	CD4+ T-cells	4	-0.471901
AAATGCCGTGGTAACG_LUNG_T18	Monocytes	4	-0.313441
AAATGCCTCAGTTGAC_LUNG_T18	Macrophages	4	-0.140798
AACACGTCAACTGCTA_LUNG_T18	Macrophages	4	-0.0301381
AACACGTCAGCTGCTG_LUNG_T18	Macrophages	4	-0.163527
AACACGTGTCAGATAA_LUNG_T18	T_cells	4	-0.457394
AACACGTGTCATGCCG_LUNG_T18	NK_cell	4	-0.449216
AACACGTGTGTTTGGT_LUNG_T18	Epithelial_cells	4	0.208526
AACACGTGTTGTTTGG_LUNG_T18	Epithelial_cells	4	-0.120966
AACACGTTCAGCCTAA_LUNG_T18	Epithelial_cells	4	-0.233507
AACACGTTCCAAAGTC_LUNG_T18	Macrophage	4	-0.289113
AACACGTTCCACGTGG_LUNG_T18	T_cells	4	-0.448243
AACACGTTCCGATATG_LUNG_T18	Epithelial_cells	4	-0.159504
AACACGTTCCTGCCAT_LUNG_T18	Macrophages	4	-0.439473
AACACGTTCTCCAACC_LUNG_T18	Macrophages	4	-0.294085
AACCATGCAGCGTCCA_LUNG_T18	Epithelial_cells	4	-0.203954
AACCATGGTAAGCACG_LUNG_T18	Macrophages	4	-0.0457575
AACCATGGTAGAGCTG_LUNG_T18	B-cells	4	-0.432619
AACCATGGTCCGAAGA_LUNG_T18	T_cells	4	-0.326977
AACCATGTCAACGAAA_LUNG_T18	Epithelial_cells	4	0.0248668
AACCATGTCGGACAAG_LUNG_T18	T_cells	4	-0.434683
AACCATGTCTAACGGT_LUNG_T18	Macrophage	4	-0.179502
AACCGCGAGAATAGGG_LUNG_T18	B-cells	4	-0.130031
AACCGCGAGTGCTGCC_LUNG_T18	Macrophages	4	-0.452766
AACCGCGAGTGGAGTC_LUNG_T18	T_cells	4	-0.356592
AACCGCGCATGCTAGT_LUNG_T18	Macrophages	4	-0.26561
AACCGCGGTATATGAG_LUNG_T18	B_cell	4	-0.322883
AACCGCGGTGAGTATA_LUNG_T18	Epithelial_cells	4	-0.223012
AACCGCGTCGTAGGAG_LUNG_T18	T_cells	4	-0.460733
AACCGCGTCTACCTGC_LUNG_T18	Macrophages	4	-0.0222444
AACCGCGTCTCCAGGG_LUNG_T18	Monocytes	4	-0.27947
AACGTTGCATGCCACG_LUNG_T18	Macrophages	4	-0.160543
AACGTTGGTAGCACGA_LUNG_T18	CD4+ T-cells	4	-0.333515
AACGTTGGTTAAAGTG_LUNG_T18	Monocyte	4	-0.217252
AACTCAGAGACATAAC_LUNG_T18	Macrophages	4	-0.442184
AACTCAGAGAGGTACC_LUNG_T18	T_cells	4	-0.41396
AACTCAGAGAGTGAGA_LUNG_T18	CD8+ T-cells	4	-0.453214
AACTCAGCAGACGCCT_LUNG_T18	Epithelial_cells	4	-0.0374235
AACTCAGCATGTAAGA_LUNG_T18	Epithelial cells	4	-0.121207
AACTCAGGTACATCCA_LUNG_T18	Macrophages	4	-0.331513
AACTCAGGTAGCCTAT_LUNG_T18	Epithelial_cells	4	0.371502
AACTCAGGTAGGCATG_LUNG_T18	B_cell	4	-0.451093
AACTCAGGTATATCCG_LUNG_T18	T_cells	4	0.140625
AACTCAGGTCCAACTA_LUNG_T18	Macrophages	4	-0.455267
AACTCAGTCTCGTATT_LUNG_T18	NK_cell	4	-0.465885
AACTCCCCAAGCTGGA_LUNG_T18	T_cells	4	-0.308756
AACTCCCCAATAGCAA_LUNG_T18	Fibroblasts	4	-0.36849
AACTCCCCACCGCTAG_LUNG_T18	Macrophages	4	0.0167449
AACTCCCGTCAATGTC_LUNG_T18	DC	4	0.17401
AACTCCCGTGTGAAAT_LUNG_T18	Macrophages	4	-0.267523
AACTCCCGTTGTCGCG_LUNG_T18	B-cells	4	-0.450605
AACTCCCTCGTAGATC_LUNG_T18	Monocytes	4	-0.367268
AACTCTTAGCCGTCGT_LUNG_T18	T_cells	4	-0.36465
AACTCTTCAAGTCTGT_LUNG_T18	Macrophage	4	-0.0631855
AACTCTTCAATAGCAA_LUNG_T18	Epithelial_cells	4	-0.275249
AACTCTTCAGCTCGAC_LUNG_T18	Macrophages	4	-0.437658
AACTCTTGTAAACACA_LUNG_T18	Epithelial_cells	4	0.0405742
AACTCTTTCCTGCTTG_LUNG_T18	Epithelial_cells	4	-0.205177
AACTGGTCACTAAGTC_LUNG_T18	Macrophage	4	-0.374399
AACTGGTGTAAATGAC_LUNG_T18	DC	4	-0.176491
AACTGGTGTCACTTCC_LUNG_T18	T_cells	4	-0.426597
AACTGGTGTTGTGGAG_LUNG_T18	Epithelial cells	4	0.164526
AACTGGTTCAATAAGG_LUNG_T18	T_cells	4	-0.454898
AACTTTCAGATCTGCT_LUNG_T18	T_cells	4	-0.324497
AACTTTCAGTGTTGAA_LUNG_T18	Monocytes	4	-0.489057
AACTTTCCACCCTATC_LUNG_T18	Macrophages	4	-0.16769
AACTTTCCATCGTCGG_LUNG_T18	Endothelial_cells	4	-0.370964
AACTTTCGTCAAAGAT_LUNG_T18	Fibroblasts	4	-0.0493186
AACTTTCGTGTCGCTG_LUNG_T18	Pro-B_cell_CD34+	4	-0.186298
AACTTTCTCACCTTAT_LUNG_T18	T_cells	4	-0.171284
AACTTTCTCCGCAAGC_LUNG_T18	Epithelial_cells	4	-0.301275
AACTTTCTCGAACTGT_LUNG_T18	B_cell	4	-0.443014
AAGACCTAGTTAAGTG_LUNG_T18	T_cells	4	-0.00240944
AAGACCTCAAGTTGTC_LUNG_T18	DC	4	-0.206192
AAGACCTCAGTCCTTC_LUNG_T18	Epithelial_cells	4	-0.262097
AAGACCTGTAGCGTCC_LUNG_T18	Macrophages	4	-0.124853
AAGACCTGTCAGAAGC_LUNG_T18	Epithelial_cells	4	-0.144186
AAGACCTGTCCGAACC_LUNG_T18	Epithelial_cells	4	-0.15756
AAGACCTGTGGTTTCA_LUNG_T18	Macrophages	4	0.0812247
AAGCCGCAGCGATATA_LUNG_T18	B_cell	4	-0.305892
AAGCCGCAGGCGACAT_LUNG_T18	T_cells	4	-0.332118
AAGCCGCCACGGACAA_LUNG_T18	Macrophages	4	-0.322168
AAGCCGCCACTAGTAC_LUNG_T18	T_cells	4	-0.338174
AAGCCGCGTCCGCTGA_LUNG_T18	CD8+ T-cells	4	-0.311727
AAGCCGCGTGTCGCTG_LUNG_T18	CD8+ T-cells	4	-0.449089
AAGGAGCAGTACATGA_LUNG_T18	Macrophages	4	-0.408075
AAGGAGCCAAGTAATG_LUNG_T18	Epithelial_cells	4	0.0539658
AAGGAGCTCCGGCACA_LUNG_T18	T_cells	4	-0.358899
AAGGAGCTCCTATGTT_LUNG_T18	T_cells	4	-0.427174
AAGGAGCTCTCGGACG_LUNG_T18	Epithelial_cells	4	-0.372959
AAGGCAGAGACTACAA_LUNG_T18	NK_cell	4	-0.439971
AAGGCAGAGTGAAGAG_LUNG_T18	T_cells	4	-0.473125
AAGGCAGAGTTACGGG_LUNG_T18	Monocytes	4	-0.054688
AAGGCAGCATTCACTT_LUNG_T18	NK_cell	4	-0.460009
AAGGCAGGTCGGCTCA_LUNG_T18	Macrophages	4	-0.205617
AAGGCAGGTGGAAAGA_LUNG_T18	CD4+ T-cells	4	-0.213045
AAGGCAGTCATTGCCC_LUNG_T18	B_cell	4	-0.427323
AAGGCAGTCGAGAGCA_LUNG_T18	T_cells	4	-0.417748
AAGGTTCAGCCGGTAA_LUNG_T18	Macrophages	4	-0.449819
AAGGTTCAGCTCCTCT_LUNG_T18	NK_cell	4	-0.474432
AAGGTTCCAAGGCTCC_LUNG_T18	B_cell	4	-0.317276
AAGGTTCCAATGGTCT_LUNG_T18	Macrophages	4	-0.482808
AAGGTTCCACCATGTA_LUNG_T18	Epithelial_cells	4	-0.087531
AAGGTTCCACCGAATT_LUNG_T18	NK_cell	4	-0.128655
AAGGTTCCAGCATGAG_LUNG_T18	Macrophages	4	-0.303106
AAGGTTCCATGAAGTA_LUNG_T18	T_cells	4	-0.459454
AAGGTTCGTAGTGAAT_LUNG_T18	Monocytes	4	-0.128619
AAGGTTCGTGATAAGT_LUNG_T18	Macrophages	4	-0.31079
AAGGTTCGTTAGATGA_LUNG_T18	T_cells	4	-0.472241
AAGGTTCTCAGTTAGC_LUNG_T18	Epithelial_cells	4	0.446436
AAGGTTCTCCAGTAGT_LUNG_T18	T_cells	4	-0.449174
AAGGTTCTCCCAGGTG_LUNG_T18	T_cells	4	-0.470282
AAGGTTCTCTACTTAC_LUNG_T18	Macrophages	4	-0.430014
AAGTCTGAGCGAAGGG_LUNG_T18	Epithelial cells	4	0.069104
AAGTCTGCACGTCTCT_LUNG_T18	DC	4	-0.416378
AAGTCTGCAGGGCATA_LUNG_T18	T_cells	4	-0.06582
AAGTCTGCAGTTAACC_LUNG_T18	Macrophages	4	-0.332407
AAGTCTGGTCGGCTCA_LUNG_T18	Macrophages	4	-0.389475
AATCCAGCACATTTCT_LUNG_T18	T_cells	4	-0.312523
AATCCAGCATAGAAAC_LUNG_T18	T_cells	4	-0.435696
AATCCAGGTAGCACGA_LUNG_T18	Macrophages	4	-0.281599
AATCCAGGTCCGCTGA_LUNG_T18	Epithelial_cells	4	-0.084615
AATCCAGTCAGAAATG_LUNG_T18	Macrophages	4	-0.227968
AATCGGTCACCACCAG_LUNG_T18	Macrophages	4	0.0130259
AATCGGTGTAATTGGA_LUNG_T18	T_cells	4	-0.432263
ACACCAAAGAGCCTAG_LUNG_T18	Epithelial cells	4	-0.0653441
ACACCAAAGTGGTAGC_LUNG_T18	T_cells	4	0.0583798
ACACCAACAAGCGAGT_LUNG_T18	Macrophages	4	-0.00965882
ACACCAACACAAGTAA_LUNG_T18	Epithelial_cells	4	-0.314339
ACACCAACATGCAATC_LUNG_T18	Epithelial_cells	4	-0.308744
ACACCAAGTCCCTACT_LUNG_T18	Macrophages	4	-0.436988
ACACCAAGTTTGACTG_LUNG_T18	Fibroblasts	4	-0.133311
ACACCAATCCGCTGTT_LUNG_T18	Macrophages	4	0.0388424
ACACCAATCCGTCATC_LUNG_T18	NK_cell	4	-0.466386
ACACCAATCGACGGAA_LUNG_T18	Monocytes	4	-0.502313
ACACCCTAGCCCGAAA_LUNG_T18	B-cells	4	-0.338654
ACACCCTAGGGTATCG_LUNG_T18	NK_cell	4	-0.484619
ACACCCTAGGGTCTCC_LUNG_T18	Epithelial_cells	4	-0.100115
ACACCCTCAAAGTCAA_LUNG_T18	Fibroblasts	4	0.0360306
ACACCCTCAGCTGTTA_LUNG_T18	Epithelial_cells	4	-0.213359
ACACCCTGTCCGTTAA_LUNG_T18	Epithelial_cells	4	-0.0192446
ACACCCTGTGGACGAT_LUNG_T18	CD8+ T-cells	4	-0.331352
ACACCCTTCGAATCCA_LUNG_T18	Macrophage	4	-0.472009
ACACCCTTCGAGAACG_LUNG_T18	Macrophage	4	-0.310233
ACACCGGAGACGCTTT_LUNG_T18	Epithelial_cells	4	-0.276223
ACACCGGAGCATGGCA_LUNG_T18	T_cells	4	-0.445742
ACACCGGAGGCTCATT_LUNG_T18	B-cells	4	-0.273307
ACACCGGAGGGAGTAA_LUNG_T18	Epithelial_cells	4	0.123287
ACACCGGCACACATGT_LUNG_T18	T_cells	4	-0.325915
ACACCGGCATATGCTG_LUNG_T18	Epithelial_cells	4	-0.302176
ACACCGGCATCCGCGA_LUNG_T18	T_cells	4	-0.139097
ACACCGGGTAGCGTGA_LUNG_T18	CD8+ T-cells	4	0.0258564
ACACCGGGTTCAGCGC_LUNG_T18	Epithelial_cells	4	-0.0758804
ACACCGGTCCAAAGTC_LUNG_T18	Epithelial_cells	4	-0.251071
ACACCGGTCCTTGGTC_LUNG_T18	T_cells	4	-0.31541
ACACCGGTCTGCAAGT_LUNG_T18	Monocytes	4	-0.387143
ACACTGAAGCCACCTG_LUNG_T18	Epithelial_cells	4	-0.195167
ACACTGAGTCTTGATG_LUNG_T18	NK_cell	4	-0.444651
ACACTGATCGAGAACG_LUNG_T18	B_cell	4	-0.120808
ACACTGATCTCACATT_LUNG_T18	Epithelial_cells	4	0.158884
ACAGCCGAGATATGCA_LUNG_T18	T_cells	4	-0.168613
ACAGCCGCAAAGCAAT_LUNG_T18	Macrophages	4	0.108237
ACAGCCGCAGATGGGT_LUNG_T18	T_cells	4	-0.320729
ACAGCCGCATGGTCTA_LUNG_T18	DC	4	-0.299617
ACAGCCGGTCAGCTAT_LUNG_T18	Epithelial_cells	4	0.382271
ACAGCCGGTGGACGAT_LUNG_T18	Epithelial_cells	4	-0.0181064
ACAGCCGTCATTTGGG_LUNG_T18	Macrophages	4	-0.444667
ACAGCCGTCCAAATGC_LUNG_T18	Epithelial_cells	4	0.100277
ACAGCCGTCCGTCAAA_LUNG_T18	Epithelial_cells	4	0.085692
ACAGCTAAGCTAACAA_LUNG_T18	NK_cell	4	-0.355956
ACAGCTAAGCTCTCGG_LUNG_T18	Epithelial_cells	4	-0.520769
ACAGCTACACTTAAGC_LUNG_T18	NK_cell	4	-0.430103
ACAGCTAGTACTCAAC_LUNG_T18	B-cells	4	-0.142005
ACAGCTAGTAGCGCTC_LUNG_T18	Monocytes	4	-0.374604
ACAGCTAGTGTAAGTA_LUNG_T18	Epithelial_cells	4	0.294725
ACAGCTAGTGTGACCC_LUNG_T18	B_cell	4	-0.438597
ACAGCTATCCTTGGTC_LUNG_T18	Epithelial_cells	4	-0.132498
ACAGCTATCTGACCTC_LUNG_T18	Macrophages	4	-0.354408
ACATACGAGACGCAAC_LUNG_T18	Monocytes	4	-0.187248
ACATACGAGGGCATGT_LUNG_T18	Epithelial cells	4	-0.292022
ACATACGAGGTGCTAG_LUNG_T18	Epithelial_cells	4	-0.498264
ACATACGGTCAATACC_LUNG_T18	Macrophages	4	-0.338184
ACATACGGTTAGTGGG_LUNG_T18	Macrophage	4	-0.322296
ACATACGTCCAAATGC_LUNG_T18	Epithelial_cells	4	0.274635
ACATCAGAGCCCGAAA_LUNG_T18	Epithelial_cells	4	-0.102793
ACATCAGAGGCCGAAT_LUNG_T18	T_cells	4	-0.432466
ACATCAGCAACTGCTA_LUNG_T18	Macrophage	4	-0.365367
ACATCAGCACACTGCG_LUNG_T18	T_cells	4	-0.335773
ACATCAGCATTGGTAC_LUNG_T18	Epithelial_cells	4	-0.4548
ACATCAGGTCGGCATC_LUNG_T18	T_cells	4	-0.332317
ACATCAGTCTCGGACG_LUNG_T18	Epithelial_cells	4	-0.0587699
ACATGGTAGAAACCGC_LUNG_T18	Monocytes	4	-0.516538
ACATGGTAGAGGTTAT_LUNG_T18	Epithelial_cells	4	0.162991
ACATGGTAGCCCGAAA_LUNG_T18	B-cells	4	-0.304836
ACATGGTAGTCCCACG_LUNG_T18	Epithelial_cells	4	-0.242867
ACATGGTCACTGTGTA_LUNG_T18	Epithelial cells	4	-0.396496
ACATGGTCATGGATGG_LUNG_T18	Epithelial_cells	4	0.221256
ACATGGTGTCCCTACT_LUNG_T18	Macrophage	4	-0.308178
ACATGGTTCACCTCGT_LUNG_T18	Macrophages	4	0.107877
ACCAGTAAGTACACCT_LUNG_T18	Epithelial_cells	4	-0.507721
ACCAGTACAAACTGTC_LUNG_T18	Macrophages	4	-0.42334
ACCAGTAGTGGGTCAA_LUNG_T18	Macrophages	4	-0.444756
ACCAGTAGTTCTGTTT_LUNG_T18	CD8+ T-cells	4	-0.310235
ACCAGTATCCATGCTC_LUNG_T18	T_cells	4	-0.363312
ACCAGTATCTTACCGC_LUNG_T18	T_cells	4	-0.00381182
ACCCACTAGAATCTCC_LUNG_T18	Epithelial_cells	4	0.22383
ACCCACTAGCTATGCT_LUNG_T18	Epithelial_cells	4	0.223007
ACCCACTAGTGAATTG_LUNG_T18	Epithelial cells	4	-0.484229
ACCCACTCATACGCCG_LUNG_T18	Epithelial_cells	4	-0.146932
ACCCACTCATGGTAGG_LUNG_T18	NK_cell	4	-0.311023
ACCCACTGTAAAGGAG_LUNG_T18	T_cells	4	-0.441963
ACCCACTGTACTTGAC_LUNG_T18	Epithelial_cells	4	0.16076
ACCCACTTCCTCAACC_LUNG_T18	Monocytes	4	-0.415842
ACCCACTTCGCCAGCA_LUNG_T18	Macrophages	4	-0.467148
ACCGTAAAGCTGGAAC_LUNG_T18	Epithelial_cells	4	-0.0349937
ACCGTAACAGGTGGAT_LUNG_T18	Macrophages	4	-0.100206
ACCGTAAGTCGCTTCT_LUNG_T18	T_cells	4	0.142461
ACCGTAAGTGCAACTT_LUNG_T18	Macrophage	4	-0.409583
ACCGTAAGTTTACTCT_LUNG_T18	Epithelial_cells	4	-0.439823
ACCTTTAAGCAATATG_LUNG_T18	Macrophages	4	-0.470687
ACCTTTAAGGATGGAA_LUNG_T18	T_cells	4	-0.307973
ACCTTTACACCTATCC_LUNG_T18	B_cell	4	-0.445228
ACCTTTACATCGATTG_LUNG_T18	T_cells	4	-0.462834
ACCTTTATCTCCAGGG_LUNG_T18	Macrophages	4	-0.391351
ACCTTTATCTTCATGT_LUNG_T18	Fibroblasts	4	-0.42014
ACGAGCCCACTGAAGG_LUNG_T18	DC	4	-0.411458
ACGAGCCCAGCCTATA_LUNG_T18	Macrophages	4	-0.13869
ACGAGCCGTGTGCCTG_LUNG_T18	Macrophages	4	-0.366987
ACGAGGACAGGACGTA_LUNG_T18	Macrophages	4	-0.113859
ACGAGGAGTCTAAAGA_LUNG_T18	Epithelial_cells	4	-0.242916
ACGAGGAGTTTAGGAA_LUNG_T18	Epithelial_cells	4	0.351446
ACGAGGATCGTACCGG_LUNG_T18	B-cells	4	-0.445107
ACGAGGATCTCTAGGA_LUNG_T18	Macrophages	4	-0.438806
ACGATACAGGGTTTCT_LUNG_T18	B_cell	4	-0.441566
ACGATACCAAGGTTCT_LUNG_T18	Monocytes	4	-0.103212
ACGATGTAGAGACTAT_LUNG_T18	DC	4	0.0839008
ACGATGTAGCAAATCA_LUNG_T18	B_cell	4	-0.127017
ACGATGTAGTCCTCCT_LUNG_T18	Epithelial_cells	4	0.0811125
ACGATGTCATGAAGTA_LUNG_T18	Monocytes	4	-0.163573
ACGATGTCATTGGGCC_LUNG_T18	DC	4	-0.27942
ACGATGTGTACCATCA_LUNG_T18	Epithelial_cells	4	-0.464215
ACGATGTGTATGCTTG_LUNG_T18	Macrophages	4	-0.311509
ACGATGTTCATCATTC_LUNG_T18	Macrophage	4	-0.119674
ACGATGTTCCTGCAGG_LUNG_T18	T_cells	4	-0.317228
ACGATGTTCCTGTAGA_LUNG_T18	Epithelial_cells	4	-0.164801
ACGCAGCAGATCTGAA_LUNG_T18	Macrophages	4	-0.130337
ACGCAGCAGGCATGGT_LUNG_T18	Pro-B_cell_CD34+	4	-0.20771
ACGCAGCAGGCGACAT_LUNG_T18	Epithelial_cells	4	-0.19482
ACGCAGCAGTACATGA_LUNG_T18	Monocytes	4	-0.453311
ACGCAGCCAAGAAGAG_LUNG_T18	Monocytes	4	-0.0240552
ACGCAGCCAAGCCGTC_LUNG_T18	T_cells	4	-0.145868
ACGCAGCCAAGGTTTC_LUNG_T18	CD8+ T-cells	4	-0.449808
ACGCAGCCACCGATAT_LUNG_T18	Epithelial_cells	4	-0.416032
ACGCAGCCACGTAAGG_LUNG_T18	T_cells	4	-0.443523
ACGCAGCGTAAGCACG_LUNG_T18	B-cells	4	-0.447486
ACGCAGCTCAAGCCTA_LUNG_T18	Macrophages	4	-0.37382
ACGCAGCTCCTCAATT_LUNG_T18	T_cells	4	-0.155738
ACGCAGCTCTTTACAC_LUNG_T18	Macrophages	4	-0.293854
ACGCCAGAGATGGGTC_LUNG_T18	Macrophages	4	-0.468844
ACGCCAGAGTGGGCTA_LUNG_T18	CD8+ T-cells	4	-0.195101
ACGCCAGCAATGGAGC_LUNG_T18	Macrophages	4	-0.307588
ACGCCAGCACGGTAGA_LUNG_T18	DC	4	-0.257569
ACGCCAGGTGGCTCCA_LUNG_T18	Epithelial_cells	4	-0.415502
ACGCCAGGTTGTACAC_LUNG_T18	B_cell	4	-0.190879
ACGCCAGTCAATAAGG_LUNG_T18	B_cell	4	-0.443064
ACGCCGAAGCCACCTG_LUNG_T18	Monocytes	4	-0.0168926
ACGCCGACAGAGCCAA_LUNG_T18	CD4+ T-cells	4	-0.326085
ACGCCGACAGTAGAGC_LUNG_T18	Macrophages	4	0.381801
ACGCCGACATTTCAGG_LUNG_T18	B_cell	4	-0.148999
ACGCCGAGTAAACCTC_LUNG_T18	T_cells	4	-0.222041
ACGGAGACACATTCGA_LUNG_T18	T_cells	4	-0.336052
ACGGAGAGTGAACCTT_LUNG_T18	Macrophages	4	-0.351032
ACGGAGAGTTCCACAA_LUNG_T18	NK cells	4	-0.320557
ACGGAGATCACCACCT_LUNG_T18	Epithelial_cells	4	0.00303553
ACGGAGATCATAGCAC_LUNG_T18	Epithelial_cells	4	-0.140452
ACGGAGATCCGTCATC_LUNG_T18	Epithelial cells	4	-0.050027
ACGGAGATCCTCTAGC_LUNG_T18	Macrophages	4	-0.418051
ACGGAGATCTGGTTCC_LUNG_T18	CD8+ T-cells	4	-0.464834
ACGGCCAAGATCCTGT_LUNG_T18	CD8+ T-cells	4	-0.429979
ACGGCCAAGATGCGAC_LUNG_T18	Monocytes	4	-0.450858
ACGGCCACAGTAAGCG_LUNG_T18	Epithelial_cells	4	-0.0737185
ACGGCCATCACCTTAT_LUNG_T18	Epithelial_cells	4	0.189893
ACGGGCTGTCGCGTGT_LUNG_T18	T_cells	4	-0.334474
ACGGGCTGTCTGGTCG_LUNG_T18	Epithelial_cells	4	-0.395226
ACGGGCTGTGCGCTTG_LUNG_T18	CD8+ T-cells	4	-0.459066
ACGGGCTGTTTGGCGC_LUNG_T18	B_cell	4	-0.448167
ACGGGCTTCAGTTAGC_LUNG_T18	CD4+ T-cells	4	-0.342883
ACGGGCTTCCTGTAGA_LUNG_T18	Epithelial_cells	4	-0.51194
ACGGGCTTCTGTCAAG_LUNG_T18	T_cells	4	-0.476187
ACGGGTCGTGATGATA_LUNG_T18	B_cell	4	-0.110741
ACGGGTCGTTGACGTT_LUNG_T18	Epithelial_cells	4	0.0459428
ACGGGTCGTTGGAGGT_LUNG_T18	Macrophage	4	-0.267077
ACGGGTCTCATATCGG_LUNG_T18	Epithelial_cells	4	0.0931107
ACGGGTCTCTAACGGT_LUNG_T18	CD8+ T-cells	4	-0.303864
ACGTCAAAGTGTCTCA_LUNG_T18	Epithelial_cells	4	-0.0207792
ACGTCAACAATGTAAG_LUNG_T18	Epithelial_cells	4	-0.200815
ACGTCAACACGTCTCT_LUNG_T18	T_cells	4	-0.459892
ACGTCAAGTCCGACGT_LUNG_T18	T_cells	4	-0.250516
ACGTCAAGTTGAACTC_LUNG_T18	DC	4	-0.0717885
ACGTCAAGTTGTGGAG_LUNG_T18	CD8+ T-cells	4	-0.138823
ACTATCTAGAATTCCC_LUNG_T18	B_cell	4	-0.330141
ACTATCTAGGCACATG_LUNG_T18	Monocytes	4	-0.463035
ACTATCTCAAGTTGTC_LUNG_T18	B-cells	4	-0.455022
ACTATCTCAGACGTAG_LUNG_T18	Macrophages	4	-0.218598
ACTATCTGTCCAGTTA_LUNG_T18	Macrophages	4	-0.465041
ACTATCTTCCAACCAA_LUNG_T18	Macrophages	4	0.245678
ACTATCTTCCATGCTC_LUNG_T18	T_cells	4	-0.175197
ACTATCTTCCGATATG_LUNG_T18	Monocytes	4	-0.372954
ACTATCTTCGCGTTTC_LUNG_T18	Epithelial_cells	4	-0.483412
ACTGAACAGAGCTGGT_LUNG_T18	Monocytes	4	-0.14259
ACTGAACCAACTGCTA_LUNG_T18	T_cells	4	-0.350191
ACTGAACCACCAGGCT_LUNG_T18	Epithelial_cells	4	0.155234
ACTGAACCAGATGAGC_LUNG_T18	Epithelial_cells	4	-0.165482
ACTGAACCATAGACTC_LUNG_T18	T_cells	4	-0.311461
ACTGAACTCCGTCATC_LUNG_T18	Macrophages	4	-0.464189
ACTGAACTCCTTCAAT_LUNG_T18	Epithelial_cells	4	0.237642
ACTGAACTCTACTTAC_LUNG_T18	Epithelial_cells	4	-0.249972
ACTGAGTAGGTCATCT_LUNG_T18	Macrophages	4	-0.431739
ACTGAGTGTCTAGTCA_LUNG_T18	Macrophages	4	-0.455813
ACTGAGTGTTGACGTT_LUNG_T18	Epithelial_cells	4	-0.35949
ACTGAGTTCACCTCGT_LUNG_T18	Macrophages	4	-0.31658
ACTGAGTTCATGCTCC_LUNG_T18	T_cells	4	-0.18166
ACTGAGTTCCGTTGTC_LUNG_T18	Epithelial_cells	4	-0.15155
ACTGATGAGGAATCGC_LUNG_T18	Monocytes	4	-0.497729
ACTGATGAGGATGTAT_LUNG_T18	Monocytes	4	-0.310024
ACTGATGCAAATACAG_LUNG_T18	NK_cell	4	-0.369862
ACTGATGCACCAGATT_LUNG_T18	Macrophages	4	-0.428824
ACTGATGCAGCCTGTG_LUNG_T18	DC	4	-0.297819
ACTGATGTCAACGGGA_LUNG_T18	Macrophages	4	-0.196505
ACTGCTCAGAAGGACA_LUNG_T18	Macrophages	4	-0.294746
ACTGCTCAGTAAGTAC_LUNG_T18	Macrophages	4	-0.416106
ACTGCTCCAAACAACA_LUNG_T18	Monocytes	4	-0.346094
ACTGCTCGTCGCCATG_LUNG_T18	DC	4	0.0214205
ACTGCTCGTTCCGTCT_LUNG_T18	Monocytes	4	-0.107476
ACTGCTCTCGCATGAT_LUNG_T18	B-cells	4	-0.462521
ACTGCTCTCTCCAACC_LUNG_T18	Epithelial_cells	4	-0.375228
ACTGTCCCACCGATAT_LUNG_T18	T_cells	4	-0.442619
ACTGTCCCACGGTTTA_LUNG_T18	T_cells	4	-0.456725
ACTGTCCGTACCAGTT_LUNG_T18	B-cells	4	-0.444991
ACTGTCCGTCTTGCGG_LUNG_T18	Monocytes	4	-0.337086
ACTGTCCTCACTCTTA_LUNG_T18	CD8+ T-cells	4	-0.271895
ACTGTCCTCCTCTAGC_LUNG_T18	Macrophages	4	-0.153521
ACTTACTAGTTGTAGA_LUNG_T18	Macrophages	4	-0.0410123
ACTTACTGTGGACGAT_LUNG_T18	Macrophages	4	-0.205574
ACTTACTTCCTTGCCA_LUNG_T18	T_cells	4	-0.317142
ACTTGTTAGTACTTGC_LUNG_T18	Epithelial_cells	4	-0.197976
ACTTGTTAGTGGTAAT_LUNG_T18	NK_cell	4	-0.473248
ACTTGTTCATCGACGC_LUNG_T18	T_cells	4	-0.449881
ACTTGTTGTAGCTGCC_LUNG_T18	Epithelial_cells	4	-0.142775
ACTTGTTGTAGGAGTC_LUNG_T18	B-cells	4	-0.430643
ACTTGTTGTGCACTTA_LUNG_T18	Epithelial_cells	4	-0.360729
ACTTGTTGTTCGGCAC_LUNG_T18	Epithelial_cells	4	-0.00863341
ACTTGTTTCCCTTGTG_LUNG_T18	Epithelial_cells	4	-0.156057
ACTTGTTTCGCACTCT_LUNG_T18	Macrophages	4	0.0290561
ACTTGTTTCTTGGGTA_LUNG_T18	Epithelial_cells	4	-0.28292
ACTTTCAAGATCACGG_LUNG_T18	B-cells	4	-0.441504
ACTTTCAAGCCCAATT_LUNG_T18	NK_cell	4	-0.475151
ACTTTCAAGCGATATA_LUNG_T18	Monocytes	4	-0.43093
ACTTTCAAGCGTCTAT_LUNG_T18	Epithelial_cells	4	-0.512471
ACTTTCAAGCGTGTCC_LUNG_T18	Macrophage	4	-0.450694
ACTTTCACATCTCGCT_LUNG_T18	DC	4	-0.278764
ACTTTCAGTACAGTTC_LUNG_T18	NK_cell	4	-0.393831
ACTTTCATCATCGATG_LUNG_T18	Monocytes	4	-0.0144373
AGAATAGAGAGGTTAT_LUNG_T18	Epithelial_cells	4	-0.249601
AGAATAGCAAGCGCTC_LUNG_T18	Monocytes	4	-0.167952
AGAATAGCACACCGAC_LUNG_T18	Macrophages	4	-0.20008
AGAATAGTCACCTCGT_LUNG_T18	T_cells	4	-0.477604
AGACGTTAGAAGATTC_LUNG_T18	Monocytes	4	0.0804475
AGACGTTAGAGCCCAA_LUNG_T18	Endothelial cells	4	-0.0723795
AGACGTTCAAGGCTCC_LUNG_T18	Monocytes	4	-0.450609
AGACGTTTCATCATTC_LUNG_T18	T_cells	4	-0.3258
AGACGTTTCATTATCC_LUNG_T18	T_cells	4	-0.227747
AGACGTTTCCCTGACT_LUNG_T18	Macrophages	4	-0.351897
AGACGTTTCCGTTGTC_LUNG_T18	T_cells	4	-0.353642
AGAGCGAAGCGCTTAT_LUNG_T18	B-cells	4	-0.042061
AGAGCGAAGGTTACCT_LUNG_T18	T_cells	4	-0.162253
AGAGCGACAAACCCAT_LUNG_T18	Monocytes	4	-0.2743
AGAGCGACATGCTAGT_LUNG_T18	CD8+ T-cells	4	-0.159122
AGAGCGACATTATCTC_LUNG_T18	T_cells	4	-0.429392
AGAGCGAGTCCGACGT_LUNG_T18	CD8+ T-cells	4	-0.350524
AGAGCGAGTCTAAAGA_LUNG_T18	Epithelial_cells	4	-0.140693
AGAGCGAGTTACAGAA_LUNG_T18	Epithelial_cells	4	-0.116679
AGAGCGAGTTCCACTC_LUNG_T18	Monocytes	4	-0.447988
AGAGCGATCAGCAACT_LUNG_T18	Monocytes	4	-0.462946
AGAGCGATCGAGGTAG_LUNG_T18	T_cells	4	-0.455121
AGAGCTTGTCTTGTCC_LUNG_T18	Epithelial_cells	4	-0.0556193
AGAGCTTTCATACGGT_LUNG_T18	Epithelial_cells	4	-0.155391
AGAGCTTTCCATTCTA_LUNG_T18	T_cells	4	-0.379694
AGAGCTTTCGTGACAT_LUNG_T18	T_cells	4	-0.448474
AGAGCTTTCTAACCGA_LUNG_T18	Epithelial_cells	4	0.0252051
AGAGTGGAGGGTCTCC_LUNG_T18	CD4+ T-cells	4	-0.453155
AGAGTGGCAAACGTGG_LUNG_T18	Macrophages	4	-0.0623104
AGAGTGGCAAGCTGTT_LUNG_T18	Macrophages	4	-0.318589
AGAGTGGCAATTCCTT_LUNG_T18	Epithelial_cells	4	0.136228
AGAGTGGGTAAGTAGT_LUNG_T18	T_cells	4	-0.181532
AGAGTGGGTCAAAGAT_LUNG_T18	DC	4	-0.436205
AGAGTGGGTTCCCGAG_LUNG_T18	B-cells	4	-0.412178
AGAGTGGTCAGGCCCA_LUNG_T18	T_cells	4	-0.331922
AGATCTGAGTTGAGAT_LUNG_T18	Macrophage	4	-0.364106
AGATCTGCACGTCAGC_LUNG_T18	Epithelial_cells	4	-0.308114
AGATCTGGTCACAAGG_LUNG_T18	Epithelial cells	4	-0.349652
AGATCTGTCAAGAAGT_LUNG_T18	Epithelial_cells	4	0.0289016
AGATTGCCAACAACCT_LUNG_T18	CD8+ T-cells	4	-0.335432
AGATTGCCATCTCCCA_LUNG_T18	T_cells	4	-0.486705
AGATTGCCATGCTAGT_LUNG_T18	T_cells	4	-0.473896
AGATTGCGTTCCACGG_LUNG_T18	CD4+ T-cells	4	-0.346025
AGATTGCTCATCGATG_LUNG_T18	B-cells	4	-0.358229
AGCAGCCAGAGAACAG_LUNG_T18	Macrophages	4	-0.448205
AGCAGCCAGTGAAGTT_LUNG_T18	T_cells	4	-0.224903
AGCAGCCAGTTGTAGA_LUNG_T18	Monocytes	4	-0.348137
AGCAGCCCAGATCGGA_LUNG_T18	T_cells	4	-0.433625
AGCAGCCCAGCGTCCA_LUNG_T18	Macrophages	4	-0.360251
AGCAGCCCATTTCAGG_LUNG_T18	T_cells	4	-0.46729
AGCAGCCGTGACAAAT_LUNG_T18	Macrophages	4	0.161072
AGCAGCCGTGTTCTTT_LUNG_T18	B-cells	4	-0.333867
AGCAGCCTCAAGCCTA_LUNG_T18	Macrophage	4	0.23704
AGCAGCCTCAGTTGAC_LUNG_T18	Macrophages	4	-0.392094
AGCAGCCTCCGCGCAA_LUNG_T18	Macrophages	4	-0.225671
AGCATACCAAACCCAT_LUNG_T18	T_cells	4	-0.466244
AGCATACCACCATGTA_LUNG_T18	Monocytes	4	-0.357911
AGCATACCAGACAAAT_LUNG_T18	Epithelial_cells	4	0.248192
AGCATACCAGTTTACG_LUNG_T18	Macrophages	4	-0.163552
AGCATACGTACGACCC_LUNG_T18	Macrophages	4	-0.473501
AGCATACGTATCTGCA_LUNG_T18	NK_cell	4	-0.460649
AGCATACTCGCATGGC_LUNG_T18	Macrophages	4	-0.169041
AGCCTAAAGAAGGTTT_LUNG_T18	T_cells	4	-0.456943
AGCCTAAAGCAGCCTC_LUNG_T18	Macrophages	4	-0.0965015
AGCCTAAAGTTGAGTA_LUNG_T18	CD4+ T-cells	4	0.00791027
AGCCTAACACGGACAA_LUNG_T18	Epithelial_cells	4	-0.410567
AGCCTAACATCCAACA_LUNG_T18	T_cells	4	-0.460098
AGCCTAAGTGAGCGAT_LUNG_T18	Endothelial_cells	4	-0.043412
AGCGGTCCAAAGCGGT_LUNG_T18	B_cell	4	-0.305083
AGCGGTCGTTAAGGGC_LUNG_T18	Epithelial_cells	4	-0.275182
AGCGGTCTCTAACTGG_LUNG_T18	T_cells	4	-0.41249
AGCGGTCTCTCTGAGA_LUNG_T18	Epithelial_cells	4	-0.522989
AGCGTATAGTGAAGAG_LUNG_T18	CD8+ T-cells	4	-0.370015
AGCGTATCACTTGGAT_LUNG_T18	Epithelial_cells	4	-0.456959
AGCGTATCATGTTCCC_LUNG_T18	Epithelial cells	4	-0.121205
AGCGTATGTACCGTAT_LUNG_T18	Epithelial_cells	4	-0.204665
AGCGTATTCCTAGAAC_LUNG_T18	Macrophage	4	-0.382758
AGCGTATTCCTTGCCA_LUNG_T18	Epithelial_cells	4	0.0606851
AGCGTCGCAACTGGCC_LUNG_T18	B-cells	4	-0.31439
AGCGTCGGTCGAGATG_LUNG_T18	T_cells	4	-0.452147
AGCGTCGGTCTAAACC_LUNG_T18	B-cells	4	-0.306265
AGCGTCGTCGAGAACG_LUNG_T18	DC	4	-0.480862
AGCTCCTAGAATAGGG_LUNG_T18	Epithelial_cells	4	-0.357788
AGCTCCTAGGCCCGTT_LUNG_T18	Epithelial_cells	4	0.230334
AGCTCCTCATGCGCAC_LUNG_T18	T_cells	4	-0.367543
AGCTCCTCATGCTAGT_LUNG_T18	Epithelial_cells	4	-0.0550858
AGCTCCTGTAGCTTGT_LUNG_T18	Macrophages	4	0.0432656
AGCTCCTGTCAAGCGA_LUNG_T18	Macrophages	4	-0.278143
AGCTCCTGTGCGATAG_LUNG_T18	Epithelial_cells	4	0.0781496
AGCTCCTGTTACGTCA_LUNG_T18	T_cells	4	-0.455584
AGCTCCTGTTCCACGG_LUNG_T18	T_cells	4	-0.12239
AGCTCCTTCCTTCAAT_LUNG_T18	T_cells	4	-0.192094
AGCTCCTTCGCACTCT_LUNG_T18	Macrophage	4	-0.222924
AGCTCTCCAATAGAGT_LUNG_T18	B-cells	4	-0.433156
AGCTCTCCATTGCGGC_LUNG_T18	Fibroblasts	4	-0.236646
AGCTCTCGTAGTAGTA_LUNG_T18	Macrophage	4	-0.417862
AGCTCTCGTGTGGTTT_LUNG_T18	NK_cell	4	-0.351034
AGCTCTCGTGTTTGTG_LUNG_T18	T_cells	4	-0.457829
AGCTCTCTCTCAAGTG_LUNG_T18	DC	4	-0.457701
AGCTTGAAGTCAAGCG_LUNG_T18	Epithelial_cells	4	0.341043
AGCTTGAAGTTGTCGT_LUNG_T18	Epithelial_cells	4	-0.167304
AGCTTGACACGAAGCA_LUNG_T18	NK_cell	4	-0.140724
AGCTTGACAGTCACTA_LUNG_T18	Macrophages	4	-0.36509
AGCTTGACATTGCGGC_LUNG_T18	Macrophages	4	-0.348511
AGCTTGAGTGTTAAGA_LUNG_T18	Macrophages	4	-0.257686
AGCTTGATCGCGATCG_LUNG_T18	CD4+ T-cells	4	-0.305695
AGGCCACAGCGAGAAA_LUNG_T18	T_cells	4	-0.339311
AGGCCACAGTAGTGCG_LUNG_T18	Epithelial_cells	4	-0.198708
AGGCCACCAAAGAATC_LUNG_T18	Macrophage	4	0.0217975
AGGCCACCACCTCGTT_LUNG_T18	T_cells	4	-0.325613
AGGCCACCATGTAAGA_LUNG_T18	Macrophages	4	-0.0704912
AGGCCACGTCGCTTCT_LUNG_T18	Macrophages	4	-0.31001
AGGCCACGTGTGCGTC_LUNG_T18	Macrophages	4	-0.35962
AGGCCACGTTAAAGAC_LUNG_T18	Macrophages	4	-0.473259
AGGCCACTCATGTAGC_LUNG_T18	T_cells	4	-0.445507
AGGCCGTCACTATCTT_LUNG_T18	Monocytes	4	-0.51326
AGGCCGTTCGGAGGTA_LUNG_T18	Epithelial_cells	4	-0.378173
AGGGAGTCAGTGGAGT_LUNG_T18	T_cells	4	-0.158582
AGGGAGTGTAGGACAC_LUNG_T18	CD4+ T-cells	4	-0.131711
AGGGAGTGTGTCGCTG_LUNG_T18	Macrophage	4	-0.377516
AGGGAGTTCCGTCAAA_LUNG_T18	T_cells	4	-0.452609
AGGGATGAGATCTGAA_LUNG_T18	B-cells	4	-0.421764
AGGGATGAGGGCTCTC_LUNG_T18	T_cells	4	-0.161051
AGGGATGAGTCAAGCG_LUNG_T18	NK cells	4	-0.3217
AGGGATGCAACACCCG_LUNG_T18	T_cells	4	-0.471088
AGGGATGGTTACAGAA_LUNG_T18	T_cells	4	-0.226408
AGGGATGGTTCGGCAC_LUNG_T18	DC	4	-0.171907
AGGGATGTCGGTGTCG_LUNG_T18	T_cells	4	-0.465268
AGGGTGACAAACTGTC_LUNG_T18	T_cells	4	-0.33298
AGGGTGACAGACAGGT_LUNG_T18	DC	4	-0.412548
AGGGTGACATGTCCTC_LUNG_T18	Epithelial_cells	4	0.355135
AGGGTGATCTTTAGGG_LUNG_T18	Monocytes	4	-0.364762
AGGTCATAGATATACG_LUNG_T18	Monocytes	4	-0.129244
AGGTCATCACATGGGA_LUNG_T18	Monocytes	4	-0.201204
AGGTCATCAGTGAGTG_LUNG_T18	T_cells	4	-0.472876
AGGTCATTCATAAAGG_LUNG_T18	T_cells	4	-0.324223
AGGTCCGGTCATGCCG_LUNG_T18	NK_cell	4	-0.469191
AGGTCCGGTTCCACTC_LUNG_T18	T_cells	4	-0.32814
AGGTCCGGTTGGTGGA_LUNG_T18	Macrophage	4	-0.445103
AGGTCCGTCCCTGACT_LUNG_T18	Epithelial_cells	4	-0.0132432
AGGTCCGTCGTCACGG_LUNG_T18	Macrophages	4	-0.495172
AGGTCCGTCTGTCAAG_LUNG_T18	T_cells	4	-0.313667
AGTAGTCAGAAGATTC_LUNG_T18	Endothelial_cells	4	0.271938
AGTAGTCAGTACGTTC_LUNG_T18	B-cells	4	-0.381272
AGTAGTCAGTGCCAGA_LUNG_T18	B_cell	4	-0.448878
AGTAGTCCAATGGACG_LUNG_T18	Epithelial_cells	4	-0.150881
AGTAGTCCAATGGTCT_LUNG_T18	T_cells	4	-0.157604
AGTAGTCGTCAGTGGA_LUNG_T18	Epithelial_cells	4	0.151605
AGTAGTCTCTGGTTCC_LUNG_T18	Macrophages	4	-0.487015
AGTCTTTAGGTGATAT_LUNG_T18	T_cells	4	-0.447461
AGTCTTTAGTTGTAGA_LUNG_T18	NK_cell	4	-0.456631
AGTCTTTCAGTATGCT_LUNG_T18	Monocytes	4	-0.352086
AGTCTTTCATGCAATC_LUNG_T18	T_cells	4	-0.447695
AGTCTTTTCGAGAGCA_LUNG_T18	Macrophages	4	-0.365132
AGTCTTTTCTTTAGTC_LUNG_T18	Macrophages	4	-0.419306
AGTGAGGAGAAGGTGA_LUNG_T18	Macrophage	4	-0.310335
AGTGAGGAGCTAGTGG_LUNG_T18	Macrophages	4	-0.390581
AGTGAGGAGGACGAAA_LUNG_T18	Macrophages	4	-0.355006
AGTGAGGAGGATGGAA_LUNG_T18	Epithelial_cells	4	-0.307062
AGTGAGGAGGGTGTGT_LUNG_T18	CD8+ T-cells	4	-0.304197
AGTGAGGCATAAGACA_LUNG_T18	Macrophages	4	0.154363
AGTGAGGGTCCGAAGA_LUNG_T18	CD8+ T-cells	4	-0.296443
AGTGAGGTCTGATTCT_LUNG_T18	DC	4	-0.204082
AGTGGGAAGTCCGGTC_LUNG_T18	B-cells	4	-0.164015
AGTGGGACACTCTGTC_LUNG_T18	Epithelial_cells	4	-0.288125
AGTGGGAGTATGAATG_LUNG_T18	T_cells	4	-0.463908
AGTGGGAGTCTCTTTA_LUNG_T18	NK_cell	4	-0.213803
AGTGGGAGTTCGTGAT_LUNG_T18	B-cells	4	-0.449627
AGTGGGAGTTTGCATG_LUNG_T18	Macrophages	4	-0.26771
AGTGGGATCGTAGGTT_LUNG_T18	T_cells	4	-0.141641
AGTGGGATCTATCCCG_LUNG_T18	Macrophages	4	-0.216212
AGTGTCAAGGCGCTCT_LUNG_T18	B-cells	4	-0.449836
AGTGTCAAGGGATCTG_LUNG_T18	Macrophages	4	-0.059679
AGTGTCAAGTGACATA_LUNG_T18	Macrophages	4	-0.548285
AGTGTCACAGTACACT_LUNG_T18	Epithelial_cells	4	-0.073845
AGTGTCAGTGGTTTCA_LUNG_T18	Macrophages	4	-0.397426
AGTGTCATCAGAGACG_LUNG_T18	Macrophages	4	-0.0832026
AGTTGGTGTAGCGTAG_LUNG_T18	Epithelial_cells	4	0.0245185
AGTTGGTGTCGAATCT_LUNG_T18	T_cells	4	-0.12588
AGTTGGTGTCGCGGTT_LUNG_T18	Monocytes	4	-0.469178
AGTTGGTGTTACAGAA_LUNG_T18	Macrophage	4	-0.446646
ATAACGCCACGCATCG_LUNG_T18	Macrophages	4	-0.0447635
ATAACGCGTCATGCAT_LUNG_T18	B-cells	4	-0.445203
ATAACGCGTCTCTTAT_LUNG_T18	Monocytes	4	-0.523194
ATAACGCGTGAAAGAG_LUNG_T18	NK_cell	4	-0.467263
ATAACGCGTGACTACT_LUNG_T18	Epithelial_cells	4	-0.0150052
ATAACGCGTTCCACTC_LUNG_T18	Macrophages	4	-0.501678
ATAACGCGTTGGGACA_LUNG_T18	B-cells	4	-0.453953
ATAACGCTCCCTCTTT_LUNG_T18	Macrophages	4	-0.176456
ATAACGCTCGCGTTTC_LUNG_T18	B-cells	4	-0.112598
ATAACGCTCTTGAGAC_LUNG_T18	T_cells	4	-0.336401
ATAAGAGAGACGCAAC_LUNG_T18	T_cells	4	-0.166583
ATAAGAGAGAGCTGCA_LUNG_T18	Monocytes	4	-0.332021
ATAAGAGAGTGTACGG_LUNG_T18	NK_cell	4	-0.380745
ATAAGAGCAAAGGCGT_LUNG_T18	CD8+ T-cells	4	-0.461654
ATAAGAGCACTGCCAG_LUNG_T18	Macrophages	4	-0.0334329
ATAAGAGGTCCCTTGT_LUNG_T18	T_cells	4	-0.472952
ATAAGAGGTTGGGACA_LUNG_T18	Macrophages	4	-0.452279
ATAAGAGTCACAGTAC_LUNG_T18	Epithelial_cells	4	-0.527367
ATAAGAGTCGTCCAGG_LUNG_T18	Epithelial_cells	4	-0.445962
ATAGACCAGAATTGTG_LUNG_T18	CD8+ T-cells	4	-0.426004
ATAGACCAGATATACG_LUNG_T18	CD8+ T-cells	4	-0.449076
ATAGACCAGCCCGAAA_LUNG_T18	T_cells	4	-0.442768
ATAGACCAGGCTACGA_LUNG_T18	Epithelial_cells	4	-0.146424
ATAGACCCAAGTTGTC_LUNG_T18	Macrophages	4	0.0976899
ATAGACCCACGGTAGA_LUNG_T18	B-cells	4	-0.448151
ATAGACCGTAGGCTGA_LUNG_T18	CD8+ T-cells	4	-0.152842
ATAGACCGTCATACTG_LUNG_T18	T_cells	4	-0.446262
ATAGACCGTTACGCGC_LUNG_T18	NK_cell	4	-0.446506
ATAGACCTCCAAACTG_LUNG_T18	Macrophages	4	-0.256675
ATAGACCTCGGTCTAA_LUNG_T18	Epithelial cells	4	-0.32873
ATAGACCTCTACCAGA_LUNG_T18	Epithelial_cells	4	0.222081
ATCACGAAGAAGGGTA_LUNG_T18	T_cells	4	-0.219516
ATCACGAAGGACACCA_LUNG_T18	Macrophage	4	-0.432635
ATCACGACAGTGGGAT_LUNG_T18	T_cells	4	-0.453822
ATCACGACATCCGCGA_LUNG_T18	Monocytes	4	-0.358675
ATCACGAGTCTAGTCA_LUNG_T18	Fibroblasts	4	-0.0844412
ATCACGAGTGCCTGGT_LUNG_T18	Epithelial_cells	4	-0.103677
ATCACGAGTTGTTTGG_LUNG_T18	T_cells	4	-0.468376
ATCACGATCGCCTGAG_LUNG_T18	B_cell	4	-0.427507
ATCATCTAGAAGGTGA_LUNG_T18	T_cells	4	-0.381404
ATCATCTAGATGGGTC_LUNG_T18	DC	4	-0.417025
ATCATCTAGTGCGTGA_LUNG_T18	Monocytes	4	-0.314403
ATCATCTCAATGGATA_LUNG_T18	Macrophages	4	-0.140632
ATCATCTCACCTATCC_LUNG_T18	T_cells	4	-0.159936
ATCATCTGTAATCGTC_LUNG_T18	T_cells	4	-0.434717
ATCATCTGTCTCGTTC_LUNG_T18	Macrophages	4	-0.204185
ATCATCTGTCTTCTCG_LUNG_T18	DC	4	-0.535856
ATCATGGAGAATTCCC_LUNG_T18	Epithelial cells	4	0.104468
ATCATGGCAATCGGTT_LUNG_T18	Epithelial_cells	4	-0.302509
ATCATGGCACTGTTAG_LUNG_T18	B-cells	4	-0.321608
ATCATGGCAGACGCCT_LUNG_T18	NK_cell	4	-0.31131
ATCATGGCATAGTAAG_LUNG_T18	T_cells	4	-0.344344
ATCATGGCATGCTGGC_LUNG_T18	T_cells	4	-0.423352
ATCATGGGTACCGGCT_LUNG_T18	B_cell	4	-0.139538
ATCATGGTCATGTGGT_LUNG_T18	Epithelial_cells	4	-0.201676
ATCATGGTCCTCGCAT_LUNG_T18	Monocytes	4	-0.351359
ATCATGGTCGTACCGG_LUNG_T18	NK_cell	4	-0.331266
ATCCACCAGAGCTTCT_LUNG_T18	Epithelial cells	4	-0.118009
ATCCACCAGCCCTAAT_LUNG_T18	Macrophages	4	-0.200557
ATCCACCAGGCTAGAC_LUNG_T18	Epithelial_cells	4	0.5418
ATCCACCGTGGCCCTA_LUNG_T18	Macrophages	4	-0.275225
ATCCGAAAGCTAACAA_LUNG_T18	T_cells	4	-0.457422
ATCCGAACAAATACAG_LUNG_T18	Fibroblasts	4	-0.205262
ATCCGAACACACATGT_LUNG_T18	Monocytes	4	-0.373426
ATCCGAACAGCCAATT_LUNG_T18	Epithelial_cells	4	-0.0674227
ATCCGAAGTTACCGAT_LUNG_T18	NK_cell	4	-0.328234
ATCGAGTAGATGTGTA_LUNG_T18	Epithelial_cells	4	-0.141615
ATCGAGTAGCCAGGAT_LUNG_T18	B-cells	4	-0.377094
ATCGAGTAGTACTTGC_LUNG_T18	Macrophages	4	-0.510289
ATCGAGTGTAGCGCAA_LUNG_T18	Macrophages	4	-0.305777
ATCGAGTGTGAAATCA_LUNG_T18	Macrophages	4	-0.290217
ATCGAGTGTGGTCCGT_LUNG_T18	Endothelial cells	4	-0.44006
ATCGAGTTCACCATAG_LUNG_T18	Epithelial_cells	4	0.218652
ATCGAGTTCATGTCTT_LUNG_T18	B_cell	4	-0.467298
ATCGAGTTCCGAGCCA_LUNG_T18	Epithelial_cells	4	-0.186538
ATCGAGTTCCTCTAGC_LUNG_T18	Macrophages	4	-0.285742
ATCGAGTTCGGTTAAC_LUNG_T18	Fibroblasts	4	-0.449472
ATCTACTCAAGGTTCT_LUNG_T18	Epithelial_cells	4	-0.203499
ATCTACTGTTGTACAC_LUNG_T18	Macrophages	4	-0.489794
ATCTACTTCTGATTCT_LUNG_T18	B_cell	4	-0.281913
ATCTACTTCTGTACGA_LUNG_T18	Monocytes	4	-0.357711
ATCTGCCAGAGTACCG_LUNG_T18	Epithelial_cells	4	-0.495762
ATCTGCCCAGACAGGT_LUNG_T18	Macrophages	4	-0.0832971
ATCTGCCCATCACCCT_LUNG_T18	Macrophages	4	-0.165573
ATCTGCCGTAGCGTAG_LUNG_T18	Macrophages	4	-0.501184
ATCTGCCGTGTAAGTA_LUNG_T18	T_cells	4	-0.0155181
ATCTGCCTCAGCGACC_LUNG_T18	CD8+ T-cells	4	-0.176136
ATCTGCCTCATATCGG_LUNG_T18	T_cells	4	0.0061744
ATCTGCCTCATTCACT_LUNG_T18	NK_cell	4	-0.143432
ATCTGCCTCCGCGCAA_LUNG_T18	Epithelial_cells	4	-0.237673
ATCTGCCTCGCAAACT_LUNG_T18	Macrophages	4	0.12049
ATCTGCCTCGTAGGAG_LUNG_T18	Epithelial_cells	4	0.0182298
ATGAGGGAGAAGGGTA_LUNG_T18	B-cells	4	-0.390223
ATGAGGGAGATAGGAG_LUNG_T18	Monocytes	4	0.398762
ATGAGGGAGCTGGAAC_LUNG_T18	Epithelial_cells	4	-0.48309
ATGAGGGCACATCTTT_LUNG_T18	Epithelial_cells	4	0.247668
ATGAGGGCACCTATCC_LUNG_T18	B-cells	4	-0.194306
ATGAGGGCATACTACG_LUNG_T18	Monocytes	4	-0.22528
ATGAGGGCATGCCCGA_LUNG_T18	Fibroblasts	4	-0.114849
ATGAGGGGTAGGCATG_LUNG_T18	Monocytes	4	-0.407488
ATGAGGGGTGTGGCTC_LUNG_T18	Epithelial_cells	4	-0.0777021
ATGAGGGGTTTGACAC_LUNG_T18	Epithelial_cells	4	-0.298109
ATGAGGGTCTGCGGCA_LUNG_T18	Epithelial cells	4	0.097185
ATGCGATAGTAAGTAC_LUNG_T18	T_cells	4	-0.457483
ATGCGATAGTGTACCT_LUNG_T18	T_cells	4	-0.458966
ATGCGATCAAGTCTGT_LUNG_T18	Macrophages	4	0.188276
ATGCGATCAGACGCAA_LUNG_T18	T_cells	4	-0.468006
ATGCGATGTGCGATAG_LUNG_T18	CD8+ T-cells	4	-0.0400101
ATGCGATTCTGAAAGA_LUNG_T18	Epithelial_cells	4	-0.162835
ATGGGAGAGCCTATGT_LUNG_T18	DC	4	-0.312383
ATGGGAGAGTCCCACG_LUNG_T18	Monocytes	4	-0.496221
ATGGGAGCAAGCCCAC_LUNG_T18	NK_cell	4	-0.456437
ATGGGAGCACATTCGA_LUNG_T18	Epithelial_cells	4	0.0291221
ATGGGAGGTTTCCACC_LUNG_T18	B-cells	4	-0.429864
ATGTGTGAGCTAACTC_LUNG_T18	DC	4	-0.0956556
ATGTGTGAGGCTCAGA_LUNG_T18	Macrophages	4	-0.172386
ATGTGTGGTAAGGGAA_LUNG_T18	Monocytes	4	-0.508019
ATGTGTGGTCGCGAAA_LUNG_T18	Epithelial_cells	4	-0.459248
ATGTGTGGTGGTACAG_LUNG_T18	Macrophages	4	-0.288255
ATGTGTGTCAACACCA_LUNG_T18	Epithelial_cells	4	-0.289913
ATGTGTGTCCAATGGT_LUNG_T18	T_cells	4	-0.316922
ATGTGTGTCCTGTACC_LUNG_T18	NK_cell	4	-0.0164411
ATGTGTGTCGTACGGC_LUNG_T18	Epithelial_cells	4	-0.110304
ATGTGTGTCTGTACGA_LUNG_T18	T_cells	4	-0.456068
ATTACTCAGACCCACC_LUNG_T18	T_cells	4	-0.444751
ATTACTCAGCAGGCTA_LUNG_T18	T_cells	4	-0.30463
ATTACTCAGTTGAGAT_LUNG_T18	Fibroblasts	4	-0.0220457
ATTACTCCAAGGTGTG_LUNG_T18	T_cells	4	-0.338727
ATTACTCGTCATCGGC_LUNG_T18	T_cells	4	-0.0367662
ATTACTCTCAGGTTCA_LUNG_T18	B_cell	4	-0.433969
ATTATCCAGACACGAC_LUNG_T18	CD4+ T-cells	4	-0.445267
ATTATCCAGGACCACA_LUNG_T18	B-cells	4	-0.452696
ATTATCCAGGGATCTG_LUNG_T18	Epithelial_cells	4	-0.224276
ATTATCCCAGTGAGTG_LUNG_T18	NK_cell	4	-0.556948
ATTATCCCATGCTAGT_LUNG_T18	NK_cell	4	-0.346877
ATTATCCCATTAGCCA_LUNG_T18	Monocytes	4	-0.478156
ATTATCCGTAAACACA_LUNG_T18	T_cells	4	-0.455606
ATTATCCGTACAGTGG_LUNG_T18	Epithelial_cells	4	0.214645
ATTATCCGTAGGGTAC_LUNG_T18	NK_cell	4	-0.465351
ATTCTACAGAATTGTG_LUNG_T18	Macrophages	4	-0.0164531
ATTCTACCAGCATACT_LUNG_T18	Macrophages	4	-0.399635
ATTCTACCATCTCGCT_LUNG_T18	Macrophages	4	-0.129429
ATTCTACGTCTTCAAG_LUNG_T18	Epithelial_cells	4	-0.267544
ATTCTACTCCAGGGCT_LUNG_T18	T_cells	4	-0.327876
ATTCTACTCCTAAGTG_LUNG_T18	T_cells	4	-0.0470595
ATTCTACTCTCCGGTT_LUNG_T18	B-cells	4	-0.326311
ATTGGACAGACTGGGT_LUNG_T18	CD8+ T-cells	4	-0.437282
ATTGGACAGTAAGTAC_LUNG_T18	Macrophages	4	-0.540428
ATTGGACCAGGCTCAC_LUNG_T18	Epithelial_cells	4	-0.143532
ATTGGACTCAACCATG_LUNG_T18	Epithelial_cells	4	-0.471547
ATTGGTGAGATCTGCT_LUNG_T18	Macrophages	4	0.44638
ATTGGTGAGCTGAAAT_LUNG_T18	Macrophages	4	-0.0346761
ATTGGTGAGGAATTAC_LUNG_T18	T_cells	4	-0.433752
ATTGGTGGTCTCCATC_LUNG_T18	T_cells	4	-0.337015
ATTTCTGCATTTGCTT_LUNG_T18	Epithelial_cells	4	-0.232404
ATTTCTGTCAGATAAG_LUNG_T18	Macrophages	4	-0.23558
ATTTCTGTCGCCGTGA_LUNG_T18	Macrophages	4	-0.0140659
CAACCAACAGCCTATA_LUNG_T18	T_cells	4	-0.303478
CAACCAACATGCTAGT_LUNG_T18	T_cells	4	-0.348111
CAACCAAGTTGTGGCC_LUNG_T18	Epithelial_cells	4	0.0995533
CAACCAATCTTGGGTA_LUNG_T18	CD8+ T-cells	4	-0.47474
CAACCTCAGAGAGCTC_LUNG_T18	Epithelial_cells	4	-0.0653297
CAACCTCAGTCAAGCG_LUNG_T18	Epithelial_cells	4	0.368498
CAACCTCCAACTTGAC_LUNG_T18	Monocytes	4	-0.487902
CAACCTCCAAGAGTCG_LUNG_T18	T_cells	4	0.168315
CAACCTCGTACCATCA_LUNG_T18	Epithelial_cells	4	-0.270862
CAACCTCGTTCAGGCC_LUNG_T18	T_cells	4	-0.326767
CAACTAGAGGCGTACA_LUNG_T18	Epithelial_cells	4	-0.150209
CAACTAGAGGTGTGGT_LUNG_T18	Epithelial_cells	4	-0.252115
CAACTAGCACATGTGT_LUNG_T18	NK cells	4	-0.320788
CAACTAGCATTGTGCA_LUNG_T18	CD8+ T-cells	4	-0.298363
CAACTAGGTACTCAAC_LUNG_T18	Macrophages	4	-0.404244
CAACTAGGTTAAGATG_LUNG_T18	Epithelial cells	4	-0.279135
CAACTAGGTTCAGTAC_LUNG_T18	CD8+ T-cells	4	-0.479499
CAACTAGGTTTGGCGC_LUNG_T18	T_cells	4	-0.471988
CAACTAGTCGGAAACG_LUNG_T18	Fibroblasts	4	-0.261199
CAACTAGTCTTAGCCC_LUNG_T18	T_cells	4	-0.349739
CAAGAAAGTCTTCAAG_LUNG_T18	Epithelial cells	4	-0.443164
CAAGAAAGTGAACCTT_LUNG_T18	DC	4	-0.126536
CAAGAAAGTGATAAAC_LUNG_T18	Macrophage	4	-0.436924
CAAGAAAGTTCATGGT_LUNG_T18	Monocytes	4	-0.385483
CAAGATCAGCCAGAAC_LUNG_T18	Macrophages	4	-0.320866
CAAGATCAGGCTAGCA_LUNG_T18	Macrophages	4	-0.423338
CAAGATCCATCCGGGT_LUNG_T18	Epithelial cells	4	-0.369417
CAAGATCGTCCAGTTA_LUNG_T18	T_cells	4	-0.466637
CAAGATCGTCGAGATG_LUNG_T18	Epithelial_cells	4	-0.447953
CAAGATCTCACGAAGG_LUNG_T18	DC	4	-0.345434
CAAGATCTCATACGGT_LUNG_T18	Epithelial_cells	4	-0.371776
CAAGATCTCCGCAAGC_LUNG_T18	Epithelial_cells	4	0.0241528
CAAGGCCAGATACACA_LUNG_T18	T_cells	4	-0.157747
CAAGGCCAGTACGTTC_LUNG_T18	B_cell	4	-0.424018
CAAGGCCAGTAGTGCG_LUNG_T18	Fibroblasts	4	0.00915422
CAAGGCCCATGTCGAT_LUNG_T18	Epithelial_cells	4	-0.165432
CAAGGCCGTGGAAAGA_LUNG_T18	Epithelial_cells	4	0.0769365
CAAGGCCGTTGGTAAA_LUNG_T18	T_cells	4	-0.14775
CAAGGCCTCAACGAAA_LUNG_T18	Epithelial_cells	4	0.0764391
CAAGTTGAGGATGTAT_LUNG_T18	B-cells	4	-0.368956
CAAGTTGCAAACGTGG_LUNG_T18	T_cells	4	-0.334782
CAAGTTGCAAGCGTAG_LUNG_T18	Epithelial_cells	4	0.0485072
CAAGTTGGTACCGAGA_LUNG_T18	T_cells	4	-0.46889
CAAGTTGGTTAAGTAG_LUNG_T18	T_cells	4	-0.446509
CAAGTTGTCATGTGGT_LUNG_T18	Macrophages	4	-0.168292
CAAGTTGTCCTGCAGG_LUNG_T18	T_cells	4	-0.459779
CAAGTTGTCGCTAGCG_LUNG_T18	T_cells	4	-0.427476
CACAAACAGGTGATAT_LUNG_T18	Macrophage	4	-0.434749
CACAAACCAAACGTGG_LUNG_T18	B-cells	4	-0.403389
CACAAACCAATACGCT_LUNG_T18	Macrophages	4	-0.296076
CACAAACGTCAGTGGA_LUNG_T18	Macrophages	4	-0.0123466
CACAAACGTCTAGAGG_LUNG_T18	Macrophages	4	-0.338979
CACAAACTCATTGCCC_LUNG_T18	Macrophages	4	-0.435365
CACAAACTCGACAGCC_LUNG_T18	B-cells	4	-0.437843
CACAAACTCGAGCCCA_LUNG_T18	NK cells	4	-0.320029
CACAAACTCTATGTGG_LUNG_T18	Epithelial_cells	4	0.0787648
CACAAACTCTGCCCTA_LUNG_T18	CD4+ T-cells	4	-0.313681
CACACAAAGAACAATC_LUNG_T18	B_cell	4	-0.449872
CACACAACAACGATCT_LUNG_T18	Epithelial_cells	4	-0.354769
CACACAACACCGGAAA_LUNG_T18	T_cells	4	-0.486305
CACACAACAGCTGTAT_LUNG_T18	Epithelial_cells	4	-0.0628091
CACACAAGTCCTCTTG_LUNG_T18	Macrophages	4	-0.301775
CACACAAGTGAGTGAC_LUNG_T18	NK_cell	4	-0.348658
CACACAAGTGATGATA_LUNG_T18	Macrophages	4	0.044624
CACACAATCACAATGC_LUNG_T18	CD8+ T-cells	4	-0.458126
CACACAATCATCGCTC_LUNG_T18	Macrophage	4	-0.428161
CACACCTAGATATACG_LUNG_T18	Epithelial_cells	4	-0.473598
CACACCTAGCTAACTC_LUNG_T18	CD4+ T-cells	4	-0.325315
CACACCTCAAGGCTCC_LUNG_T18	Macrophage	4	-0.322687
CACACCTCAAGTAGTA_LUNG_T18	T_cells	4	-0.334045
CACACCTCACAGGCCT_LUNG_T18	Macrophages	4	-0.442843
CACACCTCATCGGACC_LUNG_T18	Epithelial cells	4	0.366534
CACACCTCATTGTGCA_LUNG_T18	Monocytes	4	-0.294621
CACACCTGTATTCGTG_LUNG_T18	Macrophages	4	-0.0337406
CACACCTGTGTTGAGG_LUNG_T18	Macrophages	4	-0.143486
CACACCTGTGTTTGTG_LUNG_T18	Epithelial_cells	4	-0.311612
CACACCTTCAAACGGG_LUNG_T18	DC	4	-0.211736
CACACCTTCCAAAGTC_LUNG_T18	Macrophages	4	-0.201933
CACACCTTCTCGATGA_LUNG_T18	Fibroblasts	4	0.0801201
CACACTCAGCCCAACC_LUNG_T18	T_cells	4	-0.458238
CACACTCCACCTCGTT_LUNG_T18	Macrophages	4	-0.403832
CACACTCCAGCCAATT_LUNG_T18	T_cells	4	-0.124522
CACACTCCAGCTATTG_LUNG_T18	CD8+ T-cells	4	-0.336872
CACACTCCAGCTCGCA_LUNG_T18	Macrophages	4	-0.537179
CACACTCCATCACCCT_LUNG_T18	T_cells	4	-0.343143
CACACTCGTATAATGG_LUNG_T18	Monocytes	4	-0.368822
CACACTCTCAACCATG_LUNG_T18	B-cells	4	-0.317836
CACACTCTCCTTCAAT_LUNG_T18	Macrophages	4	-0.176012
CACACTCTCGTCCAGG_LUNG_T18	Macrophages	4	-0.11671
CACAGGCAGGCGCTCT_LUNG_T18	Macrophage	4	-0.340168
CACAGGCGTCAGCTAT_LUNG_T18	Monocytes	4	-0.255241
CACAGGCGTTCCGTCT_LUNG_T18	CD4+ T-cells	4	-0.322756
CACAGGCGTTGGTTTG_LUNG_T18	CD8+ T-cells	4	-0.441873
CACAGGCTCAATAAGG_LUNG_T18	Epithelial_cells	4	-0.236979
CACAGGCTCCAGAGGA_LUNG_T18	NK_cell	4	-0.449065
CACAGTAAGTACGCGA_LUNG_T18	Macrophages	4	-0.08808
CACAGTAAGTGCAAGC_LUNG_T18	T_cells	4	0.00820048
CACAGTACAATAGCAA_LUNG_T18	Macrophages	4	-0.390464
CACAGTACAGCCTATA_LUNG_T18	Macrophages	4	-0.481105
CACAGTACATTTGCCC_LUNG_T18	T_cells	4	-0.32864
CACAGTAGTCTCTTAT_LUNG_T18	T_cells	4	-0.315118
CACAGTAGTTCCTCCA_LUNG_T18	T_cells	4	-0.460234
CACAGTAGTTTGACAC_LUNG_T18	Macrophages	4	0.0481113
CACAGTATCCTGCCAT_LUNG_T18	T_cells	4	-0.322799
CACAGTATCTTGCATT_LUNG_T18	DC	4	-0.426976
CACATAGAGACGACGT_LUNG_T18	Monocytes	4	-0.360245
CACATAGAGCTAGTCT_LUNG_T18	Monocytes	4	-0.396761
CACATAGCATGACGGA_LUNG_T18	Macrophages	4	-0.115356
CACATTTAGAACTCGG_LUNG_T18	Epithelial_cells	4	-0.289789
CACATTTAGACTAAGT_LUNG_T18	Epithelial cells	4	-0.0158895
CACATTTAGGTAGCCA_LUNG_T18	Epithelial_cells	4	0.147883
CACATTTCAAGAAGAG_LUNG_T18	Monocytes	4	-0.302467
CACATTTCATATACCG_LUNG_T18	Macrophages	4	-0.43279
CACATTTTCTCGCTTG_LUNG_T18	T_cells	4	-0.363421
CACCACTAGAGACTAT_LUNG_T18	Macrophages	4	0.0268638
CACCACTAGCTGAAAT_LUNG_T18	T_cells	4	-0.361612
CACCACTGTCCAAGTT_LUNG_T18	T_cells	4	-0.492326
CACCACTTCATTCACT_LUNG_T18	Monocytes	4	-0.123259
CACCACTTCGATAGAA_LUNG_T18	T_cells	4	-0.307315
CACCAGGAGTGCAAGC_LUNG_T18	CD4+ T-cells	4	-0.462569
CACCAGGCAAGGTGTG_LUNG_T18	Monocytes	4	-0.176508
CACCAGGGTCTACCTC_LUNG_T18	Macrophages	4	-0.262798
CACCAGGGTTAAGGGC_LUNG_T18	CD4+ T-cells	4	-0.448801
CACCAGGGTTGCGCAC_LUNG_T18	Epithelial_cells	4	-0.117917
CACCAGGTCAGTGTTG_LUNG_T18	T_cells	4	-0.456913
CACCAGGTCATCGATG_LUNG_T18	Monocytes	4	-0.350771
CACCAGGTCCGCGCAA_LUNG_T18	Macrophages	4	-0.381304
CACCTTGAGTGTGAAT_LUNG_T18	T_cells	4	-0.120367
CACCTTGCACTCGACG_LUNG_T18	Macrophages	4	-0.326256
CACCTTGGTAGCTGCC_LUNG_T18	T_cells	4	-0.349285
CACCTTGGTCGCGTGT_LUNG_T18	Endothelial cells	4	-0.0133408
CACCTTGTCAATACCG_LUNG_T18	Epithelial_cells	4	-0.0394802
CACCTTGTCGAGAACG_LUNG_T18	T_cells	4	-0.136198
CACCTTGTCGGCTTGG_LUNG_T18	Epithelial cells	4	-0.338782
CACCTTGTCGGTTCGG_LUNG_T18	Macrophages	4	-0.461418
CACCTTGTCTCAAGTG_LUNG_T18	Macrophages	4	-0.473454
CACCTTGTCTTAACCT_LUNG_T18	NK cells	4	-0.434799
CACTCCAAGTGCTGCC_LUNG_T18	CD4+ T-cells	4	0.0139359
CACTCCAAGTGGCACA_LUNG_T18	Epithelial_cells	4	0.122229
CACTCCACAGACGCAA_LUNG_T18	Monocytes	4	-0.286631
CACTCCACAGGTCGTC_LUNG_T18	B_cell	4	-0.449953
CACTCCAGTCTAGTGT_LUNG_T18	T_cells	4	-0.345167
CACTCCAGTTATGCGT_LUNG_T18	B-cells	4	-0.43965
CAGAATCAGGAGTCTG_LUNG_T18	Macrophages	4	-0.327646
CAGAATCCAACTGCGC_LUNG_T18	Macrophages	4	-0.0125893
CAGAATCCACGAAACG_LUNG_T18	T_cells	4	-0.118734
CAGAATCCATGGTCAT_LUNG_T18	Macrophage	4	-0.153337
CAGAATCGTGCGATAG_LUNG_T18	CD8+ T-cells	4	-0.309814
CAGAATCGTTTGCATG_LUNG_T18	Epithelial_cells	4	0.143566
CAGAATCTCAACGCTA_LUNG_T18	Epithelial_cells	4	0.495101
CAGAATCTCACGGTTA_LUNG_T18	Macrophages	4	-0.285018
CAGAATCTCCGCATCT_LUNG_T18	Macrophages	4	-0.458651
CAGAATCTCGCCGTGA_LUNG_T18	T_cells	4	-0.179119
CAGAGAGAGAGACTTA_LUNG_T18	T_cells	4	-0.212291
CAGAGAGCACTACAGT_LUNG_T18	B-cells	4	-0.157102
CAGAGAGCATCCCACT_LUNG_T18	Epithelial_cells	4	-0.224803
CAGAGAGGTCTAGTCA_LUNG_T18	T_cells	4	-0.352884
CAGAGAGGTGCTGTAT_LUNG_T18	Monocytes	4	-0.216768
CAGATCAAGTCCTCCT_LUNG_T18	Macrophages	4	-0.335669
CAGATCAGTCAGGACA_LUNG_T18	Macrophages	4	-0.230519
CAGATCAGTGAAAGAG_LUNG_T18	Epithelial_cells	4	0.0293104
CAGATCAGTTATTCTC_LUNG_T18	T_cells	4	-0.445269
CAGATCAGTTGGTTTG_LUNG_T18	Epithelial_cells	4	0.0626341
CAGATCATCCACTGGG_LUNG_T18	Monocytes	4	-0.0356051
CAGATCATCCTTGGTC_LUNG_T18	Macrophages	4	-0.343466
CAGCAGCCAGACAAAT_LUNG_T18	Epithelial_cells	4	0.0554237
CAGCAGCTCGTATCAG_LUNG_T18	B_cell	4	0.0371857
CAGCATACACAGAGGT_LUNG_T18	Macrophages	4	-0.449852
CAGCATAGTAAAGGAG_LUNG_T18	Macrophages	4	-0.438901
CAGCATAGTGTATGGG_LUNG_T18	Macrophages	4	-0.120322
CAGCATATCCCTTGTG_LUNG_T18	B-cells	4	-0.320868
CAGCATATCTGTCTAT_LUNG_T18	Epithelial_cells	4	-0.248219
CAGCCGAAGCTAGTGG_LUNG_T18	Macrophages	4	-0.417547
CAGCCGAAGTGGAGTC_LUNG_T18	CD8+ T-cells	4	-0.324799
CAGCCGACAAACTGCT_LUNG_T18	Fibroblasts	4	-0.218553
CAGCCGACACGTTGGC_LUNG_T18	Epithelial_cells	4	-0.373624
CAGCCGAGTACGACCC_LUNG_T18	T_cells	4	-0.455092
CAGCCGAGTAGAAAGG_LUNG_T18	Epithelial_cells	4	0.0585712
CAGCCGATCACAACGT_LUNG_T18	Epithelial_cells	4	0.0911508
CAGCGACAGAGGTTGC_LUNG_T18	Macrophages	4	-0.450604
CAGCGACAGATCACGG_LUNG_T18	B-cells	4	-0.450744
CAGCGACAGGCCATAG_LUNG_T18	B_cell	4	-0.453706
CAGCGACAGTGCCATT_LUNG_T18	Macrophages	4	-0.295466
CAGCGACCATGCAATC_LUNG_T18	NK_cell	4	-0.170736
CAGCGACGTGCCTGGT_LUNG_T18	Monocytes	4	-0.166727
CAGCGACTCCGCAGTG_LUNG_T18	Epithelial_cells	4	0.162892
CAGCTAAAGAGAACAG_LUNG_T18	Macrophages	4	-0.0856777
CAGCTAAAGTCGCCGT_LUNG_T18	Epithelial_cells	4	-0.111215
CAGCTAACAACTGCTA_LUNG_T18	Epithelial_cells	4	-0.280257
CAGCTAACAATGGTCT_LUNG_T18	B-cells	4	-0.438151
CAGCTAACACCAGATT_LUNG_T18	Epithelial_cells	4	0.0537716
CAGCTAACACCGATAT_LUNG_T18	Macrophages	4	-0.432954
CAGCTAACAGCCAATT_LUNG_T18	Epithelial_cells	4	-0.362456
CAGCTAACATACAGCT_LUNG_T18	Epithelial_cells	4	0.157833
CAGCTAATCCGCATAA_LUNG_T18	Macrophage	4	0.0180495
CAGCTAATCGCCATAA_LUNG_T18	Macrophages	4	0.280322
CAGCTAATCGGGAGTA_LUNG_T18	Macrophage	4	-0.414368
CAGCTGGAGGTGCTAG_LUNG_T18	Macrophage	4	-0.132728
CAGCTGGCAGCGAACA_LUNG_T18	T_cells	4	-0.480436
CAGCTGGCATCGGTTA_LUNG_T18	T_cells	4	-0.278953
CAGCTGGGTCACCTAA_LUNG_T18	Epithelial_cells	4	0.52601
CAGCTGGGTCGGATCC_LUNG_T18	NK cells	4	-0.432695
CAGCTGGGTCGGCTCA_LUNG_T18	Macrophages	4	0.0356772
CAGCTGGGTGCTGTAT_LUNG_T18	Epithelial_cells	4	-0.266771
CAGCTGGTCAACCAAC_LUNG_T18	Macrophages	4	-0.424997
CAGCTGGTCAGTTGAC_LUNG_T18	B-cells	4	-0.45074
CAGCTGGTCTTTCCTC_LUNG_T18	Macrophages	4	-0.244416
CAGGTGCAGCCGTCGT_LUNG_T18	Macrophages	4	-0.44185
CAGGTGCAGGAGCGAG_LUNG_T18	Macrophages	4	-0.211637
CAGGTGCAGGCGTACA_LUNG_T18	T_cells	4	-0.445921
CAGGTGCAGTCAAGCG_LUNG_T18	Macrophages	4	-0.425168
CAGGTGCAGTGTACCT_LUNG_T18	B-cells	4	-0.445927
CAGGTGCGTATAGGGC_LUNG_T18	Macrophages	4	-0.00826438
CAGGTGCGTCAGAAGC_LUNG_T18	Monocytes	4	-0.490481
CAGGTGCGTCTCATCC_LUNG_T18	Epithelial cells	4	-0.336858
CAGGTGCTCACCATAG_LUNG_T18	T_cells	4	-0.434325
CAGGTGCTCGTTGACA_LUNG_T18	Macrophages	4	-0.464935
CAGGTGCTCTCTAGGA_LUNG_T18	CD8+ T-cells	4	-0.352055
CAGGTGCTCTGGCGAC_LUNG_T18	Monocytes	4	0.0428777
CAGTAACAGATTACCC_LUNG_T18	T_cells	4	-0.303665
CAGTAACAGGCGCTCT_LUNG_T18	Macrophages	4	-0.437528
CAGTAACAGTTGAGTA_LUNG_T18	T_cells	4	-0.329178
CAGTAACCAATGAAAC_LUNG_T18	Epithelial_cells	4	-0.0567104
CAGTAACCACCTGGTG_LUNG_T18	Macrophages	4	-0.45007
CAGTAACCAGATCCAT_LUNG_T18	T_cells	4	-0.455248
CAGTAACCATTACGAC_LUNG_T18	Epithelial_cells	4	-0.293829
CAGTAACGTGGACGAT_LUNG_T18	CD8+ T-cells	4	-0.399969
CAGTAACTCCCATTTA_LUNG_T18	NK_cell	4	-0.505766
CAGTAACTCTGAGTGT_LUNG_T18	Macrophages	4	-0.285143
CAGTCCTAGATCCCAT_LUNG_T18	Monocytes	4	-0.0134903
CAGTCCTAGATGCCAG_LUNG_T18	Epithelial_cells	4	-0.227627
CAGTCCTAGTATCTCG_LUNG_T18	B_cell	4	-0.133141
CAGTCCTAGTCCGTAT_LUNG_T18	B-cells	4	-0.326118
CAGTCCTCACAAGTAA_LUNG_T18	T_cells	4	-0.504272
CAGTCCTGTATTCGTG_LUNG_T18	Macrophages	4	-0.354983
CAGTCCTGTCACTGGC_LUNG_T18	T_cells	4	-0.339321
CAGTCCTGTCGAATCT_LUNG_T18	NK_cell	4	-0.463528
CAGTCCTTCGTGGTCG_LUNG_T18	CD4+ T-cells	4	-0.441116
CATATGGAGACTCGGA_LUNG_T18	T_cells	4	-0.349843
CATATGGAGCAATATG_LUNG_T18	T_cells	4	-0.0544096
CATATGGAGGAATCGC_LUNG_T18	Macrophages	4	-0.196273
CATATGGCACGGCGTT_LUNG_T18	T_cells	4	-0.350856
CATATGGTCTACTTAC_LUNG_T18	Epithelial_cells	4	-0.213463
CATATTCAGTACACCT_LUNG_T18	B_cell	4	-0.135767
CATATTCAGTGGTCCC_LUNG_T18	Macrophages	4	-0.417884
CATATTCCACGTCAGC_LUNG_T18	T_cells	4	-0.179454
CATATTCCAGAGTGTG_LUNG_T18	Macrophages	4	0.116861
CATATTCCATCGATGT_LUNG_T18	Epithelial_cells	4	-0.417218
CATATTCGTCTAAAGA_LUNG_T18	B-cells	4	-0.308898
CATATTCTCAACACAC_LUNG_T18	Monocytes	4	0.0663077
CATATTCTCATCTGTT_LUNG_T18	T_cells	4	-0.476275
CATATTCTCATGCATG_LUNG_T18	Epithelial_cells	4	0.0932137
CATATTCTCCTTCAAT_LUNG_T18	Epithelial_cells	4	-0.355291
CATATTCTCTCGCATC_LUNG_T18	Macrophages	4	-0.439089
CATCAAGAGATCCCAT_LUNG_T18	Epithelial_cells	4	0.182955
CATCAAGAGGCTCATT_LUNG_T18	T_cells	4	-0.454461
CATCAAGCAAGACACG_LUNG_T18	Macrophage	4	-0.289716
CATCAAGCATAGACTC_LUNG_T18	NK cells	4	-0.355645
CATCAAGGTAAGAGGA_LUNG_T18	Macrophages	4	-0.346295
CATCAGAAGTGCCATT_LUNG_T18	Macrophage	4	-0.372582
CATCAGACAATCCAAC_LUNG_T18	B-cells	4	-0.444795
CATCAGACACGGCTAC_LUNG_T18	B_cell	4	-0.449659
CATCAGACAGACAAGC_LUNG_T18	CD4+ T-cells	4	-0.462052
CATCAGACATAGACTC_LUNG_T18	T_cells	4	-0.0492206
CATCAGAGTACCGTTA_LUNG_T18	NK_cell	4	-0.136538
CATCAGAGTGCTGTAT_LUNG_T18	Epithelial_cells	4	-0.400346
CATCAGATCATGCTCC_LUNG_T18	Monocytes	4	-0.0459491
CATCAGATCTACTATC_LUNG_T18	CD8+ T-cells	4	-0.293634
CATCCACAGGGAGTAA_LUNG_T18	Macrophages	4	-0.316221
CATCCACAGGGTCGAT_LUNG_T18	T_cells	4	-0.437068
CATCCACAGTGAAGAG_LUNG_T18	Monocytes	4	-0.256023
CATCCACCATGTCTCC_LUNG_T18	B-cells	4	-0.315978
CATCCACGTCAGTGGA_LUNG_T18	B-cells	4	-0.438608
CATCCACGTCATATCG_LUNG_T18	Macrophages	4	-0.0848611
CATCCACTCAATACCG_LUNG_T18	T_cells	4	-0.459076
CATCCACTCATCACCC_LUNG_T18	T_cells	4	-0.474647
CATCCACTCGCAAACT_LUNG_T18	Macrophages	4	-0.408335
CATCCACTCTACTATC_LUNG_T18	NK_cell	4	-0.467074
CATCGAAAGCTAGTTC_LUNG_T18	Epithelial cells	4	-0.471103
CATCGAAAGGTGACCA_LUNG_T18	B_cell	4	-0.315908
CATCGAACACAACGTT_LUNG_T18	Macrophages	4	-0.451733
CATCGAACACAGCCCA_LUNG_T18	T_cells	4	-0.146078
CATCGAACAGTTAACC_LUNG_T18	Epithelial_cells	4	-0.208788
CATCGAACATCCCACT_LUNG_T18	Macrophages	4	-0.322302
CATCGGGAGACTAAGT_LUNG_T18	B-cells	4	-0.464035
CATCGGGAGACTTGAA_LUNG_T18	B-cells	4	-0.325546
CATCGGGAGGATGGAA_LUNG_T18	T_cells	4	-0.236585
CATCGGGAGTACGTAA_LUNG_T18	Macrophages	4	-0.288776
CATCGGGCAGGCGATA_LUNG_T18	Epithelial_cells	4	0.0989229
CATCGGGGTAGAAGGA_LUNG_T18	Macrophages	4	0.0293446
CATCGGGGTCAAAGAT_LUNG_T18	CD8+ T-cells	4	-0.457773
CATCGGGGTCGACTAT_LUNG_T18	Macrophages	4	-0.218454
CATCGGGTCCAGGGCT_LUNG_T18	Macrophages	4	-0.0527979
CATCGGGTCGCGGATC_LUNG_T18	Macrophages	4	-0.473884
CATCGGGTCTACGAGT_LUNG_T18	Macrophages	4	-0.311208
CATGACACAATGCCAT_LUNG_T18	T_cells	4	-0.321985
CATGACACACAGATTC_LUNG_T18	T_cells	4	-0.34063
CATGACACACAGCGTC_LUNG_T18	DC	4	-0.134895
CATGACACAGATCTGT_LUNG_T18	T_cells	4	-0.457789
CATGACACAGGACCCT_LUNG_T18	Macrophages	4	-0.319337
CATGACAGTCACTGGC_LUNG_T18	Fibroblasts	4	-0.329315
CATGACAGTCCCGACA_LUNG_T18	DC	4	-0.507569
CATGACAGTCTCCATC_LUNG_T18	Macrophages	4	-0.301979
CATGACAGTTCGCTAA_LUNG_T18	Macrophages	4	-0.0749657
CATGACATCATGCATG_LUNG_T18	Epithelial_cells	4	-0.514155
CATGACATCGGAATCT_LUNG_T18	T_cells	4	-0.326146
CATGCCTAGGCTCAGA_LUNG_T18	Epithelial_cells	4	-0.123834
CATGCCTAGGGTTCCC_LUNG_T18	CD4+ T-cells	4	-0.454769
CATGCCTCACTTACGA_LUNG_T18	Epithelial_cells	4	-0.322849
CATGCCTCAGCCAGAA_LUNG_T18	Macrophages	4	-0.287733
CATGCCTGTAAATGTG_LUNG_T18	Macrophages	4	-0.339908
CATGGCGAGAGTACAT_LUNG_T18	Macrophage	4	-0.338602
CATGGCGAGGCACATG_LUNG_T18	Macrophage	4	-0.463486
CATGGCGAGGGCTTCC_LUNG_T18	CD8+ T-cells	4	-0.453211
CATGGCGGTTTGACTG_LUNG_T18	Macrophages	4	-0.410415
CATGGCGTCACAACGT_LUNG_T18	Epithelial_cells	4	-0.0835159
CATTATCAGCGCTCCA_LUNG_T18	Macrophages	4	-0.316226
CATTATCAGGCCATAG_LUNG_T18	Epithelial_cells	4	0.0805344
CATTATCGTGTAATGA_LUNG_T18	DC	4	-0.453866
CATTATCTCAAGGCTT_LUNG_T18	Macrophages	4	-0.321346
CATTATCTCATTGCGA_LUNG_T18	Macrophages	4	-0.349496
CATTCGCAGTGTACCT_LUNG_T18	Epithelial_cells	4	-0.276696
CATTCGCCACAGACTT_LUNG_T18	Macrophages	4	-0.436564
CATTCGCCACCTATCC_LUNG_T18	Macrophages	4	-0.290521
CATTCGCGTATCACCA_LUNG_T18	T_cells	4	-0.456632
CATTCGCTCATGCTCC_LUNG_T18	T_cells	4	-0.46637
CATTCGCTCCCGACTT_LUNG_T18	T_cells	4	0.0760742
CCAATCCAGACAGACC_LUNG_T18	Monocytes	4	-0.231951
CCAATCCAGCGCTCCA_LUNG_T18	Epithelial_cells	4	-0.449229
CCAATCCAGGGAGTAA_LUNG_T18	DC	4	-0.296415
CCAATCCAGGTTACCT_LUNG_T18	Macrophages	4	0.376063
CCAATCCCATGACATC_LUNG_T18	DC	4	-0.342669
CCAATCCGTACGACCC_LUNG_T18	CD4+ T-cells	4	-0.418592
CCAATCCGTAGCTCCG_LUNG_T18	T_cells	4	-0.347427
CCAATCCGTCAGAAGC_LUNG_T18	CD4+ T-cells	4	-0.329757
CCAATCCGTCCGAACC_LUNG_T18	Epithelial cells	4	-0.260143
CCAATCCGTCGAATCT_LUNG_T18	Macrophage	4	-0.325927
CCAATCCTCATCGCTC_LUNG_T18	CD4+ T-cells	4	-0.143102
CCAATCCTCCGCATAA_LUNG_T18	Monocytes	4	-0.461616
CCAATCCTCTTGAGAC_LUNG_T18	Epithelial_cells	4	-0.0973848
CCACCTAAGACAATAC_LUNG_T18	B-cells	4	-0.42439
CCACCTAAGCTCAACT_LUNG_T18	Macrophages	4	-0.171245
CCACCTACACGGCTAC_LUNG_T18	Macrophages	4	-0.343433
CCACCTACAGTATCTG_LUNG_T18	DC	4	-0.479525
CCACCTACATCACAAC_LUNG_T18	Monocytes	4	-0.147192
CCACCTAGTGCGATAG_LUNG_T18	Macrophages	4	-0.0860481
CCACCTATCTTCAACT_LUNG_T18	NK_cell	4	0.0228148
CCACGGAAGACAAGCC_LUNG_T18	T_cells	4	-0.181969
CCACGGAAGCGCCTTG_LUNG_T18	CD8+ T-cells	4	-0.296446
CCACGGACACGACTCG_LUNG_T18	Macrophage	4	-0.276026
CCACGGAGTGGTTTCA_LUNG_T18	Macrophages	4	-0.324538
CCACGGAGTTCGTCTC_LUNG_T18	Epithelial_cells	4	-0.040573
CCACGGATCGCAAACT_LUNG_T18	Epithelial_cells	4	0.0366262
CCACTACAGCAGGCTA_LUNG_T18	Macrophages	4	-0.300143
CCACTACAGCCAGTTT_LUNG_T18	B_cell	4	-0.459387
CCACTACAGGGAACGG_LUNG_T18	Macrophages	4	-0.204663
CCACTACCAATACGCT_LUNG_T18	T_cells	4	-0.435721
CCACTACGTGGCCCTA_LUNG_T18	CD4+ T-cells	4	-0.352724
CCACTACGTTACGCGC_LUNG_T18	Macrophages	4	-0.240543
CCAGCGAAGATGCGAC_LUNG_T18	Macrophages	4	0.113151
CCAGCGAAGGTGACCA_LUNG_T18	Epithelial_cells	4	-0.198331
CCAGCGAAGTGGGATC_LUNG_T18	Macrophages	4	-0.337928
CCAGCGACAGGACGTA_LUNG_T18	CD4+ T-cells	4	-0.46142
CCAGCGACAGTGGGAT_LUNG_T18	T_cells	4	-0.44327
CCAGCGAGTAGCACGA_LUNG_T18	Epithelial_cells	4	-0.454921
CCATGTCAGATAGCAT_LUNG_T18	Fibroblasts	4	-0.499454
CCATGTCCACCAACCG_LUNG_T18	Macrophage	4	-0.0596547
CCATGTCCATTAGCCA_LUNG_T18	NK cells	4	-0.457801
CCATGTCGTCAGAATA_LUNG_T18	Epithelial_cells	4	-0.161
CCATGTCTCCGTCATC_LUNG_T18	Epithelial_cells	4	-0.324806
CCATGTCTCGCCTGTT_LUNG_T18	Macrophages	4	-0.322904
CCATTCGAGGCAGGTT_LUNG_T18	T_cells	4	-0.452996
CCATTCGCAAACCCAT_LUNG_T18	Epithelial_cells	4	-0.0353638
CCATTCGCAGCTGTGC_LUNG_T18	Macrophage	4	-0.43591
CCATTCGCATAAAGGT_LUNG_T18	Macrophage	4	-0.491922
CCATTCGGTATTACCG_LUNG_T18	Macrophages	4	-0.30169
CCATTCGGTTGGAGGT_LUNG_T18	T_cells	4	-0.430989
CCATTCGTCCGTTGCT_LUNG_T18	NK_cell	4	-0.316803
CCATTCGTCGTTTAGG_LUNG_T18	B_cell	4	-0.158426
CCATTCGTCTCGCATC_LUNG_T18	B_cell	4	-0.458108
CCCAATCAGATGTGTA_LUNG_T18	T_cells	4	-0.0290315
CCCAATCAGCTCCCAG_LUNG_T18	B_cell	4	-0.452277
CCCAATCCAAAGTCAA_LUNG_T18	B-cells	4	-0.152157
CCCAATCCAAATACAG_LUNG_T18	Macrophages	4	-0.477932
CCCAATCGTATTCGTG_LUNG_T18	Epithelial_cells	4	-0.09538
CCCAATCGTCAACATC_LUNG_T18	Macrophages	4	-0.371128
CCCAGTTAGAAACGAG_LUNG_T18	NK cells	4	-0.327165
CCCAGTTAGATGAGAG_LUNG_T18	T_cells	4	-0.319119
CCCAGTTCATGTCTCC_LUNG_T18	NK_cell	4	-0.481585
CCCAGTTGTATAGTAG_LUNG_T18	Epithelial_cells	4	-0.325588
CCCAGTTGTATCACCA_LUNG_T18	Epithelial_cells	4	-0.119374
CCCAGTTGTCCTAGCG_LUNG_T18	Epithelial_cells	4	0.210862
CCCAGTTGTCTAGGTT_LUNG_T18	Macrophages	4	-0.442492
CCCAGTTTCCATTCTA_LUNG_T18	Epithelial_cells	4	0.17656
CCCAGTTTCTGCTTGC_LUNG_T18	Epithelial_cells	4	-0.0674358
CCCATACAGACCCACC_LUNG_T18	Macrophages	4	-0.363757
CCCATACAGGGTTTCT_LUNG_T18	Macrophages	4	-0.445532
CCCATACAGTGCTGCC_LUNG_T18	T_cells	4	-0.460538
CCCATACCAAAGCAAT_LUNG_T18	T_cells	4	-0.472633
CCCATACCAAAGGAAG_LUNG_T18	T_cells	4	-0.152972
CCCATACCAGGGTATG_LUNG_T18	B-cells	4	-0.223308
CCCATACGTCACTTCC_LUNG_T18	B-cells	4	-0.315838
CCCATACGTGCCTTGG_LUNG_T18	T_cells	4	-0.334763
CCCATACGTTCGTCTC_LUNG_T18	T_cells	4	-0.352652
CCCATACTCTAACTGG_LUNG_T18	Macrophages	4	-0.409539
CCCATACTCTTCGGTC_LUNG_T18	Epithelial_cells	4	-0.299902
CCCTCCTAGCTAGTGG_LUNG_T18	T_cells	4	-0.329114
CCCTCCTAGGGTGTGT_LUNG_T18	Macrophages	4	0.190941
CCCTCCTCACCACCAG_LUNG_T18	Monocytes	4	-0.413652
CCCTCCTCAGTCGATT_LUNG_T18	B_cell	4	-0.133446
CCCTCCTTCCGATATG_LUNG_T18	Macrophages	4	-0.252812
CCGGGATAGGGCTTGA_LUNG_T18	T_cells	4	-0.328852
CCGGGATAGTGTTAGA_LUNG_T18	T_cells	4	-0.36748
CCGGGATAGTTGAGAT_LUNG_T18	Macrophages	4	-0.0687756
CCGGGATCAGCTGTAT_LUNG_T18	Monocytes	4	-0.436425
CCGGGATCAGTACACT_LUNG_T18	NK_cell	4	-0.35763
CCGGGATCATTCCTCG_LUNG_T18	Macrophages	4	-0.408754
CCGGGATGTATAGGTA_LUNG_T18	Macrophages	4	0.18384
CCGGGATGTCTCTTTA_LUNG_T18	DC	4	-0.186669
CCGGGATTCAACACTG_LUNG_T18	B-cells	4	-0.222685
CCGGTAGAGAACTCGG_LUNG_T18	B_cell	4	-0.12634
CCGGTAGAGTACCGGA_LUNG_T18	Monocytes	4	-0.17444
CCGGTAGCAAGGTGTG_LUNG_T18	T_cells	4	-0.461257
CCGGTAGCACTTCTGC_LUNG_T18	T_cells	4	-0.45949
CCGGTAGCAGACGTAG_LUNG_T18	Epithelial cells	4	-0.0365767
CCGGTAGGTCATGCCG_LUNG_T18	Epithelial_cells	4	-0.160325
CCGGTAGGTTCTCATT_LUNG_T18	B_cell	4	-0.448018
CCGGTAGTCCCATTTA_LUNG_T18	B-cells	4	-0.308777
CCGGTAGTCTGACCTC_LUNG_T18	T_cells	4	-0.452138
CCGTACTAGCTAGCCC_LUNG_T18	T_cells	4	-0.465138
CCGTACTCACGAAACG_LUNG_T18	Macrophages	4	-0.166089
CCGTACTCACGGCGTT_LUNG_T18	Macrophages	4	-0.368021
CCGTACTCATCTCGCT_LUNG_T18	T_cells	4	-0.483576
CCGTACTCATGTAAGA_LUNG_T18	Epithelial cells	4	-0.29112
CCGTACTTCAACCAAC_LUNG_T18	Epithelial_cells	4	-0.312546
CCGTGGAAGATACACA_LUNG_T18	T_cells	4	-0.177382
CCGTGGAAGGCAGTCA_LUNG_T18	T_cells	4	-0.450546
CCGTGGAAGTCGTACT_LUNG_T18	Macrophages	4	0.0151471
CCGTGGACAAGTTCTG_LUNG_T18	B-cells	4	-0.473279
CCGTGGACAATGGTCT_LUNG_T18	B_cell	4	-0.44915
CCGTGGACAGACAAGC_LUNG_T18	Epithelial_cells	4	-0.410222
CCGTGGAGTCACTTCC_LUNG_T18	Epithelial_cells	4	-0.071043
CCGTGGAGTCCGTGAC_LUNG_T18	NK_cell	4	-0.319855
CCGTGGAGTCCTAGCG_LUNG_T18	CD8+ T-cells	4	-0.457605
CCGTGGAGTCGCGAAA_LUNG_T18	Epithelial_cells	4	0.325125
CCGTGGAGTTTGTGTG_LUNG_T18	B_cell	4	-0.172496
CCGTTCACAAGTAATG_LUNG_T18	Macrophages	4	-0.0603371
CCGTTCAGTAATAGCA_LUNG_T18	Macrophages	4	-0.136655
CCGTTCAGTACCTACA_LUNG_T18	B_cell	4	-0.145606
CCGTTCAGTAGCCTCG_LUNG_T18	T_cells	4	-0.328417
CCGTTCAGTATGGTTC_LUNG_T18	Epithelial cells	4	-0.417961
CCGTTCAGTATTAGCC_LUNG_T18	Macrophages	4	-0.327903
CCGTTCAGTGGGTATG_LUNG_T18	Monocyte	4	-0.306513
CCTAAAGAGACAATAC_LUNG_T18	Epithelial_cells	4	0.220257
CCTAAAGCAAGTACCT_LUNG_T18	Macrophages	4	-0.404004
CCTAAAGCAAGTCATC_LUNG_T18	Macrophages	4	-0.0761645
CCTAAAGCACAGCCCA_LUNG_T18	Epithelial_cells	4	-0.187135
CCTAAAGCACTCTGTC_LUNG_T18	Macrophages	4	0.181451
CCTAAAGCAGACTCGC_LUNG_T18	Epithelial_cells	4	0.154885
CCTAAAGCATGTCGAT_LUNG_T18	Epithelial_cells	4	-0.106224
CCTAAAGGTGTCTGAT_LUNG_T18	Macrophages	4	-0.142003
CCTAAAGGTTAGAACA_LUNG_T18	Macrophages	4	-0.319117
CCTAAAGTCCGAAGAG_LUNG_T18	Epithelial_cells	4	-0.11213
CCTACACAGTTTCCTT_LUNG_T18	Macrophages	4	-0.431731
CCTACACCAACTGGCC_LUNG_T18	T_cells	4	-0.376833
CCTACACGTCCAAGTT_LUNG_T18	B-cells	4	-0.442348
CCTACACGTGTGACCC_LUNG_T18	CD8+ T-cells	4	-0.357675
CCTACACTCGTTTGCC_LUNG_T18	Epithelial_cells	4	-0.15752
CCTACCAAGACTAGGC_LUNG_T18	Macrophages	4	-0.191203
CCTACCAAGGCCGAAT_LUNG_T18	Macrophages	4	-0.195169
CCTACCACAGACGCCT_LUNG_T18	T_cells	4	-0.335264
CCTACCAGTACAGTGG_LUNG_T18	Macrophages	4	-0.165575
CCTACCAGTCATATCG_LUNG_T18	T_cells	4	-0.340045
CCTACCAGTTGAGGTG_LUNG_T18	DC	4	-0.313553
CCTACCAGTTTAGCTG_LUNG_T18	Fibroblasts	4	-0.149481
CCTACCATCTGTGCAA_LUNG_T18	Monocytes	4	-0.116876
CCTAGCTAGTACTTGC_LUNG_T18	DC	4	-0.408822
CCTAGCTCAAAGGAAG_LUNG_T18	B_cell	4	-0.435307
CCTAGCTCAGCCAGAA_LUNG_T18	CD8+ T-cells	4	-0.460879
CCTAGCTGTAGTACCT_LUNG_T18	T_cells	4	-0.178948
CCTAGCTGTATCACCA_LUNG_T18	T_cells	4	-0.348059
CCTAGCTGTCTCACCT_LUNG_T18	Epithelial_cells	4	0.157199
CCTAGCTTCATTCACT_LUNG_T18	Macrophages	4	-0.286461
CCTAGCTTCTGCTGCT_LUNG_T18	T_cells	4	-0.33692
CCTATTAAGAAACGCC_LUNG_T18	CD4+ T-cells	4	-0.0261959
CCTATTAAGAGTACCG_LUNG_T18	Epithelial_cells	4	0.235149
CCTATTACAGGACCCT_LUNG_T18	T_cells	4	-0.318823
CCTATTACATGCTAGT_LUNG_T18	B-cells	4	-0.308591
CCTATTACATTAGGCT_LUNG_T18	T_cells	4	-0.446679
CCTATTAGTGTTCGAT_LUNG_T18	Macrophage	4	-0.340665
CCTATTATCCTTGGTC_LUNG_T18	T_cells	4	-0.185225
CCTATTATCGTGGACC_LUNG_T18	B-cells	4	-0.171717
CCTATTATCTGACCTC_LUNG_T18	T_cells	4	-0.449441
CCTCAGTAGATTACCC_LUNG_T18	T_cells	4	-0.332363
CCTCAGTAGCCGTCGT_LUNG_T18	Macrophages	4	-0.245845
CCTCAGTAGGACCACA_LUNG_T18	Macrophage	4	-0.29869
CCTCAGTAGGCACATG_LUNG_T18	Macrophages	4	-0.430658
CCTCAGTAGGGATACC_LUNG_T18	Fibroblasts	4	-0.195431
CCTCAGTGTGTGTGCC_LUNG_T18	Fibroblasts	4	0.0976677
CCTCTGAAGCAGACTG_LUNG_T18	CD8+ T-cells	4	-0.322192
CCTCTGAAGTTAGGTA_LUNG_T18	Monocytes	4	-0.437797
CCTCTGAGTGAGTATA_LUNG_T18	Macrophages	4	-0.087795
CCTCTGATCCGCGCAA_LUNG_T18	Epithelial_cells	4	-0.426376
CCTCTGATCTCCAACC_LUNG_T18	NK_cell	4	-0.312437
CCTTACGAGATGTTAG_LUNG_T18	Endothelial cells	4	-0.0920045
CCTTACGAGTCAAGCG_LUNG_T18	Macrophages	4	0.0397302
CCTTACGCACCCTATC_LUNG_T18	Epithelial_cells	4	-0.144742
CCTTACGCACTGCCAG_LUNG_T18	Monocytes	4	-0.271728
CCTTACGGTCAGATAA_LUNG_T18	Macrophages	4	-0.496702
CCTTACGGTGATGTCT_LUNG_T18	DC	4	-0.117451
CCTTACGTCCTAGGGC_LUNG_T18	Macrophages	4	-0.15028
CCTTCCCAGGACGAAA_LUNG_T18	Macrophage	4	-0.359057
CCTTCCCCAAACTGTC_LUNG_T18	Macrophage	4	-0.427272
CCTTCCCCAGTCGATT_LUNG_T18	NK_cell	4	0.0417734
CCTTCCCCATACGCTA_LUNG_T18	T_cells	4	-0.147044
CCTTCCCGTGGCAAAC_LUNG_T18	Epithelial_cells	4	-0.0527939
CCTTCCCTCACATGCA_LUNG_T18	CD8+ T-cells	4	-0.156407
CCTTCCCTCAGAGCTT_LUNG_T18	Epithelial_cells	4	-0.498671
CCTTCCCTCTACTTAC_LUNG_T18	T_cells	4	-0.327361
CCTTCCCTCTCTTATG_LUNG_T18	Monocytes	4	-0.53398
CCTTCGAAGTTGTCGT_LUNG_T18	Macrophages	4	-0.42442
CCTTCGAGTCTCTCTG_LUNG_T18	T_cells	4	-0.305435
CCTTCGAGTTACCGAT_LUNG_T18	T_cells	4	-0.134815
CCTTCGATCACTATTC_LUNG_T18	CD8+ T-cells	4	-0.328705
CCTTCGATCAGCTTAG_LUNG_T18	Macrophages	4	-0.108979
CCTTCGATCCAAACTG_LUNG_T18	Fibroblasts	4	-0.0811994
CCTTCGATCCACGACG_LUNG_T18	Epithelial_cells	4	0.137553
CCTTTCTAGATAGGAG_LUNG_T18	T_cells	4	-0.305987
CCTTTCTAGGGCACTA_LUNG_T18	Macrophages	4	-0.0158897
CCTTTCTCAAGGTGTG_LUNG_T18	Macrophages	4	-0.481416
CCTTTCTCAGTAAGAT_LUNG_T18	Macrophages	4	-0.459761
CCTTTCTGTCATCGGC_LUNG_T18	T_cells	4	-0.482908
CCTTTCTGTTCTGTTT_LUNG_T18	Epithelial_cells	4	-0.294068
CGAACATAGACGACGT_LUNG_T18	T_cells	4	-0.343122
CGAACATAGGTCGGAT_LUNG_T18	Macrophages	4	-0.309274
CGAACATCAGGATTGG_LUNG_T18	Macrophages	4	-0.423871
CGAACATGTGATGATA_LUNG_T18	CD8+ T-cells	4	-0.333825
CGAACATTCGAGAGCA_LUNG_T18	Macrophages	4	-0.354071
CGAATGTAGAGCCCAA_LUNG_T18	B_cell	4	-0.313354
CGAATGTAGCAATATG_LUNG_T18	Epithelial_cells	4	-0.18104
CGAATGTCAATGGTCT_LUNG_T18	Epithelial_cells	4	-0.0285223
CGAATGTCACCCTATC_LUNG_T18	CD4+ T-cells	4	-0.450065
CGAATGTGTGTTCTTT_LUNG_T18	Epithelial_cells	4	-0.296335
CGAATGTGTTAAGGGC_LUNG_T18	B-cells	4	-0.441314
CGAATGTTCCAAGCCG_LUNG_T18	Monocytes	4	-0.328255
CGAATGTTCGGCGGTT_LUNG_T18	Epithelial_cells	4	-0.187039
CGACCTTAGACACGAC_LUNG_T18	Macrophages	4	-0.426845
CGACCTTCAAACGCGA_LUNG_T18	Epithelial_cells	4	0.174301
CGACCTTCAGATAATG_LUNG_T18	T_cells	4	-0.371315
CGACCTTGTGAGGGAG_LUNG_T18	NK_cell	4	-0.211195
CGACTTCAGAGGGCTT_LUNG_T18	T_cells	4	-0.454242
CGACTTCCAATGGAGC_LUNG_T18	T_cells	4	-0.451486
CGACTTCGTAAGTGGC_LUNG_T18	T_cells	4	0.0519707
CGACTTCGTTCTGAAC_LUNG_T18	Macrophages	4	0.0459609
CGACTTCGTTGTCGCG_LUNG_T18	Epithelial_cells	4	-0.0823932
CGACTTCTCATTTGGG_LUNG_T18	Macrophages	4	0.27223
CGAGAAGAGAGCCTAG_LUNG_T18	Macrophages	4	-0.408149
CGAGAAGAGTCAAGGC_LUNG_T18	NK cells	4	-0.451705
CGAGAAGCACTTCTGC_LUNG_T18	Fibroblasts	4	0.13229
CGAGAAGCAGGGTATG_LUNG_T18	Macrophages	4	-0.432087
CGAGAAGCATTCGACA_LUNG_T18	Macrophages	4	-0.252792
CGAGAAGGTCAACTGT_LUNG_T18	T_cells	4	-0.319025
CGAGAAGTCCCAGGTG_LUNG_T18	Macrophage	4	-0.441847
CGAGAAGTCTTGACGA_LUNG_T18	CD8+ T-cells	4	-0.438073
CGAGCACCACGCCAGT_LUNG_T18	Macrophages	4	-0.353962
CGAGCACGTGAAAGAG_LUNG_T18	Macrophages	4	-0.17969
CGAGCACTCCTGTAGA_LUNG_T18	Monocytes	4	-0.472946
CGAGCCAAGATAGGAG_LUNG_T18	Epithelial_cells	4	-0.145637
CGAGCCAAGGCAGTCA_LUNG_T18	Macrophages	4	0.114248
CGAGCCACACGGTGTC_LUNG_T18	T_cells	4	-0.463276
CGAGCCAGTCGCGAAA_LUNG_T18	CD8+ T-cells	4	-0.337031
CGAGCCAGTTGACGTT_LUNG_T18	CD4+ T-cells	4	-0.455038
CGATCGGAGAGTGAGA_LUNG_T18	CD8+ T-cells	4	-0.478947
CGATCGGAGCTAAACA_LUNG_T18	T_cells	4	-0.321042
CGATCGGAGTGGACGT_LUNG_T18	T_cells	4	-0.323619
CGATCGGCACACCGAC_LUNG_T18	NK_cell	4	-0.454076
CGATCGGCACGAGGTA_LUNG_T18	Fibroblasts	4	-0.185809
CGATCGGCACTAAGTC_LUNG_T18	B-cells	4	-0.33764
CGATCGGCATCATCCC_LUNG_T18	Monocytes	4	-0.0795837
CGATCGGTCAAAGTAG_LUNG_T18	Epithelial_cells	4	0.198438
CGATCGGTCCTGCTTG_LUNG_T18	B-cells	4	-0.347878
CGATCGGTCTAACTGG_LUNG_T18	CD4+ T-cells	4	-0.294696
CGATCGGTCTGTCTCG_LUNG_T18	Macrophages	4	-0.178102
CGATGGCAGAAGCCCA_LUNG_T18	Monocytes	4	-0.481373
CGATGGCAGTTACCCA_LUNG_T18	Epithelial_cells	4	0.147016
CGATGGCCACAGCCCA_LUNG_T18	CD4+ T-cells	4	-0.321216
CGATGGCCATCCCATC_LUNG_T18	T_cells	4	-0.447995
CGATGGCCATCGACGC_LUNG_T18	T_cells	4	-0.357419
CGATGGCGTCCGTGAC_LUNG_T18	Macrophages	4	0.0477926
CGATGGCGTCTAGCCG_LUNG_T18	CD4+ T-cells	4	-0.374673
CGATGGCTCCTTGACC_LUNG_T18	Macrophages	4	-0.300779
CGATGTACACCACGTG_LUNG_T18	B_cell	4	-0.317393
CGATGTACACTCGACG_LUNG_T18	T_cells	4	-0.461774
CGATGTAGTACAGACG_LUNG_T18	Epithelial_cells	4	0.193531
CGATGTAGTACTTAGC_LUNG_T18	Macrophages	4	-0.235328
CGATGTAGTGTAATGA_LUNG_T18	T_cells	4	-0.461328
CGATTGAAGGTGACCA_LUNG_T18	Fibroblasts	4	-0.195611
CGATTGAAGTGGTAGC_LUNG_T18	Macrophage	4	-0.443438
CGATTGACAAAGTCAA_LUNG_T18	Pro-B_cell_CD34+	4	-0.120178
CGATTGACAATTGCTG_LUNG_T18	T_cells	4	-0.341101
CGATTGACACAAGCCC_LUNG_T18	NK_cell	4	-0.442539
CGATTGACACATGGGA_LUNG_T18	Fibroblasts	4	-0.126982
CGATTGACACCTATCC_LUNG_T18	Macrophage	4	-0.429689
CGATTGACAGCCTTGG_LUNG_T18	Macrophages	4	-0.474558
CGATTGACAGTTAACC_LUNG_T18	CD8+ T-cells	4	-0.186184
CGATTGAGTATTAGCC_LUNG_T18	Epithelial_cells	4	-0.0430404
CGATTGAGTGCCTTGG_LUNG_T18	B-cells	4	-0.309773
CGATTGAGTGTTAAGA_LUNG_T18	Macrophage	4	-0.313136
CGATTGAGTTGACGTT_LUNG_T18	Epithelial_cells	4	-0.399628
CGATTGAGTTGAGGTG_LUNG_T18	Epithelial_cells	4	0.141197
CGCCAAGAGATCGATA_LUNG_T18	Epithelial_cells	4	0.239267
CGCCAAGTCACTCCTG_LUNG_T18	Macrophages	4	-0.42933
CGCCAAGTCCATGAAC_LUNG_T18	Epithelial cells	4	-0.114198
CGCCAAGTCTGACCTC_LUNG_T18	DC	4	0.0331588
CGCGGTAAGCTAGGCA_LUNG_T18	Epithelial_cells	4	-0.259256
CGCGGTACAATCGAAA_LUNG_T18	CD4+ T-cells	4	-0.32178
CGCGGTACACGCATCG_LUNG_T18	CD8+ T-cells	4	-0.450819
CGCGGTAGTGATGTGG_LUNG_T18	Macrophages	4	-0.143002
CGCGGTAGTTATCGGT_LUNG_T18	T_cells	4	-0.460331
CGCGTTTAGGGATCTG_LUNG_T18	Macrophages	4	-0.186506
CGCGTTTAGTGTTTGC_LUNG_T18	CD4+ T-cells	4	-0.33488
CGCGTTTCAATGAATG_LUNG_T18	T_cells	4	-0.312035
CGCGTTTGTCTGCAAT_LUNG_T18	Epithelial_cells	4	-0.140583
CGCGTTTGTCTTCAAG_LUNG_T18	Macrophages	4	-0.462165
CGCGTTTTCGCGTTTC_LUNG_T18	Macrophages	4	-0.475702
CGCGTTTTCTAACTTC_LUNG_T18	Epithelial_cells	4	-0.0183841
CGCGTTTTCTCAAGTG_LUNG_T18	Epithelial_cells	4	-0.191163
CGCTATCCACACCGAC_LUNG_T18	T_cells	4	-0.463359
CGCTATCGTAAACGCG_LUNG_T18	Macrophages	4	-0.337077
CGCTATCGTTATCGGT_LUNG_T18	Epithelial_cells	4	-0.267344
CGCTATCTCGCAGGCT_LUNG_T18	Macrophages	4	-0.360803
CGCTATCTCGGCGGTT_LUNG_T18	Epithelial_cells	4	0.167174
CGCTATCTCTGCAAGT_LUNG_T18	CD8+ T-cells	4	-0.335006
CGCTGGACAGGGATTG_LUNG_T18	Fibroblasts	4	-0.521675
CGCTGGAGTAATCGTC_LUNG_T18	T_cells	4	-0.0588769
CGCTGGAGTTAAGATG_LUNG_T18	NK_cell	4	-0.17952
CGCTGGAGTTGAACTC_LUNG_T18	DC	4	-0.3161
CGCTGGAGTTGTTTGG_LUNG_T18	Epithelial_cells	4	-0.327577
CGCTGGATCCAGTAGT_LUNG_T18	NK_cell	4	-0.483152
CGCTTCAAGGACAGAA_LUNG_T18	Epithelial_cells	4	-0.266515
CGCTTCAAGGTGTTAA_LUNG_T18	CD4+ T-cells	4	-0.149207
CGCTTCATCACCCGAG_LUNG_T18	NK_cell	4	-0.314791
CGCTTCATCGAATGGG_LUNG_T18	Macrophages	4	-0.205272
CGGACACAGATTACCC_LUNG_T18	Epithelial_cells	4	-0.0758794
CGGACACCAAACTGCT_LUNG_T18	Fibroblasts	4	-0.0133167
CGGACACCAGGTCCAC_LUNG_T18	Macrophages	4	-0.517773
CGGACACCATTTCACT_LUNG_T18	T_cells	4	-0.396231
CGGACACGTAGCTAAA_LUNG_T18	DC	4	-0.301113
CGGACACTCTGGAGCC_LUNG_T18	NK_cell	4	-0.456578
CGGACGTAGCCAACAG_LUNG_T18	Macrophage	4	0.146291
CGGACGTCAAGTTGTC_LUNG_T18	T_cells	4	-0.326587
CGGACGTCAGGTGCCT_LUNG_T18	Epithelial_cells	4	-0.265223
CGGACGTGTCGGGTCT_LUNG_T18	Epithelial_cells	4	-0.0202556
CGGACGTTCACGCGGT_LUNG_T18	DC	4	-0.519674
CGGACTGAGCGTCTAT_LUNG_T18	Fibroblasts	4	-0.205987
CGGACTGAGTCCATAC_LUNG_T18	Epithelial_cells	4	-0.130136
CGGACTGAGTTGTAGA_LUNG_T18	Epithelial_cells	4	-0.473903
CGGACTGCAAGTCTAC_LUNG_T18	Macrophages	4	-0.275405
CGGACTGCACCAGATT_LUNG_T18	Macrophages	4	-0.100538
CGGACTGCACCCTATC_LUNG_T18	B_cell	4	-0.321414
CGGACTGCACGGCCAT_LUNG_T18	Epithelial_cells	4	0.0739459
CGGACTGCAGTAACGG_LUNG_T18	Macrophages	4	-0.430199
CGGACTGTCAGTGCAT_LUNG_T18	CD4+ T-cells	4	-0.345826
CGGAGCTAGGCTCATT_LUNG_T18	T_cells	4	-0.473272
CGGAGCTAGTGTGGCA_LUNG_T18	Macrophages	4	-0.504245
CGGAGCTCAATCAGAA_LUNG_T18	Macrophages	4	0.351799
CGGAGCTCACAACGCC_LUNG_T18	T_cells	4	-0.441581
CGGAGCTCAGGAACGT_LUNG_T18	Epithelial_cells	4	-0.490603
CGGAGCTGTAGCTTGT_LUNG_T18	Macrophages	4	0.182786
CGGAGCTGTATCGCAT_LUNG_T18	Epithelial_cells	4	-0.207781
CGGAGCTGTCAGCTAT_LUNG_T18	B-cells	4	-0.437202
CGGAGCTGTCTCAACA_LUNG_T18	B-cells	4	-0.478386
CGGAGCTTCACTCCTG_LUNG_T18	T_cells	4	-0.338844
CGGAGTCAGAAACCGC_LUNG_T18	Macrophages	4	-0.143346
CGGAGTCAGACGACGT_LUNG_T18	B-cells	4	-0.309392
CGGAGTCAGAGTGACC_LUNG_T18	DC	4	-0.338903
CGGAGTCAGCGTAGTG_LUNG_T18	B-cells	4	-0.106544
CGGAGTCAGGTGCTAG_LUNG_T18	T_cells	4	-0.223796
CGGAGTCCAAACGCGA_LUNG_T18	T_cells	4	-0.313261
CGGAGTCCACAGTCGC_LUNG_T18	Epithelial_cells	4	0.127748
CGGAGTCGTTGGGACA_LUNG_T18	T_cells	4	-0.471211
CGGAGTCTCCCTTGTG_LUNG_T18	Macrophages	4	-0.0997896
CGGCTAGAGAGGTTAT_LUNG_T18	T_cells	4	-0.182893
CGGCTAGCAAGCGCTC_LUNG_T18	T_cells	4	-0.342717
CGGCTAGCATATACGC_LUNG_T18	T_cells	4	-0.108723
CGGCTAGGTAAGTAGT_LUNG_T18	Macrophages	4	-0.191964
CGGCTAGGTACCGTAT_LUNG_T18	Epithelial_cells	4	-0.162712
CGGCTAGGTATGAAAC_LUNG_T18	T_cells	4	-0.0264876
CGGCTAGGTCCAAGTT_LUNG_T18	T_cells	4	-0.359347
CGGCTAGGTCTAGCGC_LUNG_T18	Macrophages	4	-0.433013
CGGCTAGGTGCTTCTC_LUNG_T18	Monocytes	4	-0.0305444
CGGCTAGTCCGTCATC_LUNG_T18	Monocytes	4	-0.539397
CGGCTAGTCGTCTGAA_LUNG_T18	T_cells	4	-0.189696
CGGCTAGTCTGCCCTA_LUNG_T18	Epithelial_cells	4	-0.0857878
CGGGTCAAGCCGGTAA_LUNG_T18	CD8+ T-cells	4	-0.221218
CGGGTCAAGTCTTGCA_LUNG_T18	Epithelial_cells	4	0.205971
CGGGTCAAGTTAACGA_LUNG_T18	Epithelial_cells	4	-0.197716
CGGGTCACAAGCGATG_LUNG_T18	T_cells	4	-0.447894
CGGGTCACAATCCAAC_LUNG_T18	Macrophage	4	-0.502199
CGGGTCACAATCTGCA_LUNG_T18	Macrophages	4	-0.148614
CGGGTCACACCTCGTT_LUNG_T18	Macrophages	4	-0.238624
CGGGTCACATCCGCGA_LUNG_T18	T_cells	4	-0.442079
CGGGTCACATGAAGTA_LUNG_T18	T_cells	4	-0.33423
CGGGTCAGTACCGAGA_LUNG_T18	Macrophage	4	-0.430842
CGGGTCAGTGCTCTTC_LUNG_T18	B_cell	4	-0.304601
CGGGTCATCCAGTATG_LUNG_T18	Macrophages	4	-0.478126
CGGGTCATCTCAACTT_LUNG_T18	Macrophages	4	-0.193992
CGGTTAAAGATAGCAT_LUNG_T18	B_cell	4	-0.448939
CGGTTAAAGCACGCCT_LUNG_T18	T_cells	4	-0.205021
CGGTTAAAGCAGATCG_LUNG_T18	CD4+ T-cells	4	-0.453385
CGGTTAAAGCTGTCTA_LUNG_T18	Monocytes	4	-0.157863
CGGTTAACAATTCCTT_LUNG_T18	Epithelial_cells	4	-0.00968289
CGGTTAACATTAGCCA_LUNG_T18	DC	4	-0.445086
CGGTTAAGTACTCGCG_LUNG_T18	CD8+ T-cells	4	-0.454155
CGGTTAAGTCACTGGC_LUNG_T18	Monocytes	4	-0.278841
CGGTTAATCCACTGGG_LUNG_T18	CD8+ T-cells	4	-0.33844
CGGTTAATCTCACATT_LUNG_T18	Monocytes	4	-0.440957
CGTAGCGAGTATTGGA_LUNG_T18	T_cells	4	-0.137691
CGTAGCGCAAGTACCT_LUNG_T18	Epithelial_cells	4	0.200502
CGTAGCGCAGGCTGAA_LUNG_T18	NK_cell	4	-0.459491
CGTAGCGGTCTTGCGG_LUNG_T18	Macrophages	4	-0.533736
CGTAGCGGTGCAGTAG_LUNG_T18	DC	4	-0.399216
CGTAGCGGTGTGTGCC_LUNG_T18	DC	4	-0.468206
CGTAGCGTCAATACCG_LUNG_T18	Macrophages	4	-0.502777
CGTAGCGTCAGGATCT_LUNG_T18	Macrophages	4	-0.432141
CGTAGCGTCCCTCAGT_LUNG_T18	B_cell	4	-0.447229
CGTAGCGTCGCCGTGA_LUNG_T18	DC	4	-0.476784
CGTAGGCAGGGCTTGA_LUNG_T18	Epithelial_cells	4	-0.361319
CGTAGGCAGTCCATAC_LUNG_T18	Epithelial_cells	4	-0.212216
CGTAGGCCAACGATCT_LUNG_T18	CD4+ T-cells	4	-0.452038
CGTAGGCCAAGTCTAC_LUNG_T18	Macrophages	4	0.23564
CGTAGGCCACGTGAGA_LUNG_T18	Epithelial_cells	4	-0.113225
CGTAGGCGTATCAGTC_LUNG_T18	Epithelial_cells	4	-0.237251
CGTAGGCGTCACTTCC_LUNG_T18	Macrophage	4	-0.428882
CGTAGGCTCAGCCTAA_LUNG_T18	Epithelial_cells	4	0.207123
CGTCACTAGCCAACAG_LUNG_T18	Epithelial_cells	4	-0.188324
CGTCACTAGTTTAGGA_LUNG_T18	T_cells	4	-0.455062
CGTCACTCACCGTTGG_LUNG_T18	Epithelial_cells	4	0.315085
CGTCACTCAGACGCTC_LUNG_T18	T_cells	4	-0.44725
CGTCACTTCCCTAATT_LUNG_T18	Monocytes	4	-0.366
CGTCACTTCGCATGAT_LUNG_T18	Macrophages	4	0.0240745
CGTCACTTCTCTGCTG_LUNG_T18	Macrophages	4	-0.302023
CGTCAGGAGAGGACGG_LUNG_T18	B_cell	4	-0.170931
CGTCAGGAGTCGATAA_LUNG_T18	DC	4	0.102823
CGTCAGGCAAGCCCAC_LUNG_T18	DC	4	-0.0675912
CGTCAGGCAATCCGAT_LUNG_T18	CD4+ T-cells	4	-0.461587
CGTCAGGCAGTGGGAT_LUNG_T18	T_cells	4	-0.329557
CGTCAGGCATTAGGCT_LUNG_T18	CD8+ T-cells	4	-0.331338
CGTCAGGGTATATGAG_LUNG_T18	Epithelial_cells	4	0.355304
CGTCAGGGTCATATGC_LUNG_T18	T_cells	4	-0.313618
CGTCAGGGTTGGTTTG_LUNG_T18	Macrophages	4	-0.330574
CGTCAGGTCAGCTCGG_LUNG_T18	T_cells	4	-0.458635
CGTCAGGTCCAACCAA_LUNG_T18	Macrophages	4	-0.156583
CGTCAGGTCCTCAATT_LUNG_T18	Monocytes	4	-0.00373644
CGTCAGGTCTTGTCAT_LUNG_T18	Macrophages	4	-0.452209
CGTCCATAGCAACGGT_LUNG_T18	CD8+ T-cells	4	-0.44158
CGTCCATAGCTCTCGG_LUNG_T18	Macrophages	4	-0.0821244
CGTCCATAGGCCCTCA_LUNG_T18	Macrophages	4	-0.475061
CGTCCATAGGGTATCG_LUNG_T18	T_cells	4	-0.225324
CGTCCATGTCACTGGC_LUNG_T18	Epithelial_cells	4	0.220479
CGTCCATGTCGGGTCT_LUNG_T18	T_cells	4	-0.437946
CGTCCATGTTACCAGT_LUNG_T18	T_cells	4	-0.448535
CGTCCATTCAACGGGA_LUNG_T18	T_cells	4	-0.293904
CGTCCATTCACTCTTA_LUNG_T18	Epithelial_cells	4	0.0252031
CGTCCATTCGTACGGC_LUNG_T18	Macrophages	4	-0.35813
CGTCTACAGGAATCGC_LUNG_T18	CD4+ T-cells	4	-0.31756
CGTCTACAGTGCGATG_LUNG_T18	Epithelial_cells	4	-0.051346
CGTCTACCAGACGCTC_LUNG_T18	Monocytes	4	-0.0311948
CGTCTACCATAAAGGT_LUNG_T18	T_cells	4	-0.439013
CGTCTACGTTCTGAAC_LUNG_T18	Macrophages	4	-0.340047
CGTCTACTCCCATTTA_LUNG_T18	T_cells	4	0.0128803
CGTGAGCAGATCTGCT_LUNG_T18	NK cells	4	-0.446247
CGTGAGCAGGAATCGC_LUNG_T18	Macrophages	4	-0.436685
CGTGAGCAGGCAGGTT_LUNG_T18	T_cells	4	-0.34338
CGTGAGCAGGTCATCT_LUNG_T18	Epithelial_cells	4	-0.304166
CGTGAGCCAACTGGCC_LUNG_T18	Macrophages	4	-0.397988
CGTGAGCCAAGAGGCT_LUNG_T18	Macrophages	4	-0.218821
CGTGAGCCATTGTGCA_LUNG_T18	T_cells	4	-0.119527
CGTGAGCGTAAAGTCA_LUNG_T18	Macrophages	4	-0.420109
CGTGAGCGTACCAGTT_LUNG_T18	Macrophages	4	-0.411807
CGTGAGCGTCGGCATC_LUNG_T18	T_cells	4	-0.309598
CGTGTAAAGAACAACT_LUNG_T18	T_cells	4	-0.444574
CGTGTAAAGAGACTTA_LUNG_T18	B-cells	4	-0.439247
CGTGTAAAGCTGAACG_LUNG_T18	Macrophage	4	-0.248678
CGTGTAAAGTTAAGTG_LUNG_T18	T_cells	4	-0.305106
CGTGTAACAAGGTTTC_LUNG_T18	Macrophages	4	-0.263878
CGTGTAACAGGATTGG_LUNG_T18	CD8+ T-cells	4	-0.433337
CGTGTAACATTCCTGC_LUNG_T18	CD8+ T-cells	4	-0.437022
CGTGTAAGTACATCCA_LUNG_T18	Monocytes	4	-0.184582
CGTGTCTAGCGTAGTG_LUNG_T18	Fibroblasts	4	-0.174613
CGTGTCTAGCTAAACA_LUNG_T18	DC	4	0.119101
CGTGTCTAGCTTATCG_LUNG_T18	T_cells	4	-0.453789
CGTGTCTAGTCTTGCA_LUNG_T18	Macrophages	4	-0.357157
CGTGTCTCAGCCTATA_LUNG_T18	T_cells	4	-0.436967
CGTGTCTCATCGATGT_LUNG_T18	B-cells	4	-0.142412
CGTGTCTGTAAGGGCT_LUNG_T18	Monocytes	4	-0.39911
CGTGTCTGTTAAGTAG_LUNG_T18	Epithelial_cells	4	-0.307014
CGTTAGAAGTCCAGGA_LUNG_T18	CD4+ T-cells	4	-0.421372
CGTTAGACAAGCGCTC_LUNG_T18	Macrophage	4	-0.331856
CGTTAGACACGAGAGT_LUNG_T18	NK_cell	4	-0.471505
CGTTAGAGTCCAAGTT_LUNG_T18	T_cells	4	-0.453102
CGTTAGAGTCTAAACC_LUNG_T18	T_cells	4	-0.469464
CGTTCTGAGGATATAC_LUNG_T18	CD8+ T-cells	4	-0.320506
CGTTCTGAGGTGACCA_LUNG_T18	T_cells	4	-0.185437
CGTTCTGAGTACGCGA_LUNG_T18	CD4+ T-cells	4	-0.449703
CGTTCTGCAAGTCTGT_LUNG_T18	DC	4	-0.463808
CGTTCTGCACTTCTGC_LUNG_T18	Epithelial_cells	4	0.202974
CGTTCTGGTGCCTGTG_LUNG_T18	Macrophages	4	0.0277027
CGTTCTGTCAATAAGG_LUNG_T18	Macrophages	4	-0.264172
CGTTCTGTCACTTACT_LUNG_T18	B-cells	4	-0.314925
CGTTCTGTCCTTGCCA_LUNG_T18	T_cells	4	-0.317646
CGTTGGGCAAGACGTG_LUNG_T18	Macrophages	4	-0.373892
CGTTGGGCAAGCGATG_LUNG_T18	T_cells	4	-0.460268
CGTTGGGCACAACGCC_LUNG_T18	Macrophages	4	-0.441677
CGTTGGGCACTTACGA_LUNG_T18	Macrophages	4	-0.367002
CGTTGGGCATCCGTGG_LUNG_T18	CD4+ T-cells	4	-0.333923
CGTTGGGCATGGTTGT_LUNG_T18	CD4+ T-cells	4	-0.446913
CGTTGGGGTACCGGCT_LUNG_T18	T_cells	4	-0.453429
CGTTGGGGTCAATGTC_LUNG_T18	T_cells	4	-0.216151
CGTTGGGGTCTCAACA_LUNG_T18	Macrophages	4	-0.271474
CGTTGGGTCCACGACG_LUNG_T18	B-cells	4	-0.447578
CGTTGGGTCTCGTATT_LUNG_T18	B-cells	4	-0.120025
CTAACTTAGTGACTCT_LUNG_T18	Macrophages	4	-0.320644
CTAACTTCAGGATCGA_LUNG_T18	Epithelial_cells	4	-0.0538164
CTAACTTGTCTAGGTT_LUNG_T18	Macrophages	4	-0.358837
CTAACTTGTCTCTCTG_LUNG_T18	B_cell	4	-0.448628
CTAACTTTCTAGCACA_LUNG_T18	Macrophages	4	-0.424098
CTAAGACAGCCCAACC_LUNG_T18	Macrophages	4	-0.491635
CTAAGACCAATGCCAT_LUNG_T18	Macrophage	4	0.134376
CTAAGACCAGATGGCA_LUNG_T18	Epithelial_cells	4	-0.0354641
CTAAGACCATCTATGG_LUNG_T18	B_cell	4	-0.480169
CTAAGACGTATAATGG_LUNG_T18	T_cells	4	-0.450964
CTAAGACTCAACACCA_LUNG_T18	B-cells	4	-0.436022
CTAAGACTCTCGTATT_LUNG_T18	Macrophage	4	-0.476062
CTAATGGAGGTAGCTG_LUNG_T18	DC	4	-0.204752
CTAATGGAGTGGTCCC_LUNG_T18	CD4+ T-cells	4	-0.447304
CTAATGGCAGGGTACA_LUNG_T18	T_cells	4	-0.0415857
CTAATGGGTAAACGCG_LUNG_T18	T_cells	4	-0.176872
CTAATGGTCAACACAC_LUNG_T18	Epithelial_cells	4	-0.449823
CTAATGGTCATTATCC_LUNG_T18	Epithelial_cells	4	-0.248164
CTACACCAGGGAAACA_LUNG_T18	Macrophages	4	-0.167726
CTACACCAGGGCATGT_LUNG_T18	Epithelial_cells	4	-0.497165
CTACACCCAAACTGTC_LUNG_T18	T_cells	4	-0.353367
CTACACCTCGAGAACG_LUNG_T18	Macrophages	4	-0.23765
CTACATTAGATGTGGC_LUNG_T18	Macrophages	4	-0.416241
CTACATTCAACTTGAC_LUNG_T18	B-cells	4	-0.46787
CTACATTCATAACCTG_LUNG_T18	B_cell	4	-0.163934
CTACATTGTAAGAGAG_LUNG_T18	Epithelial_cells	4	0.135536
CTACATTGTCTTCTCG_LUNG_T18	Epithelial_cells	4	0.0711488
CTACATTTCAGCGACC_LUNG_T18	DC	4	-0.463908
CTACATTTCCAGAGGA_LUNG_T18	B_cell	4	-0.259491
CTACATTTCGAGGTAG_LUNG_T18	Epithelial_cells	4	-0.353547
CTACATTTCTAAGCCA_LUNG_T18	B-cells	4	-0.321351
CTACATTTCTATCCTA_LUNG_T18	Macrophages	4	-0.353412
CTACCCACAGTCAGCC_LUNG_T18	Macrophages	4	-0.0238218
CTACCCAGTAGCGATG_LUNG_T18	B-cells	4	-0.461231
CTACCCAGTGTAACGG_LUNG_T18	NK_cell	4	-0.387703
CTACCCAGTTCGCTAA_LUNG_T18	B-cells	4	-0.433965
CTACCCATCAACGGGA_LUNG_T18	CD4+ T-cells	4	-0.14286
CTACCCATCAGAGCTT_LUNG_T18	Epithelial_cells	4	-0.0884766
CTACGTCAGAATTGTG_LUNG_T18	Macrophages	4	-0.327431
CTACGTCAGAGGACGG_LUNG_T18	T_cells	4	-0.465092
CTACGTCCAAACTGCT_LUNG_T18	T_cells	4	-0.0845012
CTACGTCCACCAGGTC_LUNG_T18	Epithelial_cells	4	-0.218578
CTACGTCCAGACGCAA_LUNG_T18	T_cells	4	-0.464823
CTACGTCCATGTCTCC_LUNG_T18	Macrophages	4	-0.186703
CTACGTCGTACCAGTT_LUNG_T18	Fibroblasts	4	-0.363046
CTACGTCGTCCGCTGA_LUNG_T18	T_cells	4	-0.448951
CTACGTCGTGTTAAGA_LUNG_T18	NK cells	4	-0.432962
CTACGTCGTTGGAGGT_LUNG_T18	CD8+ T-cells	4	-0.313421
CTACGTCTCATGGTCA_LUNG_T18	Fibroblasts	4	-0.360359
CTACGTCTCCGTTGTC_LUNG_T18	T_cells	4	-0.453286
CTACGTCTCCTATTCA_LUNG_T18	Epithelial_cells	4	0.108292
CTACGTCTCGTTTGCC_LUNG_T18	Macrophages	4	-0.0571638
CTACGTCTCTGAGGGA_LUNG_T18	T_cells	4	0.018983
CTAGAGTAGTTCCACA_LUNG_T18	T_cells	4	-0.336612
CTAGAGTCACGGCGTT_LUNG_T18	CD8+ T-cells	4	-0.442036
CTAGAGTCATACAGCT_LUNG_T18	B_cell	4	-0.45125
CTAGAGTGTCCGACGT_LUNG_T18	Epithelial_cells	4	-0.0847325
CTAGAGTTCGGCTTGG_LUNG_T18	Epithelial_cells	4	0.167904
CTAGCCTAGAATGTTG_LUNG_T18	T_cells	4	-0.458884
CTAGCCTAGTACGCCC_LUNG_T18	Macrophage	4	-0.116538
CTAGCCTCATCCCATC_LUNG_T18	Macrophages	4	-0.201169
CTAGCCTGTACCATCA_LUNG_T18	T_cells	4	-0.459542
CTAGCCTGTAGCGCAA_LUNG_T18	Macrophages	4	-0.506301
CTAGCCTGTGATAAGT_LUNG_T18	Macrophages	4	-0.310628
CTAGCCTGTTTCCACC_LUNG_T18	Macrophages	4	-0.527447
CTAGTGATCGTTACAG_LUNG_T18	Macrophages	4	-0.466557
CTCACACAGGGCTTCC_LUNG_T18	Epithelial_cells	4	0.05123
CTCACACCAAATTGCC_LUNG_T18	Epithelial_cells	4	0.109967
CTCACACCATTCTTAC_LUNG_T18	Monocytes	4	-0.46674
CTCACACTCGGCGCTA_LUNG_T18	DC	4	-0.504394
CTCAGAAAGATGTAAC_LUNG_T18	Epithelial cells	4	-0.260485
CTCAGAAAGCTAGTCT_LUNG_T18	Pro-B_cell_CD34+	4	-0.109034
CTCAGAAAGGATATAC_LUNG_T18	T_cells	4	-0.469644
CTCAGAAAGTATCGAA_LUNG_T18	Epithelial cells	4	-0.4515
CTCAGAACAATGAAAC_LUNG_T18	Macrophages	4	0.483445
CTCAGAACACCTCGTT_LUNG_T18	Epithelial_cells	4	-0.112482
CTCAGAACATGAAGTA_LUNG_T18	Macrophages	4	-0.137761
CTCAGAAGTACAGTTC_LUNG_T18	Macrophages	4	0.0743591
CTCAGAAGTCTTTCAT_LUNG_T18	Epithelial_cells	4	-0.325546
CTCAGAATCAGGCAAG_LUNG_T18	Macrophages	4	-0.150158
CTCAGAATCCATGAAC_LUNG_T18	Epithelial_cells	4	0.113543
CTCATTAAGTGCAAGC_LUNG_T18	T_cells	4	-0.170765
CTCATTAGTTCCTCCA_LUNG_T18	Macrophages	4	-0.338031
CTCATTAGTTGGACCC_LUNG_T18	T_cells	4	-0.445857
CTCATTATCTGCGACG_LUNG_T18	Epithelial_cells	4	-0.527912
CTCCTAGAGCTAGCCC_LUNG_T18	NK_cell	4	-0.346059
CTCCTAGAGTACGTAA_LUNG_T18	T_cells	4	-0.326909
CTCCTAGCAATGACCT_LUNG_T18	Monocytes	4	-0.175512
CTCCTAGGTGATAAAC_LUNG_T18	Monocytes	4	-0.0749803
CTCCTAGTCAACACGT_LUNG_T18	Macrophages	4	-0.396268
CTCCTAGTCCTCCTAG_LUNG_T18	NK_cell	4	-0.471162
CTCGAAAAGCAATATG_LUNG_T18	Monocytes	4	-0.343349
CTCGAAAAGCATCATC_LUNG_T18	Monocytes	4	-0.398102
CTCGAAAAGCGTAGTG_LUNG_T18	Macrophages	4	-0.499661
CTCGAAACACGCCAGT_LUNG_T18	Macrophages	4	-0.470581
CTCGAAACAGCCAATT_LUNG_T18	CD8+ T-cells	4	-0.235819
CTCGAAACAGGCGATA_LUNG_T18	CD8+ T-cells	4	-0.443936
CTCGAAACAGTCAGAG_LUNG_T18	Epithelial_cells	4	-0.131457
CTCGAAACATTACGAC_LUNG_T18	T_cells	4	-0.486993
CTCGAAACATTTGCTT_LUNG_T18	T_cells	4	-0.481209
CTCGAAAGTGACGGTA_LUNG_T18	CD4+ T-cells	4	-0.308856
CTCGAAAGTTGTGGCC_LUNG_T18	T_cells	4	-0.448536
CTCGAAATCAAACAAG_LUNG_T18	B_cell	4	-0.334589
CTCGAAATCTATCGCC_LUNG_T18	CD8+ T-cells	4	-0.448813
CTCGAGGAGAATGTGT_LUNG_T18	Monocytes	4	-0.411409
CTCGAGGAGCTAACTC_LUNG_T18	T_cells	4	-0.333999
CTCGAGGAGGCCCGTT_LUNG_T18	CD4+ T-cells	4	-0.334075
CTCGAGGGTAAATGTG_LUNG_T18	NK_cell	4	-0.00477369
CTCGAGGGTCCGTGAC_LUNG_T18	Macrophages	4	-0.216975
CTCGAGGGTTGCGCAC_LUNG_T18	Epithelial_cells	4	-0.5985
CTCGAGGTCGCATGGC_LUNG_T18	T_cells	4	-0.391644
CTCGAGGTCGTATCAG_LUNG_T18	Epithelial_cells	4	-0.277547
CTCGGAGAGTGAAGTT_LUNG_T18	T_cells	4	-0.131033
CTCGGAGCACCAACCG_LUNG_T18	Epithelial_cells	4	-0.105332
CTCGGAGCAGGTCTCG_LUNG_T18	Epithelial_cells	4	-0.453851
CTCGGAGCATTAGGCT_LUNG_T18	Epithelial_cells	4	-0.376399
CTCGGGAAGAGTCTGG_LUNG_T18	Epithelial_cells	4	-0.101137
CTCGGGAAGGAATTAC_LUNG_T18	Macrophage	4	-0.180661
CTCGGGAAGGGCTTCC_LUNG_T18	Macrophages	4	-0.296616
CTCGGGAAGGTGATAT_LUNG_T18	Macrophage	4	-0.427213
CTCGGGAAGTTAGCGG_LUNG_T18	T_cells	4	-0.333
CTCGGGACATCCCATC_LUNG_T18	NK_cell	4	-0.178732
CTCGGGACATGTAGTC_LUNG_T18	Fibroblasts	4	-0.0190548
CTCGGGAGTGCAACTT_LUNG_T18	DC	4	-0.0696109
CTCGGGAGTGCTAGCC_LUNG_T18	Epithelial_cells	4	-0.128028
CTCGGGAGTTTAAGCC_LUNG_T18	T_cells	4	-0.323389
CTCGGGATCGTACCGG_LUNG_T18	T_cells	4	-0.442267
CTCGTACAGTCGATAA_LUNG_T18	CD8+ T-cells	4	-0.33973
CTCGTACCAGAGTGTG_LUNG_T18	Macrophages	4	-0.298564
CTCGTACTCGAGGTAG_LUNG_T18	T_cells	4	-0.463809
CTCGTCAAGACAAGCC_LUNG_T18	NK cells	4	-0.444797
CTCGTCACAACCGCCA_LUNG_T18	Epithelial_cells	4	0.0254075
CTCGTCACAATGACCT_LUNG_T18	Macrophages	4	-0.435694
CTCGTCAGTGAAGGCT_LUNG_T18	Macrophages	4	-0.0998344
CTCGTCATCAAAGTAG_LUNG_T18	Macrophage	4	-0.387881
CTCGTCATCTCTAGGA_LUNG_T18	NK_cell	4	-0.469577
CTCGTCATCTGGCGAC_LUNG_T18	Macrophages	4	-0.482577
CTCTAATAGACAAAGG_LUNG_T18	B-cells	4	-0.463315
CTCTAATAGAGCTTCT_LUNG_T18	Macrophages	4	-0.430717
CTCTACGAGACAGAGA_LUNG_T18	DC	4	-0.207918
CTCTACGAGTCTCGGC_LUNG_T18	CD8+ T-cells	4	-0.198342
CTCTACGCACGGCCAT_LUNG_T18	B-cells	4	-0.291458
CTCTACGGTGGTAACG_LUNG_T18	Macrophages	4	-0.0863973
CTCTACGTCAGTGCAT_LUNG_T18	T_cells	4	-0.470808
CTCTGGTAGTAGGTGC_LUNG_T18	T_cells	4	-0.332397
CTCTGGTCACATTCGA_LUNG_T18	Epithelial_cells	4	0.0616275
CTCTGGTCAGATGGCA_LUNG_T18	Macrophages	4	-0.190486
CTCTGGTGTACCGGCT_LUNG_T18	B-cells	4	-0.345599
CTCTGGTGTAGCGTCC_LUNG_T18	Epithelial_cells	4	-0.230327
CTCTGGTGTCTCTCGT_LUNG_T18	Epithelial_cells	4	0.139696
CTCTGGTTCTGCGTAA_LUNG_T18	T_cells	4	-0.4587
CTGAAACAGCGTCAAG_LUNG_T18	T_cells	4	-0.468399
CTGAAACAGTGGAGAA_LUNG_T18	T_cells	4	-0.471277
CTGAAACCACCAGGTC_LUNG_T18	T_cells	4	-0.327287
CTGAAACCACCTATCC_LUNG_T18	Macrophages	4	0.0871724
CTGAAACTCCAGTATG_LUNG_T18	B_cell	4	-0.328602
CTGAAGTCACCTCGGA_LUNG_T18	Macrophage	4	-0.436035
CTGAAGTCAGGACCCT_LUNG_T18	Macrophages	4	0.377293
CTGAAGTGTAGGCATG_LUNG_T18	Monocytes	4	-0.0609097
CTGAAGTGTTCCTCCA_LUNG_T18	Macrophages	4	-0.421763
CTGAAGTTCACCCGAG_LUNG_T18	Macrophages	4	-0.332514
CTGAAGTTCCTACAGA_LUNG_T18	Macrophages	4	-0.179989
CTGATAGAGAAGGGTA_LUNG_T18	Epithelial cells	4	-0.139996
CTGATAGCAAGGACTG_LUNG_T18	T_cells	4	-0.333081
CTGATAGCAGCTTCGG_LUNG_T18	Monocytes	4	-0.46326
CTGATAGGTGAGTGAC_LUNG_T18	Epithelial_cells	4	-0.182808
CTGATAGGTTATGTGC_LUNG_T18	Epithelial_cells	4	-0.330277
CTGATAGTCCTAAGTG_LUNG_T18	T_cells	4	-0.456119
CTGATAGTCGTTACGA_LUNG_T18	T_cells	4	-0.470373
CTGATCCAGAAGGCCT_LUNG_T18	Macrophages	4	-0.120931
CTGATCCAGCCTATGT_LUNG_T18	Epithelial_cells	4	-0.44673
CTGATCCAGGCCCTCA_LUNG_T18	T_cells	4	0.0432576
CTGATCCAGGCTCATT_LUNG_T18	B-cells	4	-0.444574
CTGATCCAGGGATACC_LUNG_T18	Macrophages	4	-0.110673
CTGATCCAGTTCCACA_LUNG_T18	Monocytes	4	-0.427923
CTGATCCCAAGCCATT_LUNG_T18	CD8+ T-cells	4	-0.294325
CTGATCCCACGGACAA_LUNG_T18	Epithelial_cells	4	-0.173276
CTGATCCCAGGATTGG_LUNG_T18	Fibroblasts	4	0.0521555
CTGATCCCAGTTAACC_LUNG_T18	T_cells	4	-0.433874
CTGATCCCATCCGTGG_LUNG_T18	B_cell	4	-0.455118
CTGATCCTCCTTGCCA_LUNG_T18	T_cells	4	-0.446984
CTGATCCTCTTACCGC_LUNG_T18	Epithelial_cells	4	-0.466119
CTGCCTAAGGATGCGT_LUNG_T18	Monocytes	4	0.233892
CTGCCTAAGGGTGTTG_LUNG_T18	T_cells	4	-0.296909
CTGCCTAAGTTGCAGG_LUNG_T18	CD8+ T-cells	4	-0.441141
CTGCCTACAAATACAG_LUNG_T18	T_cells	4	-0.17677
CTGCCTACAATTGCTG_LUNG_T18	T_cells	4	-0.3051
CTGCCTACAGATGGCA_LUNG_T18	Epithelial_cells	4	-0.278241
CTGCCTATCACTCCTG_LUNG_T18	T_cells	4	-0.0905152
CTGCCTATCGCTTAGA_LUNG_T18	DC	4	-0.301252
CTGCGGAAGAGGTTGC_LUNG_T18	Macrophages	4	-0.103084
CTGCGGACAACTGCGC_LUNG_T18	Macrophages	4	-0.421782
CTGCGGACAACTGGCC_LUNG_T18	Macrophages	4	-0.206668
CTGCGGACACATAACC_LUNG_T18	Monocytes	4	-0.466396
CTGCGGACAGTCAGCC_LUNG_T18	Macrophage	4	-0.478729
CTGCGGAGTTCGTCTC_LUNG_T18	T_cells	4	-0.333683
CTGCGGATCCTAAGTG_LUNG_T18	Monocytes	4	-0.44728
CTGCTGTAGAAGATTC_LUNG_T18	Fibroblasts	4	0.0540525
CTGCTGTAGCTAACAA_LUNG_T18	Monocyte	4	-0.116998
CTGCTGTAGGGTCTCC_LUNG_T18	CD8+ T-cells	4	-0.452982
CTGCTGTAGTCTCCTC_LUNG_T18	CD8+ T-cells	4	0.0597916
CTGCTGTCATAGACTC_LUNG_T18	Macrophages	4	-0.247528
CTGCTGTGTTAGAACA_LUNG_T18	T_cells	4	-0.456355
CTGCTGTGTTCCTCCA_LUNG_T18	CD8+ T-cells	4	-0.337971
CTGCTGTGTTGTTTGG_LUNG_T18	T_cells	4	-0.315415
CTGCTGTTCAGCTCGG_LUNG_T18	NK_cell	4	-0.468055
CTGCTGTTCCATGCTC_LUNG_T18	Macrophages	4	-0.429538
CTGCTGTTCCCAAGAT_LUNG_T18	T_cells	4	-0.327068
CTGCTGTTCGCGCCAA_LUNG_T18	Epithelial_cells	4	0.099042
CTGGTCTCACAGACAG_LUNG_T18	Macrophage	4	0.0813332
CTGGTCTCACGGCTAC_LUNG_T18	CD4+ T-cells	4	-0.410913
CTGGTCTCAGGTGCCT_LUNG_T18	CD8+ T-cells	4	-0.303825
CTGGTCTGTACATGTC_LUNG_T18	Endothelial cells	4	-0.0180484
CTGGTCTGTCGCTTCT_LUNG_T18	DC	4	-0.412776
CTGGTCTTCATGCATG_LUNG_T18	T_cells	4	-0.449643
CTGGTCTTCCCAAGTA_LUNG_T18	B-cells	4	-0.457947
CTGTGCTAGGATGGTC_LUNG_T18	CD8+ T-cells	4	-0.450538
CTGTGCTAGTCCGTAT_LUNG_T18	Monocytes	4	-0.161867
CTGTGCTCAACTGCTA_LUNG_T18	Epithelial_cells	4	0.38746
CTGTGCTCAATAAGCA_LUNG_T18	T_cells	4	0.0350626
CTGTGCTCAGTAACGG_LUNG_T18	Epithelial_cells	4	-0.275113
CTGTGCTGTACAGACG_LUNG_T18	Epithelial_cells	4	0.0594658
CTGTGCTTCAAACCAC_LUNG_T18	B_cell	4	-0.448649
CTGTGCTTCAGGCAAG_LUNG_T18	T_cells	4	-0.14595
CTGTTTAAGATAGTCA_LUNG_T18	Macrophages	4	-0.409538
CTGTTTACAATAAGCA_LUNG_T18	T_cells	4	-0.377227
CTGTTTAGTCGGCACT_LUNG_T18	CD8+ T-cells	4	-0.440219
CTGTTTAGTGATGATA_LUNG_T18	Monocytes	4	-0.193686
CTGTTTATCTCTTATG_LUNG_T18	Epithelial_cells	4	0.222339
CTTAACTAGATCCTGT_LUNG_T18	Epithelial_cells	4	-0.278819
CTTAACTGTCAAACTC_LUNG_T18	T_cells	4	-0.0276078
CTTAACTGTGAGTGAC_LUNG_T18	Epithelial_cells	4	-0.238512
CTTAACTGTGGACGAT_LUNG_T18	T_cells	4	-0.359496
CTTAACTTCTCCCTGA_LUNG_T18	Epithelial_cells	4	-0.0433014
CTTAACTTCTGATTCT_LUNG_T18	B_cell	4	-0.448428
CTTAACTTCTTGAGAC_LUNG_T18	Monocytes	4	-0.488496
CTTAACTTCTTGCATT_LUNG_T18	Macrophages	4	-0.237037
CTTACCGAGATACACA_LUNG_T18	Monocytes	4	0.0716255
CTTACCGAGGGCATGT_LUNG_T18	CD8+ T-cells	4	-0.297911
CTTACCGCAATAGCAA_LUNG_T18	B_cell	4	-0.4435
CTTACCGCACGTGAGA_LUNG_T18	B-cells	4	-0.446515
CTTACCGCACTCAGGC_LUNG_T18	T_cells	4	-0.467981
CTTACCGGTAGCTAAA_LUNG_T18	Epithelial_cells	4	0.230866
CTTACCGGTCACACGC_LUNG_T18	CD8+ T-cells	4	-0.259298
CTTACCGGTCGCGGTT_LUNG_T18	Epithelial_cells	4	-0.347818
CTTACCGTCTCGCTTG_LUNG_T18	T_cells	4	-0.128306
CTTAGGAAGAGGTTAT_LUNG_T18	CD8+ T-cells	4	-0.302426
CTTAGGAAGCTGCAAG_LUNG_T18	Epithelial_cells	4	-0.0420845
CTTAGGAAGGTGCTAG_LUNG_T18	Epithelial_cells	4	0.0489958
CTTAGGACAATGGAGC_LUNG_T18	DC	4	-0.145021
CTTAGGAGTACGCACC_LUNG_T18	Macrophages	4	-0.497137
CTTAGGAGTGAGGGTT_LUNG_T18	DC	4	0.125022
CTTCTCTAGCGATGAC_LUNG_T18	Monocytes	4	-0.446992
CTTCTCTAGGGAGTAA_LUNG_T18	NK_cell	4	-0.458554
CTTCTCTAGTTAACGA_LUNG_T18	CD4+ T-cells	4	-0.336291
CTTCTCTCAAATACAG_LUNG_T18	Macrophages	4	-0.156624
CTTCTCTCAACAACCT_LUNG_T18	T_cells	4	-0.39971
CTTCTCTCAACACGCC_LUNG_T18	B-cells	4	-0.430934
CTTCTCTCAGATCGGA_LUNG_T18	Epithelial_cells	4	-0.458661
CTTCTCTCATCCGGGT_LUNG_T18	CD4+ T-cells	4	-0.209454
CTTCTCTTCGTTGACA_LUNG_T18	B-cells	4	-0.450168
CTTCTCTTCTAGCACA_LUNG_T18	B-cells	4	-0.305486
CTTGGCTAGCAGCGTA_LUNG_T18	B-cells	4	-0.448408
CTTGGCTAGGTACTCT_LUNG_T18	Epithelial_cells	4	-0.315694
CTTGGCTAGTACGTTC_LUNG_T18	Macrophages	4	-0.436519
CTTGGCTAGTGAAGAG_LUNG_T18	Monocytes	4	-0.396796
CTTGGCTAGTTACGGG_LUNG_T18	Epithelial_cells	4	-0.204629
CTTGGCTCACATGTGT_LUNG_T18	Epithelial_cells	4	-0.38627
CTTGGCTGTAAAGTCA_LUNG_T18	T_cells	4	-0.385244
CTTGGCTGTAGCGCTC_LUNG_T18	Epithelial_cells	4	-0.127819
CTTGGCTGTCCGTGAC_LUNG_T18	Epithelial_cells	4	-0.360984
CTTGGCTGTCCTCCAT_LUNG_T18	Monocytes	4	-0.0194277
CTTGGCTTCCGCATCT_LUNG_T18	Epithelial_cells	4	-0.238404
CTTTGCGAGAAGCCCA_LUNG_T18	CD8+ T-cells	4	-0.431704
CTTTGCGAGTCGAGTG_LUNG_T18	Monocytes	4	-0.498149
CTTTGCGCAAACCTAC_LUNG_T18	T_cells	4	-0.460189
CTTTGCGCACAACTGT_LUNG_T18	NK_cell	4	-0.443746
CTTTGCGCATCCTTGC_LUNG_T18	B-cells	4	-0.126121
CTTTGCGGTATCACCA_LUNG_T18	Epithelial_cells	4	-0.0228453
CTTTGCGGTGCAGGTA_LUNG_T18	CD8+ T-cells	4	-0.485624
CTTTGCGGTGTGGTTT_LUNG_T18	Epithelial_cells	4	-0.293048
CTTTGCGGTTGATTCG_LUNG_T18	Macrophages	4	-0.265361
CTTTGCGTCGCGGATC_LUNG_T18	NK cells	4	-0.459075
GAAACTCAGCCTCGTG_LUNG_T18	Epithelial_cells	4	0.255229
GAAACTCAGGCATGGT_LUNG_T18	Monocytes	4	-0.410065
GAAACTCAGGGAAACA_LUNG_T18	Macrophages	4	-0.176671
GAAACTCGTAGCTCCG_LUNG_T18	T_cells	4	-0.329732
GAAACTCGTATGCTTG_LUNG_T18	T_cells	4	-0.00322582
GAAACTCTCGCAAGCC_LUNG_T18	Macrophage	4	-0.438247
GAAACTCTCTGTGCAA_LUNG_T18	Macrophages	4	-0.199584
GAAACTCTCTGTTGAG_LUNG_T18	T_cells	4	-0.45603
GAAATGAAGAAACCGC_LUNG_T18	Epithelial_cells	4	-0.33059
GAAATGAAGGAGTACC_LUNG_T18	T_cells	4	-0.451789
GAAATGAAGGCTCATT_LUNG_T18	Macrophages	4	-0.226148
GAAATGACACCGAATT_LUNG_T18	Macrophage	4	-0.296605
GAAATGACACCGCTAG_LUNG_T18	T_cells	4	0.222897
GAAATGACACGAAATA_LUNG_T18	Monocytes	4	-0.0799456
GAAATGACAGCTGGCT_LUNG_T18	NK_cell	4	-0.482402
GAAATGACAGGATTGG_LUNG_T18	T_cells	4	-0.455318
GAAATGATCAAGAAGT_LUNG_T18	Macrophage	4	-0.432993
GAAATGATCGGCGCAT_LUNG_T18	Monocytes	4	-0.201282
GAACATCAGAAGGTTT_LUNG_T18	CD8+ T-cells	4	-0.306364
GAACATCAGCTCCCAG_LUNG_T18	Macrophages	4	-0.303795
GAACATCAGGTGCTTT_LUNG_T18	B_cell	4	0.0155164
GAACATCCACACTGCG_LUNG_T18	T_cells	4	-0.0130923
GAACATCCAGTATCTG_LUNG_T18	Macrophages	4	-0.49996
GAACATCGTCACTGGC_LUNG_T18	B-cells	4	-0.34774
GAACATCGTCGTGGCT_LUNG_T18	Epithelial_cells	4	-0.189276
GAACCTAAGAAACGAG_LUNG_T18	Epithelial_cells	4	0.108555
GAACCTAAGGTGTGGT_LUNG_T18	Macrophages	4	-0.422866
GAACCTATCAACACAC_LUNG_T18	Epithelial_cells	4	-0.181271
GAACCTATCCGCAGTG_LUNG_T18	B_cell	4	-0.441498
GAACCTATCGTACGGC_LUNG_T18	Macrophages	4	-0.297377
GAACGGACAGAGCCAA_LUNG_T18	Epithelial_cells	4	-0.290338
GAACGGACATCGTCGG_LUNG_T18	Epithelial_cells	4	0.100336
GAACGGAGTAGCTCCG_LUNG_T18	T_cells	4	-0.190382
GAACGGAGTCTAACGT_LUNG_T18	T_cells	4	-0.492534
GAACGGAGTTATGTGC_LUNG_T18	B-cells	4	-0.450297
GAACGGATCACCCGAG_LUNG_T18	CD8+ T-cells	4	-0.461353
GAACGGATCATTCACT_LUNG_T18	Monocytes	4	-0.352644
GAAGCAGAGACTAAGT_LUNG_T18	Macrophages	4	-0.144622
GAAGCAGAGCAAATCA_LUNG_T18	T_cells	4	-0.49064
GAAGCAGAGCATCATC_LUNG_T18	Epithelial_cells	4	-0.217474
GAAGCAGCAAACGTGG_LUNG_T18	Epithelial_cells	4	-0.237604
GAAGCAGCAAGGTTCT_LUNG_T18	Macrophages	4	-0.453369
GAAGCAGCATGGAATA_LUNG_T18	DC	4	-0.0612086
GAAGCAGGTAGCCTAT_LUNG_T18	Macrophages	4	-0.490877
GAAGCAGTCAACACTG_LUNG_T18	Epithelial_cells	4	0.127352
GAATAAGAGCCGGTAA_LUNG_T18	DC	4	-0.475763
GAATAAGAGCGATAGC_LUNG_T18	T_cells	4	-0.300241
GAATAAGAGTCTTGCA_LUNG_T18	Macrophages	4	-0.449985
GAATAAGCACGAAGCA_LUNG_T18	Epithelial_cells	4	-0.0234805
GAATAAGCATCACGTA_LUNG_T18	Monocytes	4	-0.352357
GAATAAGGTAGCGCTC_LUNG_T18	T_cells	4	0.0700198
GAATAAGGTGTTGAGG_LUNG_T18	Fibroblasts	4	-0.352427
GAATAAGTCACGATGT_LUNG_T18	Macrophage	4	0.0346216
GAATGAAAGAGATGAG_LUNG_T18	Macrophages	4	-0.230187
GAATGAACATCTACGA_LUNG_T18	Epithelial_cells	4	-0.249809
GAATGAAGTCTTGCGG_LUNG_T18	T_cells	4	-0.491692
GAATGAAGTGTCAATC_LUNG_T18	Epithelial_cells	4	-0.180736
GAATGAATCGGCATCG_LUNG_T18	B-cells	4	-0.463897
GACACGCAGTCGAGTG_LUNG_T18	T_cells	4	0.0629649
GACACGCCACCTCGTT_LUNG_T18	Epithelial_cells	4	-0.0101539
GACACGCCATCGGTTA_LUNG_T18	Monocytes	4	-0.337667
GACACGCCATGTTCCC_LUNG_T18	Monocytes	4	-0.230365
GACACGCGTAGAGTGC_LUNG_T18	Epithelial_cells	4	0.0382781
GACACGCGTAGCCTAT_LUNG_T18	T_cells	4	-0.345939
GACACGCGTCGTCTTC_LUNG_T18	Epithelial_cells	4	-0.159551
GACACGCGTTCGCGAC_LUNG_T18	Epithelial_cells	4	-0.426137
GACACGCTCTTTAGGG_LUNG_T18	T_cells	4	-0.361954
GACAGAGAGAGGGATA_LUNG_T18	Macrophages	4	-0.140128
GACAGAGGTACAGCAG_LUNG_T18	B-cells	4	-0.17549
GACAGAGGTCTGATCA_LUNG_T18	Monocytes	4	-0.418997
GACAGAGGTTGTACAC_LUNG_T18	T_cells	4	-0.0580672
GACAGAGTCACAAACC_LUNG_T18	Macrophage	4	-0.159227
GACAGAGTCCGAATGT_LUNG_T18	Macrophages	4	-0.498177
GACAGAGTCCTTAATC_LUNG_T18	Epithelial_cells	4	-0.30508
GACCAATAGTCGTTTG_LUNG_T18	Epithelial_cells	4	0.0252878
GACCAATCACACTGCG_LUNG_T18	T_cells	4	-0.153331
GACCAATCACTTCTGC_LUNG_T18	Macrophages	4	0.0320466
GACCAATCAGCCTTTC_LUNG_T18	Epithelial_cells	4	-0.204181
GACCAATCAGCTTCGG_LUNG_T18	B-cells	4	-0.451309
GACCAATGTTCGGGCT_LUNG_T18	Epithelial cells	4	0.188685
GACCAATTCAAGGCTT_LUNG_T18	CD4+ T-cells	4	-0.291015
GACCAATTCAGCTCTC_LUNG_T18	Macrophages	4	-0.489978
GACCAATTCGGTGTTA_LUNG_T18	NK_cell	4	-0.346246
GACCTGGCACCGTTGG_LUNG_T18	Macrophage	4	-0.449434
GACCTGGCAGGGATTG_LUNG_T18	Monocytes	4	0.00499191
GACCTGGCATGCCCGA_LUNG_T18	Macrophages	4	0.0205735
GACCTGGGTTAGGGTG_LUNG_T18	T_cells	4	-0.141046
GACCTGGTCTCAACTT_LUNG_T18	Macrophages	4	-0.454176
GACGCGTAGAAGCCCA_LUNG_T18	T_cells	4	-0.452406
GACGCGTAGGCATTGG_LUNG_T18	T_cells	4	-0.176582
GACGCGTAGGCCCGTT_LUNG_T18	Monocytes	4	-0.0257377
GACGCGTGTTAAAGAC_LUNG_T18	Epithelial_cells	4	0.220124
GACGCGTTCGTAGGAG_LUNG_T18	Macrophages	4	-0.112192
GACGCGTTCGTTTGCC_LUNG_T18	B_cell	4	-0.327955
GACGGCTAGCGATGAC_LUNG_T18	Macrophage	4	-0.513317
GACGGCTAGGGTCGAT_LUNG_T18	Macrophages	4	-0.140611
GACGGCTCAGGCTCAC_LUNG_T18	Macrophage	4	-0.42361
GACGGCTCATGCCTTC_LUNG_T18	CD4+ T-cells	4	-0.325425
GACGGCTCATTTCAGG_LUNG_T18	Macrophages	4	-0.337133
GACGGCTGTACCATCA_LUNG_T18	T_cells	4	-0.442157
GACGGCTGTGTCCTCT_LUNG_T18	Macrophages	4	-0.300073
GACGGCTGTTAGATGA_LUNG_T18	CD8+ T-cells	4	-0.348099
GACGGCTTCCACTGGG_LUNG_T18	Macrophages	4	-0.0497175
GACGTGCAGGTAGCTG_LUNG_T18	Monocytes	4	-0.414219
GACGTGCAGTGAACAT_LUNG_T18	T_cells	4	-0.126397
GACGTGCCAACTTGAC_LUNG_T18	Fibroblasts	4	-0.453909
GACGTGCCACATAACC_LUNG_T18	Macrophages	4	0.0497099
GACGTGCCAGCTCGAC_LUNG_T18	Epithelial_cells	4	-0.153023
GACGTGCCAGTATGCT_LUNG_T18	CD8+ T-cells	4	-0.418639
GACGTGCCAGTTAACC_LUNG_T18	Macrophages	4	-0.115635
GACGTGCGTGTAACGG_LUNG_T18	Epithelial_cells	4	-0.225477
GACGTGCGTTGATTCG_LUNG_T18	DC	4	-0.0755283
GACGTGCGTTGGTAAA_LUNG_T18	Macrophages	4	-0.443602
GACGTGCTCCAAATGC_LUNG_T18	Epithelial_cells	4	-0.0362682
GACGTGCTCCAACCAA_LUNG_T18	Epithelial_cells	4	0.233678
GACGTTACAGGTGGAT_LUNG_T18	Epithelial_cells	4	-0.0190099
GACGTTACAGTGGAGT_LUNG_T18	NK_cell	4	-0.342452
GACGTTACATGGATGG_LUNG_T18	NK_cell	4	-0.465996
GACGTTATCAGCTCTC_LUNG_T18	CD4+ T-cells	4	-0.343321
GACGTTATCCACGAAT_LUNG_T18	NK_cell	4	-0.472665
GACTAACAGCACCGCT_LUNG_T18	Macrophages	4	-0.264074
GACTAACCAATCGAAA_LUNG_T18	Macrophages	4	-0.352321
GACTAACCAATCTACG_LUNG_T18	Macrophage	4	-0.342618
GACTAACGTCATATGC_LUNG_T18	NK_cell	4	-0.462062
GACTAACTCGGTCCGA_LUNG_T18	Macrophages	4	-0.318634
GACTACACAGTCGTGC_LUNG_T18	Epithelial_cells	4	-0.111402
GACTACAGTATAGGTA_LUNG_T18	Epithelial_cells	4	-0.00655049
GACTACAGTGCACCAC_LUNG_T18	Macrophage	4	0.146562
GACTACAGTTCCACTC_LUNG_T18	B-cells	4	-0.446875
GACTACATCTGGTGTA_LUNG_T18	Epithelial_cells	4	-0.193416
GACTGCGAGAAACCGC_LUNG_T18	Epithelial_cells	4	-0.414172
GACTGCGAGCTAGTTC_LUNG_T18	T_cells	4	-0.436158
GACTGCGAGGCCATAG_LUNG_T18	CD8+ T-cells	4	-0.317178
GACTGCGCATTCTTAC_LUNG_T18	T_cells	4	-0.481717
GACTGCGGTACCTACA_LUNG_T18	T_cells	4	-0.470772
GACTGCGTCAATAAGG_LUNG_T18	CD4+ T-cells	4	-0.43218
GAGCAGACACAAGACG_LUNG_T18	T_cells	4	-0.469544
GAGCAGAGTACTTAGC_LUNG_T18	Epithelial cells	4	-0.212856
GAGCAGAGTTCCGGCA_LUNG_T18	Epithelial_cells	4	0.0241054
GAGCAGATCAAACCAC_LUNG_T18	Macrophages	4	-0.417335
GAGCAGATCAGTGCAT_LUNG_T18	T_cells	4	-0.13371
GAGCAGATCTAACTTC_LUNG_T18	Fibroblasts	4	-0.102691
GAGGTGAAGATCGATA_LUNG_T18	Macrophages	4	0.108089
GAGGTGAAGATGCCAG_LUNG_T18	Macrophages	4	0.0154622
GAGGTGAAGTGTGGCA_LUNG_T18	CD8+ T-cells	4	-0.319448
GAGGTGACATTCCTCG_LUNG_T18	Macrophages	4	-0.199803
GAGGTGAGTAAGTGTA_LUNG_T18	Monocytes	4	-0.192241
GAGGTGAGTTGTACAC_LUNG_T18	Epithelial_cells	4	-0.135592
GAGTCCGAGAGTTGGC_LUNG_T18	Macrophages	4	-0.443476
GAGTCCGAGCAAATCA_LUNG_T18	T_cells	4	-0.369696
[truncated: 1,529 more rows]

## Sheet: GSM3827129 m7G scoredata
	Group		m7G	total	selected	immune	ratio	average
AAACCTGAGCGCTTAT_LUNG_T19	Monocyte	5	-0.354456	4361	4072	3542	0.869843	-0.242
AAACCTGCAGATAATG_LUNG_T19	CD4+ T-cells	5	-0.308322
AAACCTGCATACGCCG_LUNG_T19	T_cells	5	0.121096
AAACCTGCATCTCCCA_LUNG_T19	Epithelial_cells	5	-0.178107
AAACCTGGTCTAGCCG_LUNG_T19	Epithelial_cells	5	-0.274476
AAACCTGGTGCAACGA_LUNG_T19	CD8+ T-cells	5	-0.43148
AAACCTGGTGGCGAAT_LUNG_T19	Fibroblasts	5	-0.298241
AAACCTGTCCACTGGG_LUNG_T19	T_cells	5	-0.261206
AAACCTGTCCCAGGTG_LUNG_T19	Macrophages	5	-0.28524
AAACCTGTCGTTTATC_LUNG_T19	B-cells	5	-0.00837847
AAACCTGTCTAGAGTC_LUNG_T19	Epithelial_cells	5	-0.36072
AAACCTGTCTGCCAGG_LUNG_T19	T_cells	5	-0.429048
AAACGGGAGATCTGAA_LUNG_T19	B-cells	5	-0.278765
AAACGGGAGCAGACTG_LUNG_T19	Epithelial_cells	5	0.123845
AAACGGGAGTGAATTG_LUNG_T19	Macrophages	5	-0.272111
AAACGGGGTATAGGGC_LUNG_T19	CD8+ T-cells	5	-0.401334
AAACGGGGTGAAAGAG_LUNG_T19	T_cells	5	-0.289205
AAACGGGTCACAGTAC_LUNG_T19	Epithelial_cells	5	-0.227171
AAACGGGTCAGTGTTG_LUNG_T19	Macrophages	5	-0.25163
AAAGATGAGCACGCCT_LUNG_T19	B_cell	5	0.00875728
AAAGATGAGCAGCCTC_LUNG_T19	T_cells	5	-0.225321
AAAGATGAGCTGCGAA_LUNG_T19	T_cells	5	-0.351451
AAAGATGAGTCAATAG_LUNG_T19	Endothelial cells	5	-0.134638
AAAGATGCATTTGCTT_LUNG_T19	Monocytes	5	-0.305454
AAAGATGGTATTCTCT_LUNG_T19	CD8+ T-cells	5	-0.262014
AAAGATGGTCCAGTGC_LUNG_T19	CD8+ T-cells	5	-0.125831
AAAGATGGTGAAATCA_LUNG_T19	Macrophages	5	-0.458715
AAAGATGTCATGCTCC_LUNG_T19	Epithelial_cells	5	0.0160327
AAAGCAAAGGACAGCT_LUNG_T19	T_cells	5	-0.435928
AAAGCAACAAGGTTTC_LUNG_T19	T_cells	5	-0.195476
AAAGCAACACAAGACG_LUNG_T19	T_cells	5	-0.275901
AAAGCAACATGTTGAC_LUNG_T19	Macrophage	5	-0.306918
AAAGCAAGTAACGACG_LUNG_T19	CD4+ T-cells	5	-0.41922
AAAGCAAGTATGCTTG_LUNG_T19	DC	5	-0.298041
AAAGCAAGTCGTTGTA_LUNG_T19	B_cell	5	-0.444698
AAAGCAAGTCTTGTCC_LUNG_T19	CD4+ T-cells	5	-0.401324
AAAGCAATCCAGATCA_LUNG_T19	CD8+ T-cells	5	-0.122471
AAAGCAATCCCTAACC_LUNG_T19	Macrophages	5	-0.341802
AAAGCAATCTGTCCGT_LUNG_T19	B-cells	5	-0.427314
AAAGCAATCTTCTGGC_LUNG_T19	CD4+ T-cells	5	-0.474937
AAAGTAGAGACTAGGC_LUNG_T19	CD4+ T-cells	5	-0.0477195
AAAGTAGAGCTAGTTC_LUNG_T19	T_cells	5	-0.310412
AAAGTAGGTCGTGGCT_LUNG_T19	Monocytes	5	-0.334931
AAAGTAGGTGAACCTT_LUNG_T19	Macrophages	5	-0.330667
AAAGTAGGTGGGTCAA_LUNG_T19	Epithelial_cells	5	-0.0941134
AAAGTAGGTTACCGAT_LUNG_T19	Macrophages	5	-0.47526
AAAGTAGGTTATCCGA_LUNG_T19	Macrophages	5	-0.270097
AAAGTAGGTTTAGGAA_LUNG_T19	Fibroblasts	5	-0.32598
AAATGCCAGATCGATA_LUNG_T19	Macrophages	5	0.0624395
AAATGCCCAGGTCGTC_LUNG_T19	Epithelial_cells	5	-0.322413
AAATGCCCATGGTCTA_LUNG_T19	Epithelial_cells	5	-0.0533272
AAATGCCGTTATGCGT_LUNG_T19	Macrophages	5	0.0821014
AAATGCCGTTCCATGA_LUNG_T19	CD8+ T-cells	5	-0.282742
AAATGCCTCGGACAAG_LUNG_T19	NK cells	5	-0.341839
AACACGTAGAGCCCAA_LUNG_T19	Monocytes	5	0.128126
AACACGTCACACATGT_LUNG_T19	Endothelial_cells	5	-0.352304
AACACGTCACGTTGGC_LUNG_T19	T_cells	5	-0.29056
AACACGTCAGCGAACA_LUNG_T19	B-cells	5	-0.424047
AACACGTCAGTGACAG_LUNG_T19	Macrophages	5	-0.0250352
AACACGTCATTAACCG_LUNG_T19	Endothelial_cells	5	-0.433549
AACACGTGTCGGCATC_LUNG_T19	Fibroblasts	5	-0.0537552
AACACGTGTTCAGTAC_LUNG_T19	T_cells	5	-0.424867
AACACGTTCAATCACG_LUNG_T19	NK_cell	5	-0.30925
AACACGTTCACCAGGC_LUNG_T19	T_cells	5	-0.134766
AACACGTTCCACGAAT_LUNG_T19	T_cells	5	-0.131885
AACACGTTCGGCGCAT_LUNG_T19	Monocytes	5	-0.238825
AACCATGAGAGCCTAG_LUNG_T19	NK_cell	5	-0.439183
AACCATGAGCCGCCTA_LUNG_T19	CD8+ T-cells	5	-0.300275
AACCATGAGTGTACCT_LUNG_T19	B-cells	5	-0.262852
AACCATGCATGCCCGA_LUNG_T19	Epithelial_cells	5	-0.191838
AACCATGCATTCACTT_LUNG_T19	Macrophage	5	-0.147561
AACCATGCATTCCTCG_LUNG_T19	B-cells	5	-0.29368
AACCATGGTGAAATCA_LUNG_T19	Macrophages	5	-0.218233
AACCATGGTTATCCGA_LUNG_T19	CD4+ T-cells	5	-0.438257
AACCATGTCAGTCCCT_LUNG_T19	Epithelial_cells	5	0.191586
AACCATGTCTTGTCAT_LUNG_T19	T_cells	5	-0.306753
AACCGCGAGAGATGAG_LUNG_T19	CD8+ T-cells	5	-0.438028
AACCGCGAGCGTTCCG_LUNG_T19	Epithelial_cells	5	-0.260701
AACCGCGCAGACGCCT_LUNG_T19	CD8+ T-cells	5	-0.315014
AACCGCGGTCCTGCTT_LUNG_T19	Monocytes	5	-0.389249
AACCGCGGTCGCATCG_LUNG_T19	CD8+ T-cells	5	-0.422467
AACCGCGTCACCATAG_LUNG_T19	T_cells	5	-0.322582
AACCGCGTCTTCCTTC_LUNG_T19	Fibroblasts	5	-0.144505
AACGTTGAGCGTTCCG_LUNG_T19	NK_cell	5	-0.428129
AACGTTGTCCGTTGCT_LUNG_T19	Endothelial cells	5	-0.0369324
AACGTTGTCGCCTGAG_LUNG_T19	Monocytes	5	-0.413469
AACTCAGAGAGAGCTC_LUNG_T19	T_cells	5	-0.44773
AACTCAGAGCCGGTAA_LUNG_T19	B-cells	5	-0.425324
AACTCAGAGCGTGTCC_LUNG_T19	CD8+ T-cells	5	-0.403632
AACTCAGAGCTAACAA_LUNG_T19	Macrophages	5	0.0219775
AACTCAGCACGACTCG_LUNG_T19	T_cells	5	-0.120205
AACTCAGGTGCTGTAT_LUNG_T19	DC	5	0.0451781
AACTCAGGTTATCGGT_LUNG_T19	T_cells	5	-0.434401
AACTCAGGTTCAACCA_LUNG_T19	Macrophages	5	-0.446773
AACTCAGTCACGATGT_LUNG_T19	Endothelial cells	5	-0.259747
AACTCAGTCTCATTCA_LUNG_T19	Epithelial_cells	5	0.0918966
AACTCAGTCTGCTTGC_LUNG_T19	B_cell	5	-0.0928779
AACTCCCAGAGTCTGG_LUNG_T19	Epithelial_cells	5	-0.110984
AACTCCCAGTCCCACG_LUNG_T19	Monocytes	5	-0.43131
AACTCCCAGTTGCAGG_LUNG_T19	B-cells	5	-0.430022
AACTCCCCAGTAAGAT_LUNG_T19	Monocytes	5	-0.338938
AACTCCCCATAGGATA_LUNG_T19	Macrophages	5	0.0210514
AACTCCCGTCAAAGCG_LUNG_T19	T_cells	5	-0.293133
AACTCCCGTCATCGGC_LUNG_T19	Monocytes	5	-0.497266
AACTCCCGTCTACCTC_LUNG_T19	B_cell	5	-0.426422
AACTCCCGTTGACGTT_LUNG_T19	CD8+ T-cells	5	-0.418156
AACTCCCTCCGTAGGC_LUNG_T19	Epithelial_cells	5	-0.464006
AACTCCCTCGATGAGG_LUNG_T19	Macrophages	5	-0.293548
AACTCTTAGAATTGTG_LUNG_T19	CD4+ T-cells	5	0.0565167
AACTCTTAGTACGCGA_LUNG_T19	NK_cell	5	-0.306788
AACTCTTGTTATCACG_LUNG_T19	NK_cell	5	-0.443671
AACTCTTGTTCAGCGC_LUNG_T19	T_cells	5	-0.255005
AACTCTTGTTGGTGGA_LUNG_T19	DC	5	0.00381507
AACTCTTTCGATAGAA_LUNG_T19	B-cells	5	-0.421565
AACTGGTAGATCCCAT_LUNG_T19	Monocytes	5	-0.38427
AACTGGTCAGAGTGTG_LUNG_T19	Monocyte	5	-0.502881
AACTGGTGTACAGTGG_LUNG_T19	T_cells	5	-0.237499
AACTGGTGTAGCGATG_LUNG_T19	NK_cell	5	-0.120174
AACTGGTGTCCGAATT_LUNG_T19	Macrophages	5	-0.0157473
AACTGGTGTCCGTTAA_LUNG_T19	Endothelial_cells	5	-0.393401
AACTGGTGTCTAAACC_LUNG_T19	NK_cell	5	-0.322657
AACTGGTTCAGCCTAA_LUNG_T19	DC	5	-0.28288
AACTGGTTCAGTTAGC_LUNG_T19	CD8+ T-cells	5	-0.426131
AACTGGTTCTCCGGTT_LUNG_T19	T_cells	5	-0.419473
AACTTTCAGAGACTAT_LUNG_T19	T_cells	5	-0.435767
AACTTTCAGGCACATG_LUNG_T19	Macrophages	5	-0.433146
AACTTTCCAAAGTCAA_LUNG_T19	T_cells	5	-0.444033
AACTTTCCAATCACAC_LUNG_T19	Epithelial_cells	5	-0.14189
AACTTTCCATATGAGA_LUNG_T19	Macrophages	5	-0.373891
AACTTTCGTTTGTTGG_LUNG_T19	Monocytes	5	0.0833477
AAGACCTAGGCATGTG_LUNG_T19	B-cells	5	-0.407843
AAGACCTAGGTAAACT_LUNG_T19	Epithelial_cells	5	0.146512
AAGACCTCACACCGCA_LUNG_T19	Monocytes	5	-0.435575
AAGACCTCAGTAAGCG_LUNG_T19	CD8+ T-cells	5	-0.272421
AAGACCTGTACAGACG_LUNG_T19	T_cells	5	-0.453931
AAGACCTTCCGCATAA_LUNG_T19	T_cells	5	-0.434985
AAGACCTTCGTAGGTT_LUNG_T19	Epithelial_cells	5	0.293477
AAGACCTTCTTTCCTC_LUNG_T19	Macrophages	5	-0.028344
AAGCCGCAGCAGATCG_LUNG_T19	Macrophage	5	-0.275547
AAGCCGCAGCCGCCTA_LUNG_T19	B_cell	5	-0.327896
AAGCCGCCAACACCTA_LUNG_T19	Endothelial cells	5	-0.187748
AAGCCGCCAAGCCCAC_LUNG_T19	Epithelial_cells	5	-0.0249097
AAGCCGCCAAGGGTCA_LUNG_T19	Macrophages	5	-0.102936
AAGCCGCCACATAACC_LUNG_T19	T_cells	5	-0.30554
AAGCCGCCACTCTGTC_LUNG_T19	B-cells	5	-0.405836
AAGCCGCCATGCCACG_LUNG_T19	B-cells	5	-0.299819
AAGCCGCGTACCGTAT_LUNG_T19	Macrophages	5	-0.310048
AAGCCGCGTTCCACTC_LUNG_T19	Fibroblasts	5	-0.272359
AAGCCGCGTTCGCTAA_LUNG_T19	CD8+ T-cells	5	-0.432595
AAGCCGCTCAACGGCC_LUNG_T19	Macrophages	5	-0.166138
AAGCCGCTCACTGGGC_LUNG_T19	T_cells	5	-0.383204
AAGCCGCTCATGTAGC_LUNG_T19	B-cells	5	-0.403191
AAGGAGCAGCGTTTAC_LUNG_T19	T_cells	5	-0.32716
AAGGAGCAGCTAGGCA_LUNG_T19	Macrophages	5	-0.351891
AAGGAGCAGGACACCA_LUNG_T19	B-cells	5	-0.287699
AAGGAGCCACAGGTTT_LUNG_T19	NK_cell	5	-0.283182
AAGGAGCCACGAAATA_LUNG_T19	Endothelial_cells	5	-0.122115
AAGGAGCGTCAACATC_LUNG_T19	Monocytes	5	-0.414206
AAGGAGCTCCTTCAAT_LUNG_T19	NK_cell	5	-0.100189
AAGGAGCTCTGCTGTC_LUNG_T19	Epithelial_cells	5	-0.0382216
AAGGCAGAGAGTACAT_LUNG_T19	B-cells	5	-0.267511
AAGGCAGCAAGCCCAC_LUNG_T19	Macrophages	5	-0.347995
AAGGCAGCAAGTACCT_LUNG_T19	T_cells	5	-0.42715
AAGGCAGCAATAGAGT_LUNG_T19	B-cells	5	-0.415849
AAGGCAGCAATGTAAG_LUNG_T19	Macrophages	5	-0.00622562
AAGGCAGCATAGACTC_LUNG_T19	Endothelial cells	5	-0.423127
AAGGCAGCATTTCAGG_LUNG_T19	Endothelial_cells	5	-0.161754
AAGGCAGGTAAATACG_LUNG_T19	T_cells	5	0.0240197
AAGGCAGGTAGAAAGG_LUNG_T19	Endothelial cells	5	0.186562
AAGGCAGGTCAATACC_LUNG_T19	T_cells	5	-0.305998
AAGGCAGGTGATAAGT_LUNG_T19	Macrophages	5	-0.328413
AAGGCAGTCACCTTAT_LUNG_T19	Epithelial_cells	5	0.00355902
AAGGCAGTCGTCACGG_LUNG_T19	NK cells	5	-0.170817
AAGGTTCAGTAGGTGC_LUNG_T19	T_cells	5	-0.427606
AAGGTTCAGTCAAGCG_LUNG_T19	T_cells	5	0.0236937
AAGGTTCTCATGTCTT_LUNG_T19	T_cells	5	-0.314763
AAGGTTCTCCGGCACA_LUNG_T19	T_cells	5	-0.305059
AAGGTTCTCTGAGTGT_LUNG_T19	DC	5	-0.216948
AAGTCTGAGAGTAAGG_LUNG_T19	Fibroblasts	5	-0.387769
AAGTCTGCACGAAAGC_LUNG_T19	Monocytes	5	-0.0517631
AAGTCTGCATGGTCTA_LUNG_T19	CD8+ T-cells	5	-0.42662
AAGTCTGGTACACCGC_LUNG_T19	Epithelial_cells	5	-0.204462
AAGTCTGGTGCAGGTA_LUNG_T19	T_cells	5	-0.346393
AAGTCTGTCAGGCGAA_LUNG_T19	Macrophages	5	0.201551
AAGTCTGTCATTGCCC_LUNG_T19	T_cells	5	-0.270157
AAGTCTGTCCGATATG_LUNG_T19	T_cells	5	-0.163746
AAGTCTGTCCTTTCTC_LUNG_T19	T_cells	5	-0.290332
AATCCAGAGCATCATC_LUNG_T19	Endothelial cells	5	-0.024041
AATCCAGCACCCTATC_LUNG_T19	NK cells	5	-0.330226
AATCCAGCAGAGTGTG_LUNG_T19	T_cells	5	-0.476782
AATCCAGCAGGGTATG_LUNG_T19	Monocytes	5	-0.117326
AATCCAGGTGCACCAC_LUNG_T19	Macrophages	5	0.078779
AATCCAGGTTCCCGAG_LUNG_T19	CD8+ T-cells	5	-0.284845
AATCCAGTCCTGTACC_LUNG_T19	Monocytes	5	-0.0497162
AATCCAGTCTACTCAT_LUNG_T19	Fibroblasts	5	-0.426871
AATCCAGTCTTCTGGC_LUNG_T19	Macrophages	5	-0.119535
AATCGGTAGAGTAAGG_LUNG_T19	CD8+ T-cells	5	-0.425972
AATCGGTAGGACACCA_LUNG_T19	B_cell	5	-0.42152
AATCGGTAGTATGACA_LUNG_T19	T_cells	5	-0.148879
AATCGGTAGTCGTTTG_LUNG_T19	CD4+ T-cells	5	-0.298337
AATCGGTCACTGTCGG_LUNG_T19	B-cells	5	-0.280007
AATCGGTCAGGTGCCT_LUNG_T19	Macrophages	5	0.0505583
AATCGGTGTAGAGGAA_LUNG_T19	Endothelial cells	5	0.0116203
AATCGGTTCAAACCGT_LUNG_T19	NK cells	5	-0.163943
AATCGGTTCGTGTAGT_LUNG_T19	T_cells	5	-0.24856
AATCGGTTCTCGTATT_LUNG_T19	Epithelial_cells	5	0.312759
ACACCAAAGACTTGAA_LUNG_T19	Macrophages	5	0.0342553
ACACCAAAGCTACCTA_LUNG_T19	B-cells	5	-0.105762
ACACCAACAGCATACT_LUNG_T19	Monocytes	5	-0.161397
ACACCAACATCATCCC_LUNG_T19	Macrophages	5	0.156454
ACACCAAGTGCTCTTC_LUNG_T19	Epithelial_cells	5	-0.343391
ACACCAATCGAATGCT_LUNG_T19	NK_cell	5	0.121901
ACACCAATCTTAGCCC_LUNG_T19	Monocytes	5	-0.441203
ACACCCTAGCCTCGTG_LUNG_T19	Macrophages	5	-0.183044
ACACCCTAGGCTAGGT_LUNG_T19	CD8+ T-cells	5	-0.421282
ACACCCTCAGGTTTCA_LUNG_T19	T_cells	5	-0.440029
ACACCCTGTAGCGATG_LUNG_T19	NK_cell	5	-0.274314
ACACCCTGTCCAGTGC_LUNG_T19	T_cells	5	-0.425682
ACACCCTGTCGGATCC_LUNG_T19	CD4+ T-cells	5	-0.321829
ACACCCTTCCTGCAGG_LUNG_T19	T_cells	5	-0.40335
ACACCCTTCGCACTCT_LUNG_T19	Macrophages	5	-0.386517
ACACCCTTCGGATGTT_LUNG_T19	Macrophages	5	0.105833
ACACCGGAGGCCATAG_LUNG_T19	B_cell	5	-0.404671
ACACCGGAGTCAAGGC_LUNG_T19	CD8+ T-cells	5	-0.432351
ACACCGGCAGGTTTCA_LUNG_T19	B_cell	5	-0.407964
ACACCGGCATATGAGA_LUNG_T19	B-cells	5	-0.419674
ACACCGGGTACCATCA_LUNG_T19	Monocytes	5	-0.423598
ACACCGGGTACCCAAT_LUNG_T19	T_cells	5	-0.280622
ACACCGGGTCTGGAGA_LUNG_T19	Epithelial_cells	5	-0.0102783
ACACCGGGTGCGATAG_LUNG_T19	NK_cell	5	-0.434404
ACACCGGTCCTATTCA_LUNG_T19	Macrophages	5	-0.118684
ACACCGGTCGTGGGAA_LUNG_T19	B-cells	5	-0.369759
ACACTGACACATCCGG_LUNG_T19	T_cells	5	0.031526
ACACTGAGTAGGGTAC_LUNG_T19	Endothelial cells	5	-0.244012
ACACTGAGTCACACGC_LUNG_T19	Macrophages	5	-0.418691
ACACTGAGTGCAGACA_LUNG_T19	T_cells	5	-0.312617
ACACTGATCCTAGGGC_LUNG_T19	B-cells	5	-0.418659
ACACTGATCGGATGGA_LUNG_T19	Monocytes	5	0.111959
[truncated: 3,834 more rows]

## Sheet: GSM3827130 m7G scoredata
	Group		m7G	total	selected	immune	ratio
[truncated: 3,881 more rows]

[truncated: 5 more sheets: GSM3827131 m7G scoredata, GSM3827132 m7G scoredata, GSM3827133 m7G scoredata, GSM3827134 m7G scoredata, GSM3827135 m7G scoredata]
