# Supplementary material for: m7G-related gene NUDT4 as a novel biomarker promoting cancer cell proliferation in lung adenocarcinoma
Source: Front Oncol. 2023 Jan 24;12:1055605. doi: 10.3389/fonc.2022.1055605 (PMC9902657; doi:10.3389/fonc.2022.1055605)
Supplement: Supplementary file 4 [file Table_4.xlsx]

## Sheet: m7g counts exp
	Group	GEOnumber	NUDT4	NCBP1	WDR4	NUDT11	PDCD1	CD274	AGO2	GEMIN5	IFIT5	LARP1	LSM1	METTL1	NCBP2	NCBP2L	NCBP3	NSUN2	NUDT10	NUDT16	NUDT3	SNUPN
AAACCTGAGCGACGTA_LUNG_T06	T cells	GSM3827125	0	0	0	0	0	0	0	0	0	0	0	0	0	0	0	0	0	0	0	0
AAACCTGAGGCAAAGA_LUNG_T06	T cells	GSM3827125	0	1	0	0	0	0	0	0	0	0	0	0	0	0	0	0	0	0	0	0
AAACCTGAGTGTTGAA_LUNG_T06	B cells	GSM3827125	1	0	0	0	0	0	0	0	0	0	0	0	0	0	0	0	0	0	1	0
AAACCTGAGTTGCAGG_LUNG_T06	Monocytes	GSM3827125	0	0	0	0	0	0	0	0	0	1	0	0	0	0	0	0	0	0	0	0
AAACCTGCAATCACAC_LUNG_T06	T cells	GSM3827125	1	0	0	0	0	0	0	0	0	0	0	0	1	0	0	0	0	0	0	0
AAACCTGCAATCAGAA_LUNG_T06	T cells	GSM3827125	1	0	0	0	0	0	0	0	0	0	0	0	0	0	0	0	0	0	0	0
AAACCTGCATCTGGTA_LUNG_T06	Fibroblasts	GSM3827125	0	0	0	0	0	0	0	0	0	0	0	1	0	0	0	0	0	0	0	0
AAACCTGCATGCAACT_LUNG_T06	T cells	GSM3827125	0	1	0	0	0	0	0	0	0	0	0	0	0	0	0	0	0	0	0	0
AAACCTGGTCTTCAAG_LUNG_T06	NK cells	GSM3827125	0	0	0	0	0	0	0	0	0	0	0	0	0	0	0	0	0	0	0	0
AAACCTGGTGTTTGTG_LUNG_T06	B cells	GSM3827125	1	0	0	0	0	0	0	0	0	0	0	0	0	0	0	1	0	0	0	0
AAACCTGTCACTTACT_LUNG_T06	T cells	GSM3827125	0	0	0	0	1	0	0	0	0	0	0	0	0	0	0	0	0	0	0	0
AAACCTGTCCAGAAGG_LUNG_T06	Monocytes	GSM3827125	0	0	0	0	0	0	0	0	0	1	0	0	0	0	0	0	0	1	2	0
AAACCTGTCTTGCATT_LUNG_T06	NK cells	GSM3827125	0	0	0	0	0	0	0	0	0	0	0	0	0	0	0	0	0	0	0	0
AAACGGGAGCTTCGCG_LUNG_T06	T cells	GSM3827125	0	0	0	0	0	0	1	0	0	0	0	0	0	0	1	0	0	0	0	0
AAACGGGGTAGCGTAG_LUNG_T06	NK cells	GSM3827125	0	0	0	0	0	0	0	0	0	0	0	0	0	0	0	0	0	0	0	0
AAACGGGGTCGGATCC_LUNG_T06	T cells	GSM3827125	0	0	0	0	0	0	0	0	0	0	0	0	0	0	0	0	0	0	0	0
AAACGGGGTTGGACCC_LUNG_T06	B cells	GSM3827125	0	0	2	0	0	0	0	0	0	0	0	0	0	0	0	0	0	0	0	0
AAACGGGTCCAAACTG_LUNG_T06	B cells	GSM3827125	0	0	0	0	0	0	0	0	0	0	0	0	0	0	0	0	0	0	0	0
AAACGGGTCCTGTAGA_LUNG_T06	B cells	GSM3827125	0	0	0	0	0	0	0	0	0	0	0	0	0	0	0	0	0	0	0	0
AAACGGGTCGTCTGCT_LUNG_T06	B cells	GSM3827125	0	0	0	0	0	0	0	0	0	0	0	0	1	0	0	0	0	0	0	0
AAAGATGAGCGATAGC_LUNG_T06	Monocytes	GSM3827125	0	0	0	1	0	0	0	0	0	0	0	0	0	0	0	0	0	0	0	0
AAAGATGCAGCTGCAC_LUNG_T06	B cells	GSM3827125	0	0	0	0	0	0	0	0	0	0	0	0	0	0	0	0	0	0	0	0
AAAGATGCAGGCAGTA_LUNG_T06	B cells	GSM3827125	0	0	0	0	0	0	0	0	0	0	0	0	0	0	0	0	0	0	1	0
AAAGATGGTACGACCC_LUNG_T06	Monocytes	GSM3827125	0	0	0	0	0	0	0	0	0	0	0	0	0	0	0	0	0	0	1	0
AAAGATGGTATTAGCC_LUNG_T06	T cells	GSM3827125	0	0	0	0	1	0	0	0	0	0	0	0	0	0	0	0	0	0	1	0
AAAGATGGTGCCTGGT_LUNG_T06	T cells	GSM3827125	0	0	0	0	0	0	0	0	0	1	0	0	0	0	0	0	0	0	0	0
AAAGATGTCCAGAGGA_LUNG_T06	T cells	GSM3827125	0	0	0	0	0	0	1	0	0	0	0	0	0	0	0	0	0	0	0	0
AAAGATGTCTCATTCA_LUNG_T06	Monocytes	GSM3827125	0	0	0	0	0	0	0	0	0	1	0	0	0	0	0	0	0	1	2	0
AAAGCAAAGATGGCGT_LUNG_T06	B cells	GSM3827125	0	0	0	0	0	0	0	0	0	0	0	0	0	0	0	0	0	0	0	1
AAAGCAACATAAGACA_LUNG_T06	T cells	GSM3827125	0	0	0	0	0	0	0	0	0	0	0	0	0	0	0	0	0	0	0	0
AAAGCAAGTAATTGGA_LUNG_T06	Monocytes	GSM3827125	0	0	0	0	0	0	0	0	0	0	1	0	1	0	0	0	0	0	0	0
AAAGCAATCACAGGCC_LUNG_T06	NK cells	GSM3827125	0	0	0	0	0	0	0	0	0	0	0	0	0	0	0	0	0	0	0	0
AAAGCAATCTGTCAAG_LUNG_T06	T cells	GSM3827125	2	0	0	0	0	0	0	0	0	0	1	0	0	0	0	0	0	0	1	0
AAAGTAGAGTGTCCCG_LUNG_T06	T cells	GSM3827125	0	0	0	0	0	0	0	0	0	0	1	0	1	0	0	0	0	0	0	0
AAAGTAGCAAGCTGGA_LUNG_T06	T cells	GSM3827125	1	0	0	0	4	0	1	0	0	0	3	0	3	0	1	0	0	1	1	0
AAAGTAGCACGCATCG_LUNG_T06	T cells	GSM3827125	0	0	0	0	0	0	0	0	0	0	0	0	0	0	0	0	0	0	0	0
AAAGTAGCATTTGCTT_LUNG_T06	T cells	GSM3827125	0	0	0	0	0	0	0	0	0	0	0	0	0	0	0	0	0	0	0	0
AAAGTAGGTAATCACC_LUNG_T06	B cells	GSM3827125	0	0	0	0	0	0	0	0	0	0	0	0	0	0	0	0	0	0	0	0
AAAGTAGGTACCAGTT_LUNG_T06	T cells	GSM3827125	0	0	0	0	0	0	0	0	0	0	0	0	0	0	0	0	0	0	0	0
AAAGTAGGTACCGAGA_LUNG_T06	Epithelial cells	GSM3827125	0	0	0	0	0	0	0	0	0	2	0	0	0	0	0	0	0	1	2	0
AAAGTAGGTCTGATCA_LUNG_T06	T cells	GSM3827125	1	0	0	0	0	0	1	1	0	0	1	0	0	0	0	0	0	0	0	0
AAAGTAGTCGATAGAA_LUNG_T06	T cells	GSM3827125	0	0	0	0	0	0	0	0	0	0	0	0	0	0	0	0	0	0	0	0
AAAGTAGTCTTGGGTA_LUNG_T06	T cells	GSM3827125	0	0	0	0	0	0	0	0	0	0	0	0	0	0	0	0	0	0	0	0
AAATGCCAGTGGTAGC_LUNG_T06	T cells	GSM3827125	0	0	0	0	0	0	2	0	0	0	0	0	1	0	0	0	0	0	0	0
AAATGCCCAACAACCT_LUNG_T06	B cells	GSM3827125	0	0	0	0	0	0	0	0	0	0	0	0	0	0	0	0	0	0	0	0
AAATGCCCATTACGAC_LUNG_T06	Monocytes	GSM3827125	0	1	0	0	0	1	0	0	0	1	3	1	1	0	0	0	0	1	3	1
AAATGCCTCGTGGGAA_LUNG_T06	Monocytes	GSM3827125	0	0	0	0	0	0	0	0	0	1	1	0	0	0	0	1	0	0	1	0
AACCATGCAAGCGCTC_LUNG_T06	Monocytes	GSM3827125	1	0	0	0	0	0	1	0	0	0	1	0	0	0	0	1	0	1	0	0
AACCATGCACTACAGT_LUNG_T06	T cells	GSM3827125	0	0	0	0	0	0	1	0	0	0	0	0	0	0	0	0	0	0	0	0
AACCATGCATAGAAAC_LUNG_T06	NK cells	GSM3827125	1	0	0	0	0	0	0	0	0	1	0	0	0	0	0	0	0	0	0	0
AACCATGGTAGCTAAA_LUNG_T06	B cells	GSM3827125	0	0	0	0	0	0	0	0	0	0	0	0	0	0	1	0	0	0	0	0
AACCATGGTCAGAGGT_LUNG_T06	Monocytes	GSM3827125	0	0	0	0	0	0	0	0	1	1	0	0	0	0	0	0	0	1	1	0
AACCATGGTCGGCATC_LUNG_T06	T cells	GSM3827125	0	0	0	0	0	0	0	0	0	0	0	0	0	0	0	0	0	0	0	0
AACCATGGTGCTCTTC_LUNG_T06	Monocytes	GSM3827125	0	0	0	0	0	0	0	0	0	0	0	0	0	0	0	0	0	0	0	0
AACCATGTCGATCCCT_LUNG_T06	T cells	GSM3827125	0	0	0	0	0	0	0	0	0	0	0	0	0	0	0	0	0	0	0	0
AACCGCGAGACAGAGA_LUNG_T06	Epithelial cells	GSM3827125	2	0	0	0	0	0	0	0	0	0	0	0	0	0	2	1	0	0	0	0
AACCGCGAGAGTTGGC_LUNG_T06	T cells	GSM3827125	0	0	0	0	0	0	0	0	0	0	0	0	1	0	0	0	0	0	0	0
AACCGCGTCCACGCAG_LUNG_T06	B cells	GSM3827125	0	0	0	0	0	0	0	0	0	2	0	0	0	0	0	1	0	0	0	0
AACGTTGAGCGTAATA_LUNG_T06	T cells	GSM3827125	0	0	0	0	0	0	0	0	0	1	0	0	1	0	0	0	0	0	0	0
AACGTTGGTTCCACTC_LUNG_T06	T cells	GSM3827125	0	0	0	0	0	0	1	0	0	0	1	0	0	0	0	0	0	0	0	0
AACGTTGTCATGTGGT_LUNG_T06	NK cells	GSM3827125	1	0	0	0	0	0	0	0	0	0	0	0	0	0	0	0	0	0	0	0
AACGTTGTCTTGTCAT_LUNG_T06	Monocytes	GSM3827125	0	0	0	0	0	0	0	0	0	0	2	0	0	0	0	0	0	0	0	0
AACTCAGAGACAGGCT_LUNG_T06	Monocytes	GSM3827125	0	0	0	0	0	0	0	0	0	1	0	0	0	0	1	0	0	0	0	0
AACTCAGAGCTACCGC_LUNG_T06	T cells	GSM3827125	1	1	0	0	0	0	0	0	0	0	0	0	0	0	0	0	0	0	0	0
AACTCAGAGGCTCATT_LUNG_T06	Monocytes	GSM3827125	0	0	0	0	0	0	0	0	0	1	0	0	0	0	0	0	0	1	0	0
AACTCAGAGTACACCT_LUNG_T06	B cells	GSM3827125	0	0	0	0	0	0	0	0	0	0	0	0	0	0	0	0	0	0	0	0
AACTCAGAGTTACGGG_LUNG_T06	Endothelial cells	GSM3827125	0	0	0	0	0	0	0	0	0	0	0	0	0	0	0	0	0	0	1	0
AACTCAGCACAGCGTC_LUNG_T06	T cells	GSM3827125	0	0	0	0	0	0	0	0	0	0	0	0	0	0	0	0	0	0	0	0
AACTCAGGTTTAGCTG_LUNG_T06	T cells	GSM3827125	0	0	0	0	0	0	0	0	0	0	1	0	0	0	0	0	0	0	0	0
AACTCAGTCCTAGAAC_LUNG_T06	T cells	GSM3827125	0	0	0	0	0	0	0	0	0	0	1	0	0	0	0	0	0	0	0	0
AACTCAGTCGGACAAG_LUNG_T06	T cells	GSM3827125	1	1	0	0	0	0	0	0	0	0	1	0	0	0	0	0	0	0	0	0
AACTCAGTCTTTAGTC_LUNG_T06	Monocytes	GSM3827125	2	0	0	0	0	0	0	0	0	0	0	0	0	0	0	0	0	0	1	0
AACTCCCAGCGTGTCC_LUNG_T06	Epithelial cells	GSM3827125	0	0	0	0	0	0	0	0	0	0	0	0	0	0	0	0	0	0	0	0
AACTCCCCAATGTTGC_LUNG_T06	Monocytes	GSM3827125	0	0	0	0	0	0	0	0	0	0	0	0	1	0	1	0	0	0	2	0
AACTCCCCAGACAAGC_LUNG_T06	Epithelial cells	GSM3827125	1	0	0	0	0	0	1	0	0	0	0	0	1	0	0	0	0	0	0	0
AACTCCCGTGCAACTT_LUNG_T06	B cells	GSM3827125	0	0	0	0	0	0	1	0	0	0	0	0	0	0	0	0	0	0	0	0
AACTCCCGTGCGATAG_LUNG_T06	T cells	GSM3827125	0	0	0	0	0	0	0	0	0	0	0	0	0	0	0	0	0	0	0	0
AACTCCCGTTATCACG_LUNG_T06	Monocytes	GSM3827125	0	0	0	0	0	0	2	0	0	0	0	0	0	0	0	0	0	0	0	0
AACTCCCTCTGTCTAT_LUNG_T06	T cells	GSM3827125	0	0	0	0	0	0	0	0	0	0	0	0	0	0	0	0	0	0	0	0
AACTCTTAGGCACATG_LUNG_T06	T cells	GSM3827125	0	0	0	0	0	0	0	0	0	0	0	0	0	0	0	0	0	0	0	0
AACTCTTAGGCATTGG_LUNG_T06	Monocytes	GSM3827125	0	0	0	0	0	0	0	0	0	0	0	0	0	0	1	0	0	0	0	0
AACTCTTAGGCGTACA_LUNG_T06	T cells	GSM3827125	1	0	0	0	0	0	1	0	1	0	0	0	0	0	0	0	0	0	0	0
AACTCTTCAATGTAAG_LUNG_T06	B cells	GSM3827125	1	0	0	0	0	0	0	0	0	0	1	0	1	0	0	0	0	1	0	0
AACTCTTCACAGACTT_LUNG_T06	Fibroblasts	GSM3827125	0	0	0	0	0	0	1	0	1	1	1	0	0	0	2	0	0	0	1	0
AACTCTTCATGCAACT_LUNG_T06	NK cells	GSM3827125	0	0	0	0	0	0	0	0	0	0	0	0	0	0	0	0	0	0	0	0
AACTCTTCATGCGCAC_LUNG_T06	NK cells	GSM3827125	0	0	0	0	0	0	0	0	1	0	1	0	0	0	0	0	0	0	0	0
AACTCTTCATTCTCAT_LUNG_T06	Monocytes	GSM3827125	0	0	0	0	0	0	0	0	0	0	0	0	0	0	0	0	0	0	0	0
AACTCTTGTAGAGGAA_LUNG_T06	Monocytes	GSM3827125	0	0	0	0	0	0	1	0	0	1	0	0	0	0	0	0	0	0	1	0
AACTCTTGTCGCATAT_LUNG_T06	Endothelial cells	GSM3827125	0	0	0	0	0	0	0	0	0	0	0	0	0	0	0	0	0	0	2	0
AACTCTTGTCTAAACC_LUNG_T06	T cells	GSM3827125	0	0	0	0	0	0	0	0	0	0	0	0	0	0	0	0	0	0	0	0
AACTCTTGTCTCTCGT_LUNG_T06	T cells	GSM3827125	0	0	0	0	0	0	1	0	0	0	0	0	0	0	0	0	0	0	0	0
AACTCTTGTTAAGACA_LUNG_T06	Epithelial cells	GSM3827125	2	0	0	0	0	0	0	0	0	1	0	0	0	0	0	1	0	0	4	0
AACTCTTGTTCGCTAA_LUNG_T06	Monocytes	GSM3827125	0	0	0	0	0	0	0	0	1	1	3	0	0	0	0	0	0	1	1	2
AACTCTTTCCTTCAAT_LUNG_T06	NK cells	GSM3827125	0	0	0	0	0	0	0	0	0	0	1	0	0	0	1	0	0	0	1	1
AACTCTTTCGGGAGTA_LUNG_T06	T cells	GSM3827125	0	0	0	0	0	0	0	0	0	0	1	0	0	0	0	0	0	0	0	0
AACTGGTGTTCGCTAA_LUNG_T06	NK cells	GSM3827125	0	0	0	0	0	0	1	0	0	0	0	0	0	0	0	0	0	0	0	0
AACTGGTGTTCTGTTT_LUNG_T06	Monocytes	GSM3827125	0	1	0	0	0	0	2	0	0	3	1	0	2	0	1	0	0	0	2	0
AACTGGTTCCTTAATC_LUNG_T06	T cells	GSM3827125	0	0	0	0	0	0	0	0	0	0	0	0	1	0	0	0	0	0	0	0
AACTTTCAGGATGCGT_LUNG_T06	T cells	GSM3827125	0	0	0	0	0	0	0	0	0	0	0	0	0	0	0	0	0	0	0	0
AACTTTCCAATCTGCA_LUNG_T06	Fibroblasts	GSM3827125	0	2	0	0	0	0	0	0	0	0	2	0	0	0	1	0	0	0	1	0
AACTTTCTCAAGGTAA_LUNG_T06	B cells	GSM3827125	1	0	0	0	0	0	0	0	1	0	1	0	0	0	0	0	0	0	0	0
AACTTTCTCGGACAAG_LUNG_T06	Epithelial cells	GSM3827125	0	0	0	0	0	0	0	0	0	0	1	0	2	0	0	0	0	0	0	0
AAGACCTAGATGTAAC_LUNG_T06	T cells	GSM3827125	0	0	0	0	0	0	0	0	0	0	0	0	0	0	0	0	0	0	0	0
AAGACCTCAGCTCGAC_LUNG_T06	Monocytes	GSM3827125	1	0	0	0	0	0	0	0	1	0	3	1	0	0	1	0	0	0	2	0
AAGACCTGTACAAGTA_LUNG_T06	T cells	GSM3827125	0	0	0	0	0	0	0	0	0	1	1	0	0	0	0	0	0	0	0	0
AAGACCTTCAATACCG_LUNG_T06	T cells	GSM3827125	0	0	0	0	0	0	1	0	0	0	0	0	0	0	0	0	0	0	0	0
AAGACCTTCAGCGACC_LUNG_T06	Monocytes	GSM3827125	0	0	0	0	0	0	0	0	0	1	0	0	0	0	0	0	0	1	0	0
AAGACCTTCGCTAGCG_LUNG_T06	Monocytes	GSM3827125	0	0	0	0	0	0	0	0	0	2	2	0	1	0	1	2	0	4	1	0
AAGCCGCCATGGGACA_LUNG_T06	B cells	GSM3827125	0	0	0	0	0	0	1	0	0	1	0	0	0	0	1	0	0	0	0	0
AAGCCGCTCATGGTCA_LUNG_T06	T cells	GSM3827125	0	0	0	0	0	0	0	0	0	0	0	0	0	0	0	0	0	0	0	0
AAGCCGCTCCTTGGTC_LUNG_T06	T cells	GSM3827125	0	0	0	0	0	0	0	0	0	0	0	0	1	0	0	0	0	0	0	0
AAGCCGCTCTGCAAGT_LUNG_T06	NK cells	GSM3827125	0	0	0	0	0	0	0	0	0	0	0	0	0	0	0	0	0	0	0	0
AAGCCGCTCTGCAGTA_LUNG_T06	T cells	GSM3827125	0	0	0	0	0	0	0	0	0	0	1	0	0	0	0	1	0	0	0	0
AAGGAGCAGGTGTGGT_LUNG_T06	B cells	GSM3827125	0	0	0	0	0	0	0	0	0	0	0	0	1	0	0	0	0	0	0	0
AAGGAGCCACGTGAGA_LUNG_T06	T cells	GSM3827125	0	0	0	0	1	0	0	0	0	0	0	0	0	0	0	0	0	0	0	0
AAGGAGCCAGCTCCGA_LUNG_T06	Monocytes	GSM3827125	0	1	0	0	0	0	0	0	0	0	1	0	0	0	0	0	0	0	0	0
AAGGAGCTCTGAGGGA_LUNG_T06	B cells	GSM3827125	1	0	0	0	0	0	0	0	0	1	0	0	0	0	1	0	0	0	1	0
AAGGCAGAGATCTGAA_LUNG_T06	Fibroblasts	GSM3827125	0	1	0	1	0	0	0	0	0	1	0	0	0	0	0	1	0	0	2	0
AAGGCAGAGATCTGCT_LUNG_T06	B cells	GSM3827125	0	0	0	0	0	0	0	0	0	0	0	0	0	0	0	0	0	0	0	0
AAGGCAGAGCTAAACA_LUNG_T06	T cells	GSM3827125	1	0	0	0	0	0	0	0	0	0	0	0	0	0	0	0	0	0	0	0
AAGGCAGCAAGGACAC_LUNG_T06	T cells	GSM3827125	1	0	0	0	0	0	1	0	0	0	0	0	2	0	0	0	0	0	0	0
AAGGCAGCACGCATCG_LUNG_T06	Monocytes	GSM3827125	0	0	1	0	0	1	0	0	0	0	0	0	0	0	0	0	0	0	0	0
AAGGCAGCAGTGGAGT_LUNG_T06	T cells	GSM3827125	0	0	0	0	0	0	0	0	0	0	0	0	0	0	0	0	0	0	0	0
AAGGCAGCATGGTCAT_LUNG_T06	T cells	GSM3827125	0	0	0	0	0	0	0	0	0	1	0	0	0	0	0	0	0	0	0	0
AAGGCAGGTGGTCTCG_LUNG_T06	NK cells	GSM3827125	0	0	0	0	0	0	0	0	0	0	0	0	0	0	0	0	0	0	0	0
AAGGCAGGTTGCGCAC_LUNG_T06	NK cells	GSM3827125	0	0	0	0	0	0	0	0	0	0	0	0	0	0	0	0	0	0	0	0
AAGGCAGTCACATAGC_LUNG_T06	Fibroblasts	GSM3827125	0	0	0	0	0	0	0	0	0	1	0	0	0	0	0	0	0	0	1	1
AAGGCAGTCCTCTAGC_LUNG_T06	Epithelial cells	GSM3827125	0	2	0	0	0	0	0	0	0	1	0	1	0	0	1	0	0	0	1	0
AAGGCAGTCTAACGGT_LUNG_T06	T cells	GSM3827125	0	0	0	0	2	0	0	0	0	0	1	0	0	0	0	0	0	0	0	0
AAGGTTCAGGACGAAA_LUNG_T06	T cells	GSM3827125	0	0	0	0	0	0	0	0	0	1	1	0	0	0	0	1	0	0	1	1
AAGGTTCAGGTCATCT_LUNG_T06	Endothelial cells	GSM3827125	0	0	0	0	0	0	1	0	0	1	0	0	0	0	0	0	0	0	1	0
AAGGTTCAGTGGGTTG_LUNG_T06	T cells	GSM3827125	0	0	0	0	0	0	1	0	0	0	1	0	0	0	0	0	0	0	0	0
AAGGTTCCAACGCACC_LUNG_T06	T cells	GSM3827125	0	0	0	0	0	0	0	0	0	0	0	0	0	0	0	0	0	0	0	0
AAGGTTCCAATCCGAT_LUNG_T06	B cells	GSM3827125	2	0	0	0	0	0	0	0	0	0	0	0	0	0	0	0	0	0	0	0
AAGGTTCCACCGCTAG_LUNG_T06	T cells	GSM3827125	0	0	0	0	0	0	0	0	0	0	0	0	0	0	0	0	0	0	0	0
AAGGTTCGTAGCGCAA_LUNG_T06	Monocytes	GSM3827125	0	0	0	0	0	0	0	0	0	1	2	0	0	0	0	0	0	0	0	0
AAGGTTCGTCGCATAT_LUNG_T06	NK cells	GSM3827125	0	0	0	0	0	0	0	0	0	1	1	2	0	0	0	0	0	0	0	0
AAGGTTCTCAACACTG_LUNG_T06	T cells	GSM3827125	0	0	0	0	0	0	0	0	0	0	0	0	0	0	1	0	0	0	0	0
AAGGTTCTCATCGGAT_LUNG_T06	T cells	GSM3827125	0	0	0	0	0	0	0	0	1	0	0	0	0	0	0	0	0	0	0	0
AAGTCTGAGCACCGCT_LUNG_T06	T cells	GSM3827125	0	0	0	0	0	0	0	0	0	0	2	0	0	0	0	0	0	0	0	0
AAGTCTGAGGTGACCA_LUNG_T06	Monocytes	GSM3827125	2	0	0	0	0	0	0	0	0	0	1	0	0	0	0	0	0	1	1	1
AAGTCTGAGTTGTAGA_LUNG_T06	Monocytes	GSM3827125	0	0	0	0	0	0	0	0	0	0	0	0	1	0	0	0	0	2	1	0
AAGTCTGCAGATCCAT_LUNG_T06	Monocytes	GSM3827125	0	0	0	0	0	0	0	0	1	1	0	0	0	0	0	0	0	2	0	0
AAGTCTGCAGGTCCAC_LUNG_T06	B cells	GSM3827125	0	0	0	0	0	0	0	0	0	0	0	0	0	0	0	0	0	0	0	0
AAGTCTGGTAGTGAAT_LUNG_T06	Monocytes	GSM3827125	0	0	0	0	0	0	1	0	0	1	0	0	0	0	0	0	0	0	0	0
AATCCAGGTACCGTTA_LUNG_T06	Monocytes	GSM3827125	0	0	0	0	0	0	0	0	0	1	0	0	0	0	0	0	0	0	0	0
AATCGGTCATGGAATA_LUNG_T06	NK cells	GSM3827125	0	0	0	0	0	0	0	0	0	0	0	0	0	0	1	0	0	0	0	0
AATCGGTGTAAACGCG_LUNG_T06	Monocytes	GSM3827125	0	0	0	0	0	0	1	0	0	1	0	0	1	0	0	0	0	0	1	0
AATCGGTGTCATATGC_LUNG_T06	B cells	GSM3827125	0	0	0	0	0	0	0	0	0	1	0	0	0	0	0	0	0	0	0	0
AATCGGTGTCGGCTCA_LUNG_T06	T cells	GSM3827125	0	0	0	0	0	0	1	0	0	0	0	0	0	0	0	0	0	0	0	0
ACACCAAAGCAATCTC_LUNG_T06	Monocytes	GSM3827125	0	0	0	0	0	0	0	0	0	1	0	0	0	0	0	0	0	0	0	0
ACACCAAAGCGACGTA_LUNG_T06	T cells	GSM3827125	0	0	0	0	0	0	0	0	0	0	0	0	1	0	0	0	0	0	0	0
ACACCAAAGCTAGTCT_LUNG_T06	Monocytes	GSM3827125	1	0	0	0	0	0	0	0	0	2	0	0	0	0	0	0	0	1	0	0
ACACCAAAGGCCGAAT_LUNG_T06	Endothelial cells	GSM3827125	0	0	0	0	0	0	1	0	0	0	0	0	0	0	0	0	0	0	0	0
ACACCAACAACTGCGC_LUNG_T06	T cells	GSM3827125	0	0	0	0	0	0	0	0	0	0	0	0	0	0	0	0	0	0	0	0
ACACCCTAGCGTTCCG_LUNG_T06	Fibroblasts	GSM3827125	0	0	0	0	0	0	1	0	0	0	0	0	0	0	0	0	0	0	0	0
ACACCCTAGGCTCAGA_LUNG_T06	Monocytes	GSM3827125	2	1	0	0	0	0	0	0	0	2	0	0	1	0	0	0	0	0	2	0
ACACCCTCAATGAAAC_LUNG_T06	T cells	GSM3827125	1	0	0	0	0	0	0	0	0	1	0	0	0	0	0	0	0	0	0	0
ACACCCTCAATGGAAT_LUNG_T06	T cells	GSM3827125	1	0	0	0	0	0	0	0	0	0	0	0	0	0	0	0	0	0	0	0
ACACCCTCATGTAGTC_LUNG_T06	T cells	GSM3827125	0	0	0	0	0	0	0	0	0	0	0	0	0	0	0	0	0	0	0	0
ACACCCTGTCACTGGC_LUNG_T06	T cells	GSM3827125	0	0	0	0	0	0	0	0	0	0	0	0	1	0	0	0	0	0	0	0
ACACCCTGTCTAACGT_LUNG_T06	Fibroblasts	GSM3827125	0	0	0	0	0	0	0	0	0	1	0	1	0	0	0	0	0	0	0	1
ACACCGGAGCTGCCCA_LUNG_T06	Monocytes	GSM3827125	0	0	0	0	0	0	0	0	0	1	2	0	2	0	0	0	0	0	1	1
ACACCGGAGCTGTTCA_LUNG_T06	Epithelial cells	GSM3827125	1	0	0	0	0	0	0	0	0	1	1	0	1	0	0	0	0	0	1	0
ACACCGGAGGCCCTCA_LUNG_T06	T cells	GSM3827125	0	0	0	0	0	0	2	0	0	0	0	0	0	0	0	0	0	0	0	0
ACACCGGAGGGTGTTG_LUNG_T06	T cells	GSM3827125	0	0	0	0	0	0	0	0	0	0	0	0	0	0	0	0	0	0	0	0
ACACCGGAGTAGGTGC_LUNG_T06	T cells	GSM3827125	0	0	0	0	1	0	0	0	0	1	2	0	0	0	0	0	0	0	1	0
ACACCGGGTACTTCTT_LUNG_T06	Monocytes	GSM3827125	0	0	0	0	0	0	0	0	0	0	0	0	0	0	0	0	0	0	0	0
ACACCGGTCACCATAG_LUNG_T06	NK cells	GSM3827125	0	0	0	0	0	0	0	0	0	0	0	0	0	0	0	1	0	0	0	0
ACACCGGTCCAGAAGG_LUNG_T06	NK cells	GSM3827125	0	0	0	0	0	0	0	0	0	0	0	0	0	0	0	0	0	0	0	0
ACACCGGTCGACCAGC_LUNG_T06	T cells	GSM3827125	0	0	0	0	0	0	0	0	0	0	0	0	0	0	0	0	0	0	0	0
ACACTGAAGAGGGATA_LUNG_T06	Endothelial cells	GSM3827125	0	0	0	0	0	0	0	0	0	0	0	0	0	0	0	0	0	0	0	0
ACACTGAAGGTACTCT_LUNG_T06	T cells	GSM3827125	0	0	0	0	0	0	0	0	0	0	0	0	0	0	0	0	0	0	0	0
ACACTGACAATCAGAA_LUNG_T06	Monocytes	GSM3827125	1	0	0	0	0	0	1	0	0	2	0	0	0	0	0	0	0	0	0	0
ACACTGACACGGTTTA_LUNG_T06	T cells	GSM3827125	1	0	0	0	0	0	0	0	0	1	0	0	0	0	0	0	0	0	0	0
ACACTGACACTTGGAT_LUNG_T06	B cells	GSM3827125	0	0	0	0	0	0	0	0	0	0	0	0	0	0	0	0	0	0	0	0
ACACTGAGTCACACGC_LUNG_T06	Monocytes	GSM3827125	0	0	0	0	0	0	1	0	0	0	0	0	0	0	0	0	0	0	0	0
ACACTGATCAAAGTAG_LUNG_T06	B cells	GSM3827125	1	0	0	0	0	0	0	0	0	0	0	0	1	0	0	0	0	0	0	0
ACACTGATCACGACTA_LUNG_T06	Endothelial cells	GSM3827125	0	0	0	0	0	0	0	0	0	0	0	0	0	0	0	0	0	1	0	0
ACAGCCGAGCGTTTAC_LUNG_T06	B cells	GSM3827125	0	0	0	0	0	0	0	0	0	0	0	0	0	0	0	0	0	0	0	0
ACAGCCGCAAGACACG_LUNG_T06	T cells	GSM3827125	0	0	0	0	0	0	0	0	0	0	0	0	0	0	0	0	0	0	0	0
ACAGCCGCAATGGTCT_LUNG_T06	Fibroblasts	GSM3827125	1	0	0	0	0	0	2	0	1	1	0	1	0	0	0	0	0	0	1	0
ACAGCCGCATACCATG_LUNG_T06	T cells	GSM3827125	0	0	0	0	0	0	1	0	0	0	1	1	0	0	0	0	0	0	0	0
ACAGCCGGTCACTGGC_LUNG_T06	T cells	GSM3827125	0	0	0	0	0	0	0	0	0	0	1	0	0	0	0	0	0	0	0	0
ACAGCCGTCCAGTATG_LUNG_T06	Monocytes	GSM3827125	0	0	0	0	0	0	1	0	1	1	0	0	2	0	0	0	0	0	2	0
ACAGCTAAGGATCGCA_LUNG_T06	B cells	GSM3827125	1	0	0	0	0	0	0	0	0	0	0	0	0	0	0	0	0	1	1	0
ACAGCTAAGGGTCGAT_LUNG_T06	T cells	GSM3827125	1	0	0	0	0	0	0	0	0	0	2	0	0	0	0	0	0	0	0	0
ACAGCTACAAAGTCAA_LUNG_T06	T cells	GSM3827125	0	0	0	0	0	0	0	0	0	0	1	0	0	0	0	0	0	0	0	0
ACATACGCAATAGCAA_LUNG_T06	T cells	GSM3827125	0	0	0	0	0	0	1	0	0	1	0	0	2	0	1	0	0	1	0	0
ACATACGGTCTAGGTT_LUNG_T06	Fibroblasts	GSM3827125	0	0	0	0	0	0	3	0	1	0	3	0	0	0	0	0	0	0	1	0
ACATACGGTGTATGGG_LUNG_T06	T cells	GSM3827125	0	0	0	0	0	0	0	0	0	0	0	0	0	0	0	0	0	0	0	0
ACATACGTCTTTAGGG_LUNG_T06	Monocytes	GSM3827125	0	0	0	0	0	0	0	0	0	0	0	0	1	0	0	0	0	1	1	0
ACATCAGAGGCATGTG_LUNG_T06	T cells	GSM3827125	0	0	0	0	0	0	0	0	0	0	0	0	2	0	0	0	0	0	0	0
ACATCAGCAAGTCTAC_LUNG_T06	Monocytes	GSM3827125	0	0	0	0	0	0	0	0	0	0	0	0	0	0	0	0	0	0	1	0
ACATCAGGTGTAAGTA_LUNG_T06	B cells	GSM3827125	1	0	0	0	0	0	0	0	0	0	0	0	0	0	0	0	0	0	1	0
ACATCAGTCACCAGGC_LUNG_T06	Monocytes	GSM3827125	0	0	0	0	0	0	0	0	0	0	0	0	0	0	0	0	0	0	1	0
ACATCAGTCATGTCTT_LUNG_T06	T cells	GSM3827125	1	0	0	0	0	0	0	0	0	0	0	0	0	0	0	0	0	0	0	0
ACATCAGTCATTCACT_LUNG_T06	T cells	GSM3827125	0	0	0	0	0	0	0	0	0	0	0	0	1	0	0	0	0	0	0	0
ACATCAGTCTCGCATC_LUNG_T06	T cells	GSM3827125	0	0	0	0	0	0	0	0	0	0	0	0	0	0	0	0	0	0	0	0
ACATGGTAGGTCATCT_LUNG_T06	T cells	GSM3827125	0	0	0	0	0	0	0	0	0	2	0	0	0	0	0	0	0	0	0	0
ACATGGTCACGTAAGG_LUNG_T06	B cells	GSM3827125	0	0	0	0	0	0	0	0	0	0	0	0	0	0	0	0	0	0	0	0
ACATGGTGTCGCATAT_LUNG_T06	T cells	GSM3827125	0	0	0	0	0	0	0	0	0	0	1	0	0	0	0	0	0	0	0	0
ACATGGTGTTGTACAC_LUNG_T06	T cells	GSM3827125	0	0	0	0	0	0	0	0	0	0	0	0	0	0	0	0	0	0	0	0
ACATGGTTCGCATGGC_LUNG_T06	T cells	GSM3827125	0	0	0	0	1	0	1	0	0	0	0	0	0	0	0	0	0	0	0	0
ACCAGTAAGAAACGCC_LUNG_T06	Monocytes	GSM3827125	0	0	0	0	0	0	0	0	0	0	0	0	0	0	0	0	0	0	0	0
ACCAGTAAGGATCGCA_LUNG_T06	Monocytes	GSM3827125	0	0	0	0	0	0	0	0	0	0	0	0	0	0	0	0	0	0	1	0
ACCAGTAAGGCTAGCA_LUNG_T06	B cells	GSM3827125	0	0	0	0	0	0	0	0	0	0	0	0	0	0	0	0	0	1	0	0
ACCAGTAAGTGCGTGA_LUNG_T06	NK cells	GSM3827125	0	0	0	0	0	0	0	0	0	1	0	0	0	0	0	0	0	0	0	0
ACCAGTACACGCGAAA_LUNG_T06	B cells	GSM3827125	1	0	0	0	0	0	0	0	0	0	0	0	0	0	0	0	0	0	0	0
ACCAGTACAGCTGTGC_LUNG_T06	T cells	GSM3827125	0	0	0	0	0	0	0	0	0	0	0	0	0	0	0	0	0	0	0	0
ACCAGTAGTAAGAGAG_LUNG_T06	T cells	GSM3827125	0	0	0	0	0	0	0	0	0	0	1	0	1	0	0	0	0	0	0	0
ACCAGTAGTCAGAGGT_LUNG_T06	Monocytes	GSM3827125	0	0	0	0	0	0	0	0	0	0	0	0	0	0	1	1	0	0	1	0
ACCAGTAGTCGCGGTT_LUNG_T06	NK cells	GSM3827125	0	0	0	0	0	0	0	0	0	0	0	0	0	0	0	0	0	0	0	0
ACCAGTAGTCTCCATC_LUNG_T06	B cells	GSM3827125	0	0	0	0	0	0	0	0	0	0	0	0	0	0	0	0	0	0	0	0
ACCAGTATCGACCAGC_LUNG_T06	Endothelial cells	GSM3827125	0	0	0	0	0	0	0	0	0	0	1	0	0	0	0	0	0	0	0	0
ACCAGTATCGGCGCTA_LUNG_T06	B cells	GSM3827125	0	0	0	0	0	0	0	0	0	0	0	0	0	0	0	0	0	0	0	0
ACCCACTAGAAGGTGA_LUNG_T06	Monocytes	GSM3827125	0	0	0	0	0	0	0	0	0	0	0	0	1	0	0	0	0	0	0	0
ACCCACTAGACAGGCT_LUNG_T06	T cells	GSM3827125	0	0	0	0	0	0	0	0	0	1	0	0	0	0	0	0	0	0	0	0
ACCCACTAGATCACGG_LUNG_T06	B cells	GSM3827125	0	0	0	0	0	0	0	0	0	1	0	0	1	0	0	0	0	0	0	0
ACCCACTCACACCGCA_LUNG_T06	Monocytes	GSM3827125	0	1	0	0	0	0	1	0	0	0	1	0	1	0	0	0	0	1	2	0
ACCCACTCACATCTTT_LUNG_T06	T cells	GSM3827125	0	0	0	0	1	0	0	1	0	1	0	0	0	0	0	0	0	0	0	0
ACCCACTCACTATCTT_LUNG_T06	T cells	GSM3827125	0	0	0	0	0	0	1	0	0	1	0	0	0	0	0	0	0	0	1	0
ACCCACTTCCTTAATC_LUNG_T06	Monocytes	GSM3827125	0	0	0	0	0	0	0	0	0	2	0	1	0	0	0	0	0	3	2	0
ACCCACTTCGGTTAAC_LUNG_T06	T cells	GSM3827125	0	0	0	0	0	0	0	0	0	0	1	0	0	0	0	0	0	0	0	0
ACCGTAACACAGACAG_LUNG_T06	T cells	GSM3827125	2	0	0	0	0	0	0	0	0	0	0	0	0	0	0	0	0	0	0	0
ACCGTAACAGTCAGAG_LUNG_T06	Monocytes	GSM3827125	0	0	0	0	0	0	0	0	0	0	1	0	0	0	0	0	0	1	1	0
ACCGTAAGTAGCGCTC_LUNG_T06	Monocytes	GSM3827125	1	0	0	0	0	0	0	0	1	0	0	0	0	0	1	0	0	0	0	1
ACCGTAAGTGCCTGCA_LUNG_T06	Monocytes	GSM3827125	0	0	0	0	0	0	0	0	0	0	0	0	0	0	0	0	0	0	0	0
ACCGTAATCACAAACC_LUNG_T06	Epithelial cells	GSM3827125	1	0	0	0	0	0	0	0	1	0	1	0	0	0	0	0	0	1	1	1
ACCGTAATCAGTGTTG_LUNG_T06	NK cells	GSM3827125	0	0	0	0	0	0	0	0	0	0	0	0	0	0	0	0	0	0	0	0
ACCTTTAAGCCGATTT_LUNG_T06	Monocytes	GSM3827125	0	0	0	0	0	0	0	0	0	0	0	0	0	0	0	0	0	0	0	0
ACCTTTAAGCTGAACG_LUNG_T06	T cells	GSM3827125	0	0	0	0	0	0	1	0	0	0	1	0	0	0	0	0	0	0	0	0
ACCTTTAAGTTAAGTG_LUNG_T06	T cells	GSM3827125	0	0	0	0	0	0	0	0	0	0	0	0	0	0	0	0	0	0	0	0
ACCTTTACATATGGTC_LUNG_T06	T cells	GSM3827125	0	0	0	0	0	0	0	0	0	1	0	0	0	0	1	0	0	0	0	0
ACCTTTATCGGCGCAT_LUNG_T06	NK cells	GSM3827125	0	0	0	0	0	0	0	0	0	0	0	0	1	0	1	0	0	0	0	0
ACCTTTATCTACTTAC_LUNG_T06	T cells	GSM3827125	1	0	0	0	0	0	0	0	0	0	0	0	0	0	1	0	0	0	0	1
ACGAGCCAGGCCCTCA_LUNG_T06	Monocytes	GSM3827125	0	0	0	0	0	0	0	0	0	1	1	0	0	0	1	0	0	0	1	0
ACGAGCCCAAGAAGAG_LUNG_T06	T cells	GSM3827125	0	0	0	0	0	0	0	0	0	0	0	0	0	0	1	0	0	0	1	0
ACGAGCCCAGTAAGAT_LUNG_T06	B cells	GSM3827125	0	0	0	0	0	0	0	0	0	0	0	0	0	0	0	0	0	0	0	0
ACGAGCCGTAGATTAG_LUNG_T06	Fibroblasts	GSM3827125	0	0	0	0	1	0	0	0	0	0	1	0	0	0	0	0	0	0	0	0
ACGAGCCTCACTCTTA_LUNG_T06	T cells	GSM3827125	0	0	0	0	0	0	0	0	0	0	0	0	0	0	0	0	0	0	0	0
ACGAGGACACGGTAAG_LUNG_T06	T cells	GSM3827125	0	0	0	0	0	0	0	0	0	0	0	0	0	0	0	0	0	0	0	0
ACGAGGAGTAGGGTAC_LUNG_T06	Monocytes	GSM3827125	0	0	0	0	0	0	0	0	1	1	1	0	0	0	0	0	0	1	1	1
ACGAGGAGTGGTCCGT_LUNG_T06	Monocytes	GSM3827125	0	0	0	0	0	0	0	0	0	0	0	0	0	0	0	0	0	1	1	1
ACGAGGAGTTAGAACA_LUNG_T06	T cells	GSM3827125	1	0	0	0	0	0	0	0	0	1	0	0	0	0	0	0	0	0	0	0
ACGAGGATCATTTGGG_LUNG_T06	B cells	GSM3827125	0	0	0	0	0	0	1	0	0	1	0	0	0	0	0	0	0	0	0	0
ACGAGGATCCCATTAT_LUNG_T06	T cells	GSM3827125	1	0	0	0	0	0	0	0	0	0	0	0	0	0	0	0	0	0	0	0
ACGAGGATCTGCAGTA_LUNG_T06	T cells	GSM3827125	0	2	0	0	0	0	0	1	0	0	0	0	0	0	0	0	0	0	0	0
ACGAGGATCTGCTGCT_LUNG_T06	T cells	GSM3827125	0	0	0	0	0	0	0	0	0	0	0	0	1	0	0	0	0	0	0	0
ACGATACAGAAAGTGG_LUNG_T06	T cells	GSM3827125	0	0	0	0	0	0	0	0	0	0	0	0	0	0	0	0	0	0	0	0
ACGATACAGGATGCGT_LUNG_T06	T cells	GSM3827125	1	0	0	0	0	0	0	0	0	0	0	0	0	0	0	0	0	0	0	0
ACGATACAGTACACCT_LUNG_T06	NK cells	GSM3827125	0	0	0	0	0	0	0	1	0	0	0	0	0	0	0	0	0	0	0	0
ACGATACAGTCCGTAT_LUNG_T06	B cells	GSM3827125	0	0	0	0	0	0	1	0	0	0	0	0	0	0	0	0	0	0	0	0
ACGATACCATACAGCT_LUNG_T06	Fibroblasts	GSM3827125	1	0	0	1	0	0	0	0	0	2	0	0	0	0	0	0	0	0	3	0
ACGATACTCAACACGT_LUNG_T06	T cells	GSM3827125	1	0	0	0	0	0	0	0	0	0	0	0	0	0	0	0	0	0	0	0
ACGATGTAGAAAGTGG_LUNG_T06	T cells	GSM3827125	0	0	0	0	0	0	0	0	0	0	0	0	1	0	0	0	0	0	0	0
ACGATGTAGACTAGGC_LUNG_T06	T cells	GSM3827125	0	0	0	0	0	0	0	0	0	0	0	0	0	0	0	0	0	0	0	0
ACGATGTAGACTGTAA_LUNG_T06	Fibroblasts	GSM3827125	1	0	0	0	0	0	0	0	0	0	1	0	0	0	1	0	0	0	0	0
ACGATGTAGTAGCGGT_LUNG_T06	T cells	GSM3827125	0	0	0	0	0	0	0	0	0	0	1	0	0	0	0	0	0	0	0	0
ACGATGTCACCTGGTG_LUNG_T06	T cells	GSM3827125	0	0	0	0	0	0	0	0	0	0	0	0	0	0	0	0	0	0	0	0
ACGATGTCACGCTTTC_LUNG_T06	Monocytes	GSM3827125	0	0	0	0	0	0	0	0	0	0	1	0	0	0	0	0	0	0	0	0
ACGATGTGTCTCTTTA_LUNG_T06	T cells	GSM3827125	0	0	0	0	0	0	0	0	0	0	1	0	0	0	0	0	0	0	0	0
ACGATGTGTTCACGGC_LUNG_T06	T cells	GSM3827125	0	0	0	0	0	0	0	0	0	0	0	0	0	0	0	0	0	0	0	0
ACGATGTGTTGTTTGG_LUNG_T06	Monocytes	GSM3827125	2	0	0	0	0	0	0	0	0	0	0	0	0	0	0	0	0	0	2	0
ACGCAGCAGAGCAATT_LUNG_T06	B cells	GSM3827125	1	0	0	0	0	0	0	0	0	0	1	0	0	0	0	0	0	0	0	0
ACGCAGCAGCCAGTTT_LUNG_T06	NK cells	GSM3827125	0	0	0	0	0	0	0	0	0	0	0	0	2	0	0	0	0	0	0	0
ACGCAGCAGGTTACCT_LUNG_T06	T cells	GSM3827125	0	0	0	0	0	0	0	0	0	0	0	0	0	0	0	0	0	0	0	0
ACGCAGCAGTCCGGTC_LUNG_T06	NK cells	GSM3827125	0	0	0	0	0	0	0	0	0	0	0	0	0	0	0	0	0	0	1	0
ACGCAGCCATCGGACC_LUNG_T06	T cells	GSM3827125	0	0	0	0	0	0	0	0	0	0	1	0	0	0	0	0	0	0	0	0
ACGCAGCGTAATCACC_LUNG_T06	B cells	GSM3827125	0	0	0	0	0	0	0	0	0	0	0	0	0	0	0	0	0	0	0	0
ACGCAGCGTCTAGAGG_LUNG_T06	Monocytes	GSM3827125	0	0	0	0	0	0	0	0	0	0	0	0	0	0	0	2	0	0	1	0
ACGCAGCGTGTTTGGT_LUNG_T06	T cells	GSM3827125	0	0	0	0	0	0	0	0	0	0	0	0	0	0	0	0	0	0	1	0
ACGCAGCGTTAGATGA_LUNG_T06	B cells	GSM3827125	0	0	0	0	0	0	0	0	0	0	0	0	0	0	0	0	0	0	0	0
ACGCAGCTCGAATGGG_LUNG_T06	T cells	GSM3827125	0	0	0	0	0	0	0	0	0	0	0	0	1	0	0	0	0	0	0	0
ACGCCAGAGAGGACGG_LUNG_T06	T cells	GSM3827125	0	0	0	0	1	0	0	0	0	0	0	0	0	0	0	0	0	0	0	0
ACGCCAGAGATATACG_LUNG_T06	NK cells	GSM3827125	0	0	0	0	0	0	0	0	0	0	0	0	2	0	0	0	0	0	0	0
ACGCCAGGTAGTACCT_LUNG_T06	T cells	GSM3827125	0	0	0	0	0	0	0	0	0	0	0	0	0	0	0	0	0	0	0	0
ACGCCAGTCAGAGACG_LUNG_T06	Monocytes	GSM3827125	0	0	0	0	0	1	0	0	0	1	1	0	0	0	0	0	0	0	1	0
ACGCCAGTCCAAATGC_LUNG_T06	Endothelial cells	GSM3827125	0	0	0	0	0	0	0	0	0	0	1	0	1	0	0	0	0	0	1	0
ACGCCGAAGCGAGAAA_LUNG_T06	T cells	GSM3827125	0	0	0	0	0	0	1	0	0	0	0	0	0	0	0	0	0	0	0	0
ACGCCGACAAAGGCGT_LUNG_T06	NK cells	GSM3827125	0	0	0	0	0	1	0	0	0	0	0	0	0	0	0	0	0	0	0	0
ACGCCGACAGTGACAG_LUNG_T06	T cells	GSM3827125	0	0	0	0	1	0	1	0	0	1	0	0	0	0	0	0	0	0	0	0
ACGCCGACATTCCTCG_LUNG_T06	T cells	GSM3827125	0	0	0	0	0	0	0	0	0	0	0	0	0	0	1	0	0	0	0	0
ACGCCGAGTAGGACAC_LUNG_T06	Epithelial cells	GSM3827125	0	0	0	0	0	0	0	0	0	0	0	1	0	0	0	0	0	0	0	0
ACGCCGAGTCGGCATC_LUNG_T06	T cells	GSM3827125	0	0	0	0	0	0	1	1	0	0	0	0	0	0	0	0	0	0	1	0
ACGCCGAGTCTACCTC_LUNG_T06	Epithelial cells	GSM3827125	2	0	0	0	0	0	0	0	0	0	0	0	0	0	0	0	0	0	0	0
ACGCCGATCCGCATCT_LUNG_T06	Monocytes	GSM3827125	0	0	0	0	0	0	0	0	0	1	0	0	0	0	0	1	0	1	0	0
ACGGAGAAGCCAGAAC_LUNG_T06	Monocytes	GSM3827125	0	0	0	0	0	0	0	0	0	0	0	0	0	0	0	0	0	0	0	0
ACGGAGAAGCTGTTCA_LUNG_T06	T cells	GSM3827125	0	0	0	0	1	0	0	0	0	0	0	0	0	0	0	0	0	0	0	0
ACGGAGAAGTATCTCG_LUNG_T06	Epithelial cells	GSM3827125	0	0	0	0	0	0	0	0	0	0	0	0	0	0	0	0	0	0	1	1
ACGGAGACACAAGTAA_LUNG_T06	T cells	GSM3827125	0	0	0	0	0	0	0	0	0	0	0	0	0	0	0	0	0	0	0	1
ACGGAGATCAACGAAA_LUNG_T06	Epithelial cells	GSM3827125	0	0	0	0	0	1	0	0	1	1	1	0	1	0	0	0	0	0	2	1
ACGGCCAAGAGGGCTT_LUNG_T06	Monocytes	GSM3827125	0	0	0	0	0	0	0	0	0	0	0	0	0	0	0	0	0	0	2	0
ACGGGCTAGCAATATG_LUNG_T06	T cells	GSM3827125	0	0	0	0	0	0	0	0	0	0	1	0	0	0	0	0	0	0	0	0
ACGGGCTAGGATGCGT_LUNG_T06	T cells	GSM3827125	0	0	0	0	0	0	0	0	0	0	1	0	0	0	0	1	0	0	0	0
ACGGGCTAGGTGCTAG_LUNG_T06	NK cells	GSM3827125	1	0	0	0	0	0	0	0	0	0	0	0	0	0	0	0	0	0	0	0
ACGGGCTCATGGAATA_LUNG_T06	T cells	GSM3827125	0	0	0	0	0	0	0	0	0	0	0	0	0	0	0	0	0	0	0	0
ACGGGCTGTCACTTCC_LUNG_T06	Monocytes	GSM3827125	0	0	0	0	0	0	0	0	0	0	0	0	0	0	0	0	0	0	0	0
ACGGGCTGTCCAGTGC_LUNG_T06	B cells	GSM3827125	0	0	0	0	0	0	0	0	0	0	0	0	0	0	0	0	0	0	0	0
ACGGGCTGTGACAAAT_LUNG_T06	T cells	GSM3827125	0	0	0	0	0	0	0	0	0	0	0	0	0	0	0	0	0	0	0	0
ACGGGCTTCAACGCTA_LUNG_T06	B cells	GSM3827125	0	0	0	0	0	0	0	0	0	0	1	0	0	0	1	0	0	0	0	1
ACGGGCTTCTAACGGT_LUNG_T06	Monocytes	GSM3827125	0	0	0	0	0	3	0	0	0	0	0	0	0	0	0	0	0	0	2	0
ACGGGTCAGACTAGAT_LUNG_T06	NK cells	GSM3827125	0	0	0	0	0	0	0	0	0	0	1	0	0	0	0	0	0	0	0	0
ACGGGTCAGGCTAGCA_LUNG_T06	NK cells	GSM3827125	0	0	0	0	0	0	0	0	0	0	0	0	0	0	0	0	0	0	0	0
ACGGGTCAGTACACCT_LUNG_T06	B cells	GSM3827125	0	0	0	0	0	0	0	0	0	0	0	0	0	0	0	0	0	0	0	0
ACGGGTCGTCTGATCA_LUNG_T06	T cells	GSM3827125	1	0	0	0	0	0	0	0	0	0	0	0	0	0	0	0	0	0	0	0
ACGGGTCTCAAAGACA_LUNG_T06	T cells	GSM3827125	0	0	0	0	0	0	1	0	0	0	0	0	0	0	0	0	0	0	0	0
ACGTCAAAGTCCAGGA_LUNG_T06	B cells	GSM3827125	0	0	0	0	0	0	0	0	0	0	0	0	0	0	0	0	0	0	0	0
ACGTCAACAAACAACA_LUNG_T06	Fibroblasts	GSM3827125	2	0	1	0	0	0	0	0	0	1	2	0	0	0	0	0	0	0	0	0
ACGTCAACATTTCAGG_LUNG_T06	B cells	GSM3827125	0	0	0	0	0	0	0	0	0	0	0	0	0	0	0	0	0	0	0	0
ACGTCAAGTCTAGTCA_LUNG_T06	T cells	GSM3827125	0	0	0	0	0	0	0	0	0	0	1	0	0	0	0	0	0	0	0	0
ACGTCAAGTGCGCTTG_LUNG_T06	B cells	GSM3827125	0	0	0	0	0	0	0	0	0	0	0	1	0	0	0	0	0	0	0	0
ACGTCAAGTGTTGGGA_LUNG_T06	T cells	GSM3827125	0	0	0	0	0	0	1	0	0	0	0	0	0	0	0	0	0	0	0	0
ACGTCAATCCTCTAGC_LUNG_T06	B cells	GSM3827125	0	0	0	0	0	0	0	0	0	0	0	0	1	0	0	0	0	0	0	0
ACTATCTAGACCTAGG_LUNG_T06	Monocytes	GSM3827125	0	0	0	0	0	0	2	0	0	2	0	0	0	0	1	0	0	1	3	0
ACTATCTCAAGCTGAG_LUNG_T06	T cells	GSM3827125	0	0	0	0	0	0	0	0	0	1	0	0	0	0	0	0	0	0	0	0
ACTATCTCAGTCACTA_LUNG_T06	Monocytes	GSM3827125	0	0	0	0	0	0	2	0	0	0	1	1	0	0	0	0	0	1	0	0
ACTATCTCATCTATGG_LUNG_T06	Monocytes	GSM3827125	0	0	0	0	0	0	0	0	0	0	0	0	0	0	0	0	0	1	0	1
ACTATCTGTAAGAGAG_LUNG_T06	Monocytes	GSM3827125	0	0	0	0	0	0	0	0	0	0	0	0	0	0	0	0	0	0	0	1
ACTATCTTCATCGCTC_LUNG_T06	B cells	GSM3827125	1	0	0	0	0	0	0	0	0	0	0	0	3	0	0	0	0	0	0	0
ACTATCTTCCCTAATT_LUNG_T06	Monocytes	GSM3827125	1	0	0	0	0	0	1	0	0	2	0	0	0	0	2	1	0	1	0	0
ACTATCTTCCGTACAA_LUNG_T06	Monocytes	GSM3827125	0	0	0	0	0	0	1	0	0	0	0	0	1	0	0	0	0	0	0	0
ACTATCTTCGCCTGTT_LUNG_T06	Monocytes	GSM3827125	0	0	0	0	0	0	0	0	0	0	1	0	1	0	0	0	0	2	3	1
ACTGAACAGGAGTTTA_LUNG_T06	Fibroblasts	GSM3827125	0	0	0	0	0	0	0	0	0	0	2	0	1	0	0	0	0	0	2	0
ACTGAACCACGAGGTA_LUNG_T06	T cells	GSM3827125	0	0	0	0	0	0	0	0	0	0	0	0	0	0	0	0	0	0	1	0
ACTGAACCAGCCACCA_LUNG_T06	T cells	GSM3827125	0	0	0	0	0	0	0	0	0	0	1	0	1	0	0	0	0	0	0	0
ACTGAACCATGCCTAA_LUNG_T06	Monocytes	GSM3827125	0	0	0	0	0	0	0	0	0	0	0	0	0	0	0	0	0	0	0	0
ACTGAACGTTAAGGGC_LUNG_T06	T cells	GSM3827125	0	0	0	0	0	0	0	0	1	2	1	0	1	0	0	0	0	0	0	0
ACTGAACTCACTTATC_LUNG_T06	Monocytes	GSM3827125	0	0	0	0	0	0	0	0	0	0	0	0	0	0	0	0	0	0	0	0
ACTGAACTCTGCAAGT_LUNG_T06	T cells	GSM3827125	0	0	0	0	0	0	0	0	0	0	0	0	0	0	0	0	0	0	0	0
ACTGAGTAGTACGTTC_LUNG_T06	T cells	GSM3827125	0	0	0	0	0	0	1	0	0	0	0	0	1	0	0	0	0	0	0	0
ACTGAGTCACTCAGGC_LUNG_T06	NK cells	GSM3827125	1	0	0	0	0	0	0	0	0	0	0	0	0	0	0	0	0	0	0	0
ACTGAGTCAGTCTTCC_LUNG_T06	Fibroblasts	GSM3827125	0	0	0	0	0	0	0	0	1	0	0	0	2	0	0	0	0	0	0	1
ACTGAGTGTCGATTGT_LUNG_T06	NK cells	GSM3827125	0	0	0	0	0	0	0	0	0	0	0	0	1	0	0	0	0	0	0	0
ACTGAGTGTCTACCTC_LUNG_T06	T cells	GSM3827125	0	0	0	0	0	0	0	0	0	0	1	0	0	0	0	0	0	0	0	0
ACTGAGTTCGCGATCG_LUNG_T06	T cells	GSM3827125	0	0	0	0	0	0	1	0	0	0	1	0	0	0	0	0	0	0	0	0
ACTGATGAGACTTGAA_LUNG_T06	B cells	GSM3827125	0	0	0	0	0	0	0	0	0	0	0	0	1	0	0	0	0	0	0	0
ACTGATGAGGCCCTCA_LUNG_T06	Monocytes	GSM3827125	0	0	0	0	0	0	0	0	0	1	0	0	0	0	0	0	0	1	0	0
ACTGATGAGGTGATTA_LUNG_T06	T cells	GSM3827125	0	0	0	0	0	0	1	0	0	0	1	0	0	0	0	0	0	0	0	0
ACTGATGTCGCCCTTA_LUNG_T06	T cells	GSM3827125	1	0	0	0	0	0	0	0	0	0	0	0	0	0	1	0	0	0	0	0
ACTGATGTCTCCCTGA_LUNG_T06	B cells	GSM3827125	0	0	0	0	0	0	0	0	0	0	0	0	0	0	0	0	0	0	0	0
ACTGCTCCACCACGTG_LUNG_T06	T cells	GSM3827125	0	0	0	0	0	0	0	0	0	0	0	0	0	0	0	0	0	0	0	0
ACTGCTCGTTTCCACC_LUNG_T06	Monocytes	GSM3827125	0	0	0	0	0	0	0	0	0	0	0	0	1	0	0	0	0	0	0	0
ACTGCTCTCATGTCCC_LUNG_T06	T cells	GSM3827125	0	0	0	0	0	0	0	0	0	0	0	0	0	0	0	0	0	0	0	0
ACTGCTCTCCAACCAA_LUNG_T06	T cells	GSM3827125	1	0	0	0	0	0	0	0	0	0	0	0	0	0	0	0	0	0	0	1
ACTGCTCTCCTTGCCA_LUNG_T06	B cells	GSM3827125	0	0	0	0	0	0	0	0	0	0	0	0	0	0	0	0	0	0	0	0
ACTGCTCTCTCAAACG_LUNG_T06	B cells	GSM3827125	0	0	0	0	0	0	0	0	0	0	0	0	0	0	0	0	0	0	0	0
ACTGTCCAGACATAAC_LUNG_T06	T cells	GSM3827125	0	0	0	0	0	0	0	0	0	0	0	0	0	0	0	0	0	0	0	1
ACTGTCCAGGACCACA_LUNG_T06	NK cells	GSM3827125	0	0	0	0	0	0	1	0	0	0	1	0	0	0	0	0	0	0	1	0
ACTGTCCGTTACCGAT_LUNG_T06	Monocytes	GSM3827125	1	0	0	0	0	0	2	0	0	1	1	0	0	0	0	0	0	3	4	0
ACTGTCCTCAACGAAA_LUNG_T06	Monocytes	GSM3827125	0	0	0	0	0	0	0	0	0	0	0	0	3	0	0	0	0	1	0	0
ACTGTCCTCCAGGGCT_LUNG_T06	Epithelial cells	GSM3827125	0	0	0	0	0	0	0	0	1	0	0	0	0	0	0	0	0	0	0	0
ACTGTCCTCGATGAGG_LUNG_T06	B cells	GSM3827125	1	0	0	0	0	0	0	0	0	0	0	0	1	0	0	0	0	0	0	0
ACTTACTAGCCGCCTA_LUNG_T06	NK cells	GSM3827125	0	0	0	0	0	0	0	0	0	0	1	0	0	0	0	0	0	0	0	0
ACTTACTCAAGCCGCT_LUNG_T06	B cells	GSM3827125	0	0	0	0	0	0	0	0	0	0	0	0	0	0	0	0	0	0	1	0
ACTTACTCAGTCAGCC_LUNG_T06	Monocytes	GSM3827125	0	0	0	0	0	0	0	0	0	1	1	0	0	0	0	0	0	0	0	0
ACTTACTGTGCTAGCC_LUNG_T06	T cells	GSM3827125	0	0	0	0	0	0	0	0	0	0	0	0	0	0	0	0	0	0	1	0
ACTTGTTCACAGAGGT_LUNG_T06	Fibroblasts	GSM3827125	2	0	0	0	0	0	0	0	0	1	1	1	0	0	0	0	0	0	0	0
ACTTGTTCAGGCGATA_LUNG_T06	T cells	GSM3827125	0	0	0	0	0	0	0	0	0	0	0	0	0	0	0	0	0	0	0	0
ACTTGTTCAGTGAGTG_LUNG_T06	B cells	GSM3827125	0	0	0	0	0	0	0	0	0	0	1	0	1	0	0	0	0	0	1	0
ACTTGTTCATTACGAC_LUNG_T06	Fibroblasts	GSM3827125	0	0	0	0	0	0	0	0	0	0	0	0	1	0	0	0	0	0	1	2
ACTTGTTGTGACAAAT_LUNG_T06	Fibroblasts	GSM3827125	1	0	0	0	0	0	0	0	1	0	0	0	1	0	0	0	0	0	1	0
ACTTGTTTCCCATTAT_LUNG_T06	Monocytes	GSM3827125	0	0	0	0	0	1	0	0	0	0	0	0	1	0	1	1	0	2	2	0
ACTTGTTTCTCTTGAT_LUNG_T06	T cells	GSM3827125	0	0	0	0	0	0	0	0	0	0	1	0	0	0	0	0	0	0	0	0
ACTTTCAAGCTTTGGT_LUNG_T06	T cells	GSM3827125	0	0	0	0	0	0	2	0	0	0	1	0	0	0	0	0	0	0	0	0
ACTTTCACAAACCCAT_LUNG_T06	T cells	GSM3827125	0	0	0	0	0	0	0	0	0	0	0	0	0	0	0	0	0	0	0	0
ACTTTCACAAAGTCAA_LUNG_T06	B cells	GSM3827125	0	0	0	0	0	0	0	0	0	0	0	0	1	0	0	0	0	0	0	0
ACTTTCACAGGATTGG_LUNG_T06	Fibroblasts	GSM3827125	0	0	0	0	0	0	0	0	0	0	1	0	0	0	0	0	0	0	0	0
ACTTTCACAGTCGATT_LUNG_T06	T cells	GSM3827125	1	0	0	0	0	0	1	0	0	0	0	0	0	0	0	0	0	0	0	0
ACTTTCACATACTACG_LUNG_T06	B cells	GSM3827125	0	1	0	0	0	0	0	0	0	0	0	0	0	0	0	0	0	0	0	0
ACTTTCACATCGGTTA_LUNG_T06	T cells	GSM3827125	0	0	0	0	0	0	0	0	0	0	0	0	0	0	0	0	0	0	1	0
ACTTTCAGTACTTAGC_LUNG_T06	T cells	GSM3827125	1	0	0	0	0	0	0	0	0	0	0	0	0	0	0	1	0	0	0	0
ACTTTCAGTTGATTGC_LUNG_T06	T cells	GSM3827125	0	0	0	0	0	0	0	0	0	0	1	0	0	0	0	0	0	0	0	0
AGAATAGCACTTAACG_LUNG_T06	Monocytes	GSM3827125	0	0	0	0	0	0	0	0	1	0	1	0	0	0	1	1	0	0	2	1
AGAATAGGTACAGTTC_LUNG_T06	Epithelial cells	GSM3827125	0	0	0	0	0	1	1	0	0	0	1	0	0	0	0	1	0	0	0	0
AGAATAGGTCATATCG_LUNG_T06	T cells	GSM3827125	0	0	0	0	0	0	0	0	0	0	0	0	0	0	1	0	0	0	0	0
AGAATAGTCAACACAC_LUNG_T06	Monocytes	GSM3827125	0	0	0	0	0	0	1	0	0	0	0	0	1	0	0	0	0	0	3	1
AGACGTTAGAAGGGTA_LUNG_T06	Monocytes	GSM3827125	1	0	0	0	0	0	0	0	0	0	0	0	0	0	0	0	0	0	0	0
AGACGTTAGATCGGGT_LUNG_T06	Monocytes	GSM3827125	0	0	0	0	0	0	1	0	0	0	1	0	0	0	0	0	0	0	1	0
AGACGTTAGCTAGGCA_LUNG_T06	T cells	GSM3827125	0	0	0	0	4	0	0	0	0	0	1	0	2	0	0	0	0	1	0	0
AGACGTTCAAGTTCTG_LUNG_T06	Monocytes	GSM3827125	0	0	0	0	0	0	0	0	0	0	1	0	0	0	0	0	0	0	0	0
AGACGTTCACCCATTC_LUNG_T06	Fibroblasts	GSM3827125	0	0	0	0	0	0	0	0	0	0	2	0	0	0	0	0	0	0	1	0
AGACGTTCAGCTCGAC_LUNG_T06	Monocytes	GSM3827125	0	0	0	0	0	0	0	0	0	0	0	0	1	0	0	0	0	0	0	1
AGACGTTGTACAGTGG_LUNG_T06	Monocytes	GSM3827125	0	0	0	0	0	0	0	0	0	1	0	0	0	0	1	0	0	0	0	0
AGACGTTGTTGGTAAA_LUNG_T06	Monocytes	GSM3827125	0	0	1	0	0	0	0	0	0	2	1	0	0	0	0	0	0	1	3	0
AGACGTTTCAGCTCTC_LUNG_T06	NK cells	GSM3827125	0	0	0	0	0	0	0	0	0	0	0	0	0	0	0	0	0	0	0	0
AGACGTTTCCCTTGTG_LUNG_T06	T cells	GSM3827125	0	0	0	0	0	0	0	0	0	1	0	0	0	0	0	0	0	0	0	0
AGACGTTTCTGATACG_LUNG_T06	T cells	GSM3827125	0	0	0	0	0	0	0	0	0	0	0	0	0	0	0	0	0	0	0	0
AGACGTTTCTGTCAAG_LUNG_T06	B cells	GSM3827125	0	0	0	0	0	0	0	0	0	1	0	0	0	0	0	0	0	0	0	0
AGAGCGAAGAGCTTCT_LUNG_T06	T cells	GSM3827125	0	0	0	0	0	0	1	0	0	0	0	0	0	0	0	0	0	0	0	0
AGAGCGAAGCTACCGC_LUNG_T06	Fibroblasts	GSM3827125	0	0	0	0	0	0	0	0	0	0	0	0	0	0	0	0	0	1	0	0
AGAGCGACACAGACAG_LUNG_T06	T cells	GSM3827125	0	0	0	0	0	0	0	0	0	0	0	0	0	0	0	0	0	0	0	0
AGAGCGACACATGTGT_LUNG_T06	Monocytes	GSM3827125	1	0	0	0	0	0	0	0	0	1	0	0	0	0	0	0	0	0	0	1
AGAGCGACATACAGCT_LUNG_T06	T cells	GSM3827125	0	0	0	0	0	0	0	0	0	0	0	0	1	0	0	0	0	0	0	0
AGAGCGAGTGCACGAA_LUNG_T06	NK cells	GSM3827125	0	0	0	0	0	0	0	0	0	1	0	0	0	0	0	0	0	0	0	0
AGAGCGAGTGCCTGGT_LUNG_T06	Monocytes	GSM3827125	0	0	0	0	0	0	0	0	0	0	1	0	0	0	1	0	0	0	1	0
AGAGCGATCACATAGC_LUNG_T06	Monocytes	GSM3827125	0	0	0	0	0	0	0	0	0	0	1	0	1	0	1	0	0	0	1	0
AGAGCGATCACTCCTG_LUNG_T06	T cells	GSM3827125	0	0	0	0	0	0	0	0	0	0	0	0	1	0	0	0	0	0	0	0
AGAGCTTCACGCATCG_LUNG_T06	T cells	GSM3827125	0	0	0	0	0	0	0	0	0	0	1	0	0	0	0	0	0	0	1	0
AGAGCTTCAGGTCCAC_LUNG_T06	Monocytes	GSM3827125	0	0	0	0	0	0	0	0	1	0	0	0	0	0	0	0	0	0	0	0
AGAGCTTCATACGCTA_LUNG_T06	Monocytes	GSM3827125	0	0	0	0	0	0	4	0	0	0	1	0	0	0	0	0	0	0	0	0
AGAGCTTTCCGCGTTT_LUNG_T06	Fibroblasts	GSM3827125	0	0	0	0	0	0	0	0	0	0	0	1	1	0	0	0	0	0	0	0
AGAGCTTTCTACTCAT_LUNG_T06	B cells	GSM3827125	0	0	0	0	0	0	0	0	0	0	0	0	0	0	0	0	0	0	0	0
AGAGCTTTCTGCTTGC_LUNG_T06	B cells	GSM3827125	2	0	0	0	0	0	0	1	0	0	2	0	0	0	0	1	0	0	2	2
AGAGTGGAGTTAGCGG_LUNG_T06	NK cells	GSM3827125	0	0	0	0	0	1	0	0	0	0	0	0	1	0	0	0	0	0	0	0
AGAGTGGCATACGCTA_LUNG_T06	Monocytes	GSM3827125	1	0	0	0	0	0	0	0	0	0	0	0	0	0	0	0	0	0	0	0
AGAGTGGCATCTCGCT_LUNG_T06	Monocytes	GSM3827125	0	0	0	0	0	0	0	0	0	0	0	0	0	0	0	0	0	3	1	1
AGAGTGGTCGGAAACG_LUNG_T06	B cells	GSM3827125	0	0	0	0	0	0	0	0	0	0	0	0	2	0	0	0	0	0	1	1
AGATCTGCAACAACCT_LUNG_T06	B cells	GSM3827125	0	0	0	0	0	0	1	0	0	0	0	0	0	0	0	0	0	0	0	0
AGATCTGCACATGACT_LUNG_T06	T cells	GSM3827125	0	0	0	0	0	0	0	0	0	0	0	0	0	0	1	0	0	0	0	0
AGATCTGCAGTCTTCC_LUNG_T06	T cells	GSM3827125	0	0	0	0	0	0	0	0	0	0	0	0	0	0	0	0	0	0	0	0
AGATCTGGTATTAGCC_LUNG_T06	B cells	GSM3827125	0	0	0	0	0	0	0	0	0	1	0	0	0	0	0	0	0	0	0	0
AGATCTGGTGCGCTTG_LUNG_T06	Endothelial cells	GSM3827125	4	0	0	0	0	0	1	1	1	0	1	0	0	0	0	0	0	0	1	1
AGATCTGGTGGAAAGA_LUNG_T06	Monocytes	GSM3827125	0	0	0	0	0	0	0	0	0	0	0	0	0	0	0	0	0	0	0	0
AGATCTGTCGTACCGG_LUNG_T06	T cells	GSM3827125	0	0	1	0	0	0	0	0	0	0	0	0	0	0	0	1	0	0	0	0
AGATCTGTCTCGATGA_LUNG_T06	T cells	GSM3827125	1	0	0	0	0	0	0	0	0	0	0	0	1	0	1	0	0	0	0	0
AGATTGCAGACGACGT_LUNG_T06	Monocytes	GSM3827125	0	0	0	0	0	1	0	0	0	0	0	0	0	0	0	0	0	0	0	0
AGATTGCCAAGGACAC_LUNG_T06	B cells	GSM3827125	1	0	0	0	0	0	0	0	0	0	0	0	0	0	0	0	0	0	1	0
AGATTGCCACAGGAGT_LUNG_T06	Monocytes	GSM3827125	0	0	0	0	0	0	0	0	0	1	0	0	1	0	0	0	0	0	0	0
AGATTGCGTAGCTAAA_LUNG_T06	Fibroblasts	GSM3827125	0	0	0	0	0	0	0	0	0	0	1	0	0	0	0	0	0	0	1	0
AGATTGCGTTCGAATC_LUNG_T06	T cells	GSM3827125	1	1	0	0	0	0	0	0	0	1	0	0	0	0	0	0	0	0	0	0
AGCAGCCAGACACGAC_LUNG_T06	T cells	GSM3827125	0	0	0	0	0	0	0	0	0	0	0	0	2	0	0	0	0	0	0	0
AGCAGCCAGATGTGGC_LUNG_T06	T cells	GSM3827125	0	0	0	0	2	0	0	0	0	0	1	0	1	0	0	0	0	0	0	0
AGCAGCCAGTAGTGCG_LUNG_T06	T cells	GSM3827125	0	0	0	0	0	0	0	0	0	0	0	0	0	0	0	0	0	0	0	0
AGCAGCCCACAGACAG_LUNG_T06	T cells	GSM3827125	0	0	0	0	0	0	0	0	0	0	1	0	0	0	1	0	0	0	0	0
AGCAGCCCATTCGACA_LUNG_T06	B cells	GSM3827125	0	1	0	0	0	0	0	0	0	0	0	0	0	0	1	0	0	0	0	0
AGCAGCCGTAATTGGA_LUNG_T06	Monocytes	GSM3827125	0	0	0	0	0	0	0	0	0	1	0	0	0	0	0	0	0	0	0	0
AGCAGCCGTCCGTCAG_LUNG_T06	T cells	GSM3827125	1	0	0	0	0	0	1	0	0	1	0	0	0	0	0	0	0	0	0	0
AGCAGCCGTTAAGAAC_LUNG_T06	Monocytes	GSM3827125	0	0	0	0	0	0	0	0	0	0	0	0	0	0	0	1	0	0	1	0
AGCATACAGTAAGTAC_LUNG_T06	T cells	GSM3827125	0	0	0	0	0	0	0	0	0	0	0	0	1	0	0	0	0	0	0	0
AGCATACAGTTAGGTA_LUNG_T06	T cells	GSM3827125	0	0	0	0	0	0	0	0	0	0	0	0	0	0	0	0	0	0	0	0
AGCATACCACTTCGAA_LUNG_T06	T cells	GSM3827125	0	0	0	0	0	0	0	0	0	0	0	0	0	0	0	0	0	0	0	0
AGCATACCAGCTGTAT_LUNG_T06	B cells	GSM3827125	0	0	0	0	0	0	0	0	0	0	0	0	0	0	0	0	0	0	0	0
AGCATACTCAAGAAGT_LUNG_T06	Fibroblasts	GSM3827125	0	0	0	0	0	0	0	0	0	0	1	0	0	0	0	0	0	1	0	0
AGCATACTCCGTAGGC_LUNG_T06	Fibroblasts	GSM3827125	1	0	0	0	0	0	0	0	0	0	0	0	0	0	0	0	0	3	0	0
AGCATACTCGAATGCT_LUNG_T06	NK cells	GSM3827125	0	0	0	0	0	0	0	0	0	0	0	0	0	0	0	0	0	0	0	0
AGCATACTCTCGGACG_LUNG_T06	Monocytes	GSM3827125	0	1	0	0	0	0	0	0	0	1	1	0	0	0	0	0	0	0	0	0
AGCATACTCTGCAGTA_LUNG_T06	Endothelial cells	GSM3827125	0	0	0	0	0	0	0	0	0	1	0	0	0	0	0	0	0	0	2	1
AGCATACTCTGGTGTA_LUNG_T06	T cells	GSM3827125	0	0	0	0	0	0	0	0	0	1	1	0	0	0	0	0	0	0	0	0
AGCCTAAAGCCAGAAC_LUNG_T06	B cells	GSM3827125	0	0	0	0	0	0	0	0	0	0	0	0	0	0	0	0	0	0	0	0
AGCCTAAAGCTAGCCC_LUNG_T06	T cells	GSM3827125	0	0	0	0	0	0	0	0	0	0	0	0	0	0	0	0	0	0	0	0
AGCCTAAAGGGTGTGT_LUNG_T06	B cells	GSM3827125	0	0	0	0	0	0	0	0	0	0	0	0	0	0	0	0	0	0	0	0
AGCCTAACAAGCGCTC_LUNG_T06	T cells	GSM3827125	1	0	0	0	0	0	0	0	0	0	0	0	1	0	0	0	0	0	0	1
AGCCTAACAGACAGGT_LUNG_T06	Fibroblasts	GSM3827125	0	0	0	0	0	0	0	0	1	1	1	0	3	0	1	0	0	0	2	0
AGCCTAACAGCTCGAC_LUNG_T06	Epithelial cells	GSM3827125	0	0	0	0	0	0	1	0	0	0	0	0	0	0	0	0	0	0	2	0
AGCCTAACAGCTGGCT_LUNG_T06	Fibroblasts	GSM3827125	0	0	0	0	0	0	0	0	0	0	1	0	0	0	1	0	0	0	0	0
AGCCTAACATCACGTA_LUNG_T06	Monocytes	GSM3827125	1	0	0	0	0	0	1	0	0	0	0	0	0	0	0	1	0	0	2	0
AGCCTAAGTTCGTGAT_LUNG_T06	B cells	GSM3827125	0	0	1	0	0	0	0	0	0	0	0	0	0	0	0	0	0	0	0	0
AGCCTAATCGCAAACT_LUNG_T06	Monocytes	GSM3827125	0	0	0	0	0	0	0	0	0	0	0	0	0	0	0	0	0	0	0	0
AGCCTAATCTTTAGTC_LUNG_T06	T cells	GSM3827125	0	0	0	0	0	0	0	0	0	0	0	0	0	0	0	0	0	0	0	0
AGCGGTCAGAGACTAT_LUNG_T06	B cells	GSM3827125	0	0	0	0	0	0	0	0	0	0	0	0	0	0	0	0	0	0	0	0
AGCGGTCCAACGATCT_LUNG_T06	T cells	GSM3827125	0	0	0	0	0	0	0	0	0	1	0	0	0	0	0	0	0	0	0	0
AGCGGTCGTCGTTGTA_LUNG_T06	B cells	GSM3827125	0	0	1	0	0	0	0	0	0	0	0	0	0	0	0	0	0	0	0	0
AGCGGTCGTCTGCGGT_LUNG_T06	B cells	GSM3827125	0	0	0	0	0	0	0	0	0	0	1	0	0	0	0	0	0	0	0	0
AGCGGTCGTGAAAGAG_LUNG_T06	B cells	GSM3827125	1	0	0	0	0	0	0	0	0	0	0	0	0	0	0	0	0	0	0	0
AGCGGTCGTTATTCTC_LUNG_T06	Fibroblasts	GSM3827125	0	0	0	0	0	0	0	0	0	1	0	0	0	0	0	0	0	0	0	0
AGCGGTCGTTGCGCAC_LUNG_T06	NK cells	GSM3827125	0	0	0	0	0	0	0	0	0	0	0	0	0	0	0	0	0	0	0	0
AGCGGTCTCGTCCAGG_LUNG_T06	T cells	GSM3827125	1	0	0	0	0	0	0	0	0	0	0	0	0	0	0	0	0	0	0	0
AGCGTATAGCGATCCC_LUNG_T06	T cells	GSM3827125	0	0	0	0	0	0	0	0	0	0	0	0	0	0	0	0	0	0	0	0
AGCGTATCAAGTCTGT_LUNG_T06	Monocytes	GSM3827125	1	1	0	0	0	0	0	0	0	2	2	0	1	0	0	0	0	1	1	0
AGCGTATGTACATGTC_LUNG_T06	B cells	GSM3827125	1	0	0	0	0	0	0	0	0	0	0	0	1	0	0	0	0	0	0	0
AGCGTATGTCTGGTCG_LUNG_T06	T cells	GSM3827125	0	0	0	0	0	0	0	0	0	0	0	0	1	0	0	0	0	0	0	0
AGCGTCGAGGGAGTAA_LUNG_T06	Monocytes	GSM3827125	0	0	0	0	0	0	0	0	0	0	0	0	0	0	0	0	0	0	0	0
AGCGTCGAGTTAAGTG_LUNG_T06	Monocytes	GSM3827125	0	0	0	0	0	2	0	0	0	0	0	0	1	0	0	0	0	0	0	0
AGCGTCGCAATGGAAT_LUNG_T06	Monocytes	GSM3827125	0	0	0	0	0	0	0	0	0	0	1	0	0	0	0	0	0	0	2	0
AGCGTCGCAGATGAGC_LUNG_T06	NK cells	GSM3827125	0	0	0	0	0	0	0	0	0	0	0	0	0	0	0	0	0	0	0	0
AGCGTCGCATATGAGA_LUNG_T06	Monocytes	GSM3827125	0	0	0	0	0	0	1	0	0	3	1	0	0	0	1	0	0	0	0	0
AGCGTCGTCGCATGGC_LUNG_T06	T cells	GSM3827125	0	0	0	0	0	0	1	0	0	0	0	0	0	0	0	0	0	1	0	0
AGCGTCGTCGTATCAG_LUNG_T06	T cells	GSM3827125	0	0	0	0	1	0	0	0	0	0	0	0	0	0	0	0	0	0	0	0
AGCGTCGTCTTCCTTC_LUNG_T06	Monocytes	GSM3827125	0	0	0	0	0	0	0	0	0	0	0	0	0	0	0	0	0	0	0	0
AGCTCCTAGGGCACTA_LUNG_T06	T cells	GSM3827125	0	0	0	0	0	0	1	0	0	0	0	0	0	0	0	0	0	0	0	1
AGCTCCTAGTCCGGTC_LUNG_T06	T cells	GSM3827125	0	0	0	0	0	0	0	0	0	0	0	0	0	0	0	0	0	0	0	0
AGCTCCTAGTGTACTC_LUNG_T06	T cells	GSM3827125	0	0	0	0	0	0	0	0	0	0	0	0	0	0	0	0	0	0	0	0
AGCTCCTCAATGAATG_LUNG_T06	T cells	GSM3827125	1	0	0	0	0	0	0	0	0	2	0	0	0	0	0	0	0	0	0	0
AGCTCCTCACTGTCGG_LUNG_T06	B cells	GSM3827125	1	0	0	0	0	0	0	0	0	0	0	0	0	0	1	0	0	0	0	0
AGCTCCTGTTTCCACC_LUNG_T06	Epithelial cells	GSM3827125	0	0	0	0	0	0	0	0	0	0	0	0	0	0	0	0	0	0	0	0
AGCTCCTTCGATAGAA_LUNG_T06	NK cells	GSM3827125	0	0	0	0	0	0	1	0	0	0	0	0	0	0	0	0	0	0	0	0
AGCTCCTTCTGTACGA_LUNG_T06	T cells	GSM3827125	1	0	0	0	0	0	0	0	0	0	0	0	0	0	0	0	0	0	0	0
AGCTCTCCAGAAGCAC_LUNG_T06	T cells	GSM3827125	1	0	0	0	0	0	0	0	0	1	0	0	0	0	0	0	0	0	0	0
AGCTCTCCAGTAGAGC_LUNG_T06	T cells	GSM3827125	0	0	0	0	0	0	0	0	0	0	0	0	0	0	0	0	0	0	0	0
AGCTTGAAGCCAGTTT_LUNG_T06	T cells	GSM3827125	0	0	0	0	0	0	0	0	0	0	0	0	0	0	0	0	0	1	2	0
AGCTTGAAGTCTCCTC_LUNG_T06	T cells	GSM3827125	0	0	0	0	0	0	0	0	0	0	0	0	0	0	1	0	0	0	1	0
AGCTTGAAGTTGCAGG_LUNG_T06	B cells	GSM3827125	0	0	0	0	0	0	0	0	0	1	1	0	0	0	0	0	0	0	0	0
AGCTTGAAGTTTAGGA_LUNG_T06	B cells	GSM3827125	0	0	0	0	0	0	1	0	0	0	0	0	0	0	0	0	0	0	0	0
AGCTTGAGTAGCGCAA_LUNG_T06	T cells	GSM3827125	0	0	0	0	0	0	2	0	0	0	0	0	0	0	0	0	0	0	0	0
AGCTTGAGTCGACTAT_LUNG_T06	Fibroblasts	GSM3827125	0	0	0	0	0	0	0	0	0	0	1	0	1	0	0	0	0	0	1	0
AGGCCACAGAGCAATT_LUNG_T06	T cells	GSM3827125	0	0	0	0	1	0	0	0	0	0	1	0	0	0	0	0	0	0	0	0
AGGCCACCACAACGCC_LUNG_T06	T cells	GSM3827125	0	0	0	0	0	0	0	0	0	1	0	0	0	0	0	0	0	0	0	0
AGGCCACTCCAGTATG_LUNG_T06	T cells	GSM3827125	0	0	0	0	0	0	0	0	0	0	0	0	0	0	0	0	0	0	0	0
AGGCCACTCTTGCAAG_LUNG_T06	T cells	GSM3827125	1	0	0	0	0	0	0	0	0	0	0	0	0	0	0	0	0	0	0	0
AGGCCGTAGAGCCTAG_LUNG_T06	Monocytes	GSM3827125	0	0	0	0	0	0	0	0	0	0	1	0	0	0	0	0	0	0	0	0
AGGCCGTAGGTGTGGT_LUNG_T06	T cells	GSM3827125	0	0	0	0	0	0	0	0	0	0	0	0	0	0	0	0	0	0	0	0
AGGCCGTCAAGCGCTC_LUNG_T06	Endothelial cells	GSM3827125	0	0	0	0	0	0	0	0	0	0	2	0	0	0	0	0	0	0	0	0
AGGCCGTTCAATCTCT_LUNG_T06	T cells	GSM3827125	0	0	0	0	0	0	0	0	0	1	0	0	0	0	0	0	0	0	1	0
AGGGAGTAGTGAATTG_LUNG_T06	T cells	GSM3827125	2	0	0	0	1	0	0	0	0	0	0	0	0	0	0	0	0	0	0	0
AGGGAGTCAATAGCGG_LUNG_T06	T cells	GSM3827125	0	0	0	0	0	0	0	0	0	0	0	0	0	0	0	0	0	0	0	0
AGGGAGTGTAAATGAC_LUNG_T06	T cells	GSM3827125	0	0	0	0	0	0	0	0	0	0	0	0	0	0	0	0	0	0	0	0
AGGGAGTGTAGCTAAA_LUNG_T06	T cells	GSM3827125	0	0	0	0	0	0	0	0	0	0	0	0	0	0	0	0	0	0	0	0
AGGGAGTGTTCAGTAC_LUNG_T06	T cells	GSM3827125	1	0	0	0	0	0	0	0	0	0	0	0	1	0	0	0	0	0	0	0
AGGGAGTTCCAACCAA_LUNG_T06	T cells	GSM3827125	1	0	0	0	0	0	0	0	0	0	0	0	0	0	0	0	0	0	0	0
AGGGAGTTCGTCGTTC_LUNG_T06	T cells	GSM3827125	0	0	0	0	0	0	0	0	0	1	0	0	0	0	1	0	0	0	0	0
AGGGAGTTCTGTTGAG_LUNG_T06	B cells	GSM3827125	0	0	0	0	0	0	0	0	0	0	1	0	0	0	0	0	0	0	0	0
AGGGATGCAGCTCGAC_LUNG_T06	Monocytes	GSM3827125	1	0	0	0	0	0	0	0	0	1	0	0	2	0	0	0	0	0	0	0
AGGGATGTCTAACGGT_LUNG_T06	B cells	GSM3827125	0	0	0	0	0	0	0	0	0	0	0	0	0	0	0	0	0	0	0	0
AGGGTGAAGAGCCCAA_LUNG_T06	Epithelial cells	GSM3827125	0	0	0	0	0	0	0	0	0	0	0	0	0	0	1	0	0	0	0	0
AGGGTGAAGGGTGTGT_LUNG_T06	T cells	GSM3827125	0	0	0	0	0	0	0	0	0	0	0	0	0	0	0	0	0	1	0	0
AGGGTGACAGTGACAG_LUNG_T06	T cells	GSM3827125	1	0	0	0	0	0	0	0	0	0	0	0	1	0	0	0	0	0	0	0
AGGGTGACATCCGTGG_LUNG_T06	Monocytes	GSM3827125	0	0	0	0	0	0	0	0	0	0	0	0	0	0	0	0	0	0	1	0
AGGGTGAGTTCTCATT_LUNG_T06	Epithelial cells	GSM3827125	0	0	0	0	0	0	1	0	0	0	0	0	1	0	0	0	0	0	2	1
AGGGTGATCAGCCTAA_LUNG_T06	T cells	GSM3827125	0	0	0	0	0	0	0	0	0	0	0	0	1	0	0	0	0	0	0	0
AGGTCATAGAGACGAA_LUNG_T06	Monocytes	GSM3827125	1	0	0	0	0	0	0	0	0	0	1	0	1	0	0	0	0	1	1	0
AGGTCATAGGACAGAA_LUNG_T06	T cells	GSM3827125	0	0	0	0	0	0	0	0	0	0	1	0	0	0	0	0	0	0	0	0
AGGTCATAGTTCGCGC_LUNG_T06	Epithelial cells	GSM3827125	1	0	0	0	0	0	0	0	0	0	1	0	0	0	0	0	0	0	0	0
AGGTCATCACAGACAG_LUNG_T06	Monocytes	GSM3827125	0	0	0	0	0	0	0	0	0	2	2	0	3	0	0	0	0	0	1	1
AGGTCATGTGTGTGCC_LUNG_T06	Fibroblasts	GSM3827125	1	0	0	0	0	0	0	0	0	1	0	0	0	0	0	0	0	0	1	0
AGGTCATTCGGTGTTA_LUNG_T06	T cells	GSM3827125	0	0	0	0	1	0	0	0	0	0	1	0	0	0	1	0	0	0	0	0
AGGTCCGAGGATGGAA_LUNG_T06	Fibroblasts	GSM3827125	0	0	0	1	0	0	1	0	0	1	1	0	1	0	0	1	0	0	0	0
AGGTCCGCAGACTCGC_LUNG_T06	Fibroblasts	GSM3827125	0	0	0	0	0	0	0	0	0	2	1	0	0	0	1	0	0	0	0	0
AGGTCCGGTACAGTTC_LUNG_T06	Monocytes	GSM3827125	0	0	0	0	0	0	0	0	0	1	0	0	0	0	0	0	0	0	0	0
AGGTCCGGTTGTACAC_LUNG_T06	B cells	GSM3827125	0	0	0	0	0	0	0	0	0	0	0	0	0	0	0	0	0	0	0	0
AGGTCCGTCTGGCGAC_LUNG_T06	Monocytes	GSM3827125	1	0	0	0	0	0	0	0	0	0	0	0	0	0	0	0	0	0	0	0
AGTAGTCCAATCTGCA_LUNG_T06	Monocytes	GSM3827125	1	0	0	0	0	0	0	0	0	0	2	0	1	0	0	0	0	0	1	0
AGTAGTCCAGATCCAT_LUNG_T06	Epithelial cells	GSM3827125	1	0	0	0	0	0	0	1	0	1	0	0	1	0	0	0	0	0	0	1
AGTAGTCCATACTACG_LUNG_T06	B cells	GSM3827125	0	0	0	0	0	0	0	0	0	0	0	0	0	0	0	0	0	0	0	0
AGTAGTCCATAGAAAC_LUNG_T06	T cells	GSM3827125	1	0	0	0	0	0	1	0	0	0	0	0	0	0	0	0	0	1	0	0
AGTAGTCTCAGCCTAA_LUNG_T06	Epithelial cells	GSM3827125	1	0	0	0	0	0	0	0	0	3	0	0	1	0	0	0	0	1	1	0
AGTAGTCTCTTGCAAG_LUNG_T06	Monocytes	GSM3827125	0	1	0	0	0	0	0	0	0	1	0	0	1	0	0	0	0	1	0	0
AGTCTTTAGGGAAACA_LUNG_T06	NK cells	GSM3827125	0	0	0	0	0	0	1	0	0	0	0	0	0	0	0	0	0	0	0	0
AGTCTTTAGTTCCACA_LUNG_T06	T cells	GSM3827125	0	0	0	0	1	0	0	0	0	0	0	0	0	0	0	0	0	0	0	0
AGTCTTTCACAGACTT_LUNG_T06	T cells	GSM3827125	0	0	0	0	0	0	0	0	0	1	1	0	0	0	0	0	0	0	0	0
AGTCTTTCACAGCGTC_LUNG_T06	T cells	GSM3827125	0	0	0	0	0	0	0	0	0	0	0	0	1	0	0	0	0	0	0	0
AGTCTTTCAGCTTCGG_LUNG_T06	Monocytes	GSM3827125	0	0	1	0	0	0	4	0	0	0	1	0	2	0	0	0	0	0	1	0
AGTCTTTGTTTACTCT_LUNG_T06	Monocytes	GSM3827125	0	0	0	0	0	0	1	0	0	1	2	0	0	0	0	0	0	0	1	0
AGTCTTTTCACTGGGC_LUNG_T06	T cells	GSM3827125	1	0	0	0	0	0	0	0	0	0	0	0	0	0	0	0	0	0	0	0
AGTCTTTTCGTAGGTT_LUNG_T06	Fibroblasts	GSM3827125	0	0	0	0	0	0	0	0	0	0	0	0	0	0	0	0	0	0	0	0
AGTGAGGAGTGGTAAT_LUNG_T06	NK cells	GSM3827125	0	0	0	0	0	0	0	0	0	0	1	0	0	0	0	0	0	1	0	0
AGTGAGGCACAACGTT_LUNG_T06	B cells	GSM3827125	0	0	0	0	0	0	0	0	0	0	0	0	0	0	0	0	0	0	0	0
AGTGAGGGTACCGCTG_LUNG_T06	T cells	GSM3827125	0	0	0	0	0	0	0	0	0	0	0	0	0	0	0	0	0	0	0	0
AGTGAGGTCATGGTCA_LUNG_T06	T cells	GSM3827125	0	0	0	0	0	0	0	0	0	1	0	0	0	0	0	0	0	0	0	0
AGTGAGGTCTACCAGA_LUNG_T06	T cells	GSM3827125	0	0	0	0	0	0	0	0	0	0	0	0	0	0	0	0	0	0	0	0
AGTGGGAAGAGGGCTT_LUNG_T06	Endothelial cells	GSM3827125	0	0	0	0	0	0	1	0	0	0	0	0	0	0	0	0	0	0	2	0
AGTGGGAAGGTAGCCA_LUNG_T06	Epithelial cells	GSM3827125	0	0	0	0	0	0	1	0	0	0	0	0	0	0	0	0	0	0	0	0
AGTGGGACACGTCTCT_LUNG_T06	B cells	GSM3827125	0	0	0	0	0	0	0	0	0	0	0	0	0	0	0	0	0	0	0	0
AGTGGGACATCCCATC_LUNG_T06	B cells	GSM3827125	0	0	0	0	0	0	0	0	0	0	0	0	1	0	1	0	0	0	0	0
AGTGGGAGTACATCCA_LUNG_T06	T cells	GSM3827125	0	0	0	0	0	0	0	0	0	0	0	0	0	0	0	0	0	0	0	0
AGTGGGAGTTTAGGAA_LUNG_T06	B cells	GSM3827125	0	0	0	0	0	0	1	0	0	0	1	0	0	0	0	0	0	0	0	0
AGTGGGATCTATCCTA_LUNG_T06	Fibroblasts	GSM3827125	0	0	0	0	0	0	0	0	0	0	0	0	1	0	1	0	0	0	2	1
AGTGTCAAGCCCTAAT_LUNG_T06	Epithelial cells	GSM3827125	0	0	0	0	0	0	0	0	0	1	0	0	2	0	0	0	0	0	1	1
AGTGTCAAGGGAGTAA_LUNG_T06	Monocytes	GSM3827125	0	0	0	0	0	0	0	0	0	0	1	0	0	0	0	0	0	0	1	0
AGTGTCACACCACCAG_LUNG_T06	Monocytes	GSM3827125	0	0	0	0	0	0	0	0	0	0	0	0	0	0	0	0	0	0	0	1
AGTGTCACATATACCG_LUNG_T06	Endothelial cells	GSM3827125	0	0	0	0	0	1	0	0	0	0	0	0	0	0	0	0	0	0	0	0
AGTGTCAGTAATCGTC_LUNG_T06	Monocytes	GSM3827125	0	0	0	0	0	0	0	0	0	0	0	0	0	0	0	0	0	0	0	0
AGTGTCATCAAGCCTA_LUNG_T06	T cells	GSM3827125	0	0	0	0	1	0	0	0	0	0	0	0	1	0	0	0	0	0	0	0
AGTTGGTAGCTAGTTC_LUNG_T06	B cells	GSM3827125	0	0	0	0	0	0	0	0	0	0	0	0	0	0	0	0	0	0	0	0
AGTTGGTCAGCCTATA_LUNG_T06	Monocytes	GSM3827125	0	0	0	0	0	0	0	0	0	0	0	0	0	0	0	0	0	0	0	0
AGTTGGTCATTTCAGG_LUNG_T06	Epithelial cells	GSM3827125	0	0	0	0	0	0	0	0	0	1	0	0	0	0	0	0	0	0	0	1
AGTTGGTGTCTCTCTG_LUNG_T06	NK cells	GSM3827125	0	0	0	0	1	0	2	0	0	1	0	0	0	0	0	0	0	0	0	0
AGTTGGTTCTAACGGT_LUNG_T06	T cells	GSM3827125	0	0	0	0	0	0	0	0	0	0	1	0	0	0	0	0	0	0	0	0
AGTTGGTTCTTTAGTC_LUNG_T06	T cells	GSM3827125	0	0	0	0	0	0	1	0	0	0	1	0	0	0	0	0	0	0	1	0
ATAACGCAGACAATAC_LUNG_T06	B cells	GSM3827125	0	0	0	0	0	0	0	0	0	0	0	0	1	0	0	0	0	0	0	0
ATAACGCAGCGTGTCC_LUNG_T06	B cells	GSM3827125	0	0	0	0	0	0	0	0	0	0	0	0	0	0	0	0	0	0	0	0
ATAACGCCACATTCGA_LUNG_T06	T cells	GSM3827125	0	0	0	0	0	0	0	0	0	0	0	0	0	0	0	0	0	0	1	0
ATAACGCCACCACGTG_LUNG_T06	B cells	GSM3827125	0	0	0	0	0	0	0	0	0	0	1	0	0	0	0	0	0	0	0	0
ATAACGCCACTGTTAG_LUNG_T06	B cells	GSM3827125	0	0	0	0	0	0	0	0	0	0	0	0	0	0	0	0	0	0	1	1
ATAACGCCAGCCAATT_LUNG_T06	B cells	GSM3827125	0	0	0	0	0	0	0	0	0	0	0	0	0	0	0	0	0	0	0	0
ATAACGCGTATGCTTG_LUNG_T06	T cells	GSM3827125	0	0	0	0	1	0	0	0	0	0	0	0	0	0	0	0	0	0	1	1
ATAAGAGAGCTAAACA_LUNG_T06	T cells	GSM3827125	0	0	0	0	0	0	0	0	0	0	0	0	0	0	0	0	0	0	0	0
ATAAGAGGTAGCCTCG_LUNG_T06	T cells	GSM3827125	0	1	0	0	0	0	0	0	0	0	0	0	0	0	0	0	0	0	0	0
ATAAGAGGTGTTCGAT_LUNG_T06	T cells	GSM3827125	0	0	0	0	0	0	0	0	0	0	0	0	0	0	0	0	0	0	0	0
ATAAGAGGTTAGTGGG_LUNG_T06	T cells	GSM3827125	1	0	0	0	0	0	2	0	0	0	0	0	0	0	0	0	0	0	1	1
ATAAGAGGTTGTGGAG_LUNG_T06	B cells	GSM3827125	0	0	0	0	0	0	0	0	0	0	0	0	0	0	0	0	0	0	0	0
ATAAGAGTCACCTCGT_LUNG_T06	B cells	GSM3827125	1	0	0	0	0	0	0	0	0	0	1	0	1	0	0	0	0	0	2	0
ATAAGAGTCGCCTGAG_LUNG_T06	T cells	GSM3827125	0	0	0	0	0	0	0	0	0	0	0	0	0	0	0	0	0	0	0	0
ATAAGAGTCGTAGGTT_LUNG_T06	Monocytes	GSM3827125	0	0	0	0	0	0	0	0	0	0	0	0	0	0	0	0	0	1	0	0
ATAAGAGTCGTCTGAA_LUNG_T06	Monocytes	GSM3827125	1	0	0	0	1	0	0	0	0	0	0	0	0	0	0	1	0	0	2	1
ATAGACCAGTCGATAA_LUNG_T06	T cells	GSM3827125	0	0	0	0	0	0	0	0	0	0	0	0	0	0	0	0	0	0	0	0
ATAGACCAGTTCCACA_LUNG_T06	Monocytes	GSM3827125	0	0	0	0	0	0	0	0	0	0	0	0	0	0	0	0	0	0	0	0
ATAGACCCAGATGGCA_LUNG_T06	B cells	GSM3827125	1	0	0	0	0	0	0	0	0	0	0	0	1	0	0	0	0	0	0	0
ATAGACCCAGGGTTAG_LUNG_T06	Fibroblasts	GSM3827125	0	0	0	0	0	0	0	0	0	0	0	0	0	0	0	0	0	0	0	0
ATAGACCCATAGACTC_LUNG_T06	B cells	GSM3827125	2	0	0	0	0	0	0	0	0	0	0	0	0	0	0	0	0	0	0	0
ATAGACCGTAGGCTGA_LUNG_T06	Monocytes	GSM3827125	0	0	0	0	0	0	0	1	0	0	0	0	0	0	0	0	0	0	0	0
ATAGACCGTCAGAATA_LUNG_T06	Monocytes	GSM3827125	0	0	0	0	0	0	0	0	0	0	0	0	1	0	0	0	0	1	1	0
ATAGACCGTTTGGGCC_LUNG_T06	B cells	GSM3827125	0	0	0	0	0	0	0	0	0	0	2	0	0	0	0	0	0	0	0	0
ATAGACCTCGCTTAGA_LUNG_T06	B cells	GSM3827125	0	0	0	0	0	0	0	0	0	0	0	0	0	0	0	0	0	0	0	0
ATCACGACAGCGTAAG_LUNG_T06	B cells	GSM3827125	1	0	0	0	0	0	0	0	0	0	0	0	0	0	0	0	0	0	0	0
ATCACGAGTCCGAAGA_LUNG_T06	T cells	GSM3827125	0	0	0	0	0	0	0	0	0	0	0	0	0	0	0	0	0	0	0	0
ATCACGATCCTAGGGC_LUNG_T06	T cells	GSM3827125	0	0	0	0	0	0	1	1	0	0	0	0	1	0	0	0	0	0	0	1
ATCACGATCTTTAGGG_LUNG_T06	T cells	GSM3827125	0	0	0	0	0	0	0	0	0	0	0	0	1	0	0	1	1	0	0	0
ATCATCTAGCTGAACG_LUNG_T06	B cells	GSM3827125	0	0	0	0	0	0	0	0	0	0	0	0	0	0	0	0	0	0	1	0
ATCATCTCAAACTGCT_LUNG_T06	T cells	GSM3827125	0	0	0	0	0	0	0	0	0	0	1	0	0	0	0	0	0	0	0	0
ATCATCTTCGCGATCG_LUNG_T06	B cells	GSM3827125	0	0	0	0	0	0	0	0	0	0	1	0	0	0	0	0	0	0	0	0
ATCATCTTCGCGTAGC_LUNG_T06	T cells	GSM3827125	0	0	0	0	0	0	0	0	0	0	0	0	1	0	2	0	0	0	0	0
ATCATCTTCTGAGGGA_LUNG_T06	T cells	GSM3827125	0	0	0	0	0	0	1	0	0	3	0	0	0	0	0	0	0	0	0	0
ATCATCTTCTTCGAGA_LUNG_T06	T cells	GSM3827125	0	0	0	0	0	0	0	0	0	0	1	0	0	0	0	0	0	0	0	0
ATCATGGAGTCGCCGT_LUNG_T06	B cells	GSM3827125	0	0	0	0	0	0	0	0	0	0	0	0	0	0	0	0	0	0	0	0
ATCATGGAGTCTCGGC_LUNG_T06	T cells	GSM3827125	0	0	0	0	0	0	0	0	0	0	0	0	0	0	0	0	0	0	0	0
ATCATGGCAAGTCTGT_LUNG_T06	Monocytes	GSM3827125	0	0	0	0	0	0	0	0	0	0	0	0	0	0	0	0	0	0	0	0
ATCATGGCATGGAATA_LUNG_T06	Monocytes	GSM3827125	0	0	0	0	0	0	1	0	0	0	0	0	0	0	0	0	0	2	3	0
ATCATGGGTAATCACC_LUNG_T06	T cells	GSM3827125	1	0	0	0	0	0	0	0	0	0	0	0	0	0	0	0	0	0	0	0
ATCATGGGTCTCACCT_LUNG_T06	B cells	GSM3827125	0	0	0	0	0	0	0	0	0	0	0	0	0	0	0	0	0	0	0	0
ATCATGGTCCCGACTT_LUNG_T06	T cells	GSM3827125	0	0	1	0	0	0	0	0	0	0	0	0	0	0	0	0	0	0	0	0
ATCATGGTCGGTCCGA_LUNG_T06	Fibroblasts	GSM3827125	2	0	0	0	0	0	0	0	0	0	0	0	0	0	0	0	0	0	0	0
ATCCACCAGGCCGAAT_LUNG_T06	Monocytes	GSM3827125	0	0	0	0	0	0	1	0	0	0	1	0	1	0	0	0	0	0	2	0
ATCCACCAGTCTCCTC_LUNG_T06	T cells	GSM3827125	0	0	0	0	0	0	0	0	0	0	0	0	0	0	0	0	0	0	0	0
ATCCACCCACAGACAG_LUNG_T06	T cells	GSM3827125	0	0	0	0	0	0	0	0	0	0	0	0	0	0	0	0	0	0	0	0
ATCCACCCACTATCTT_LUNG_T06	Monocytes	GSM3827125	1	0	0	0	1	1	0	0	0	0	2	0	0	0	0	0	0	0	1	0
ATCCACCCAGGCTGAA_LUNG_T06	Monocytes	GSM3827125	0	0	0	0	0	0	0	0	0	0	0	0	0	0	0	0	0	0	0	1
ATCCACCCATTCGACA_LUNG_T06	B cells	GSM3827125	0	0	0	0	0	0	1	0	0	0	0	0	0	0	0	0	0	0	0	0
ATCCACCTCGGAATCT_LUNG_T06	T cells	GSM3827125	1	0	0	0	0	0	0	0	0	0	0	0	0	0	0	0	0	0	0	0
ATCCACCTCTGGGCCA_LUNG_T06	Monocytes	GSM3827125	0	0	0	0	0	0	0	0	0	0	0	0	0	0	0	0	0	0	0	0
ATCCGAACATTGCGGC_LUNG_T06	T cells	GSM3827125	0	0	0	0	0	0	0	0	0	0	1	0	0	0	0	0	0	0	0	0
ATCCGAAGTAGAGCTG_LUNG_T06	Epithelial cells	GSM3827125	5	0	0	0	0	0	0	0	0	0	0	0	0	0	0	0	0	0	1	0
ATCCGAATCGAATGCT_LUNG_T06	B cells	GSM3827125	0	0	0	0	0	0	1	0	0	0	0	0	0	0	0	0	0	0	0	0
ATCCGAATCGGATGGA_LUNG_T06	B cells	GSM3827125	1	0	0	0	0	0	0	0	0	0	0	0	0	0	0	0	0	0	0	0
ATCGAGTAGACAGGCT_LUNG_T06	T cells	GSM3827125	0	0	0	0	0	0	0	0	0	0	0	0	0	0	0	0	0	0	0	0
ATCGAGTAGACTGTAA_LUNG_T06	T cells	GSM3827125	1	0	0	0	1	0	0	0	0	1	1	0	0	0	1	0	0	0	0	0
ATCGAGTAGAGGTAGA_LUNG_T06	T cells	GSM3827125	0	0	0	0	0	0	0	0	0	0	0	0	0	0	0	0	0	0	0	0
ATCGAGTCATGCAATC_LUNG_T06	B cells	GSM3827125	0	0	0	0	0	0	0	0	0	0	1	0	0	0	1	0	0	0	0	0
ATCGAGTGTACCCAAT_LUNG_T06	Monocytes	GSM3827125	0	0	0	0	0	0	0	0	0	0	0	0	0	0	0	0	0	0	0	0
ATCGAGTGTTCGAATC_LUNG_T06	B cells	GSM3827125	0	0	0	0	0	0	0	0	0	0	0	0	0	0	0	0	0	0	0	0
ATCTACTAGCAGGCTA_LUNG_T06	Monocytes	GSM3827125	0	0	0	0	0	1	0	0	2	0	2	0	0	0	0	0	0	0	0	0
ATCTACTAGCTAACAA_LUNG_T06	T cells	GSM3827125	0	0	0	0	0	0	0	0	0	0	0	0	0	0	1	0	0	0	0	0
ATCTACTAGCTCCTCT_LUNG_T06	T cells	GSM3827125	0	0	0	0	0	0	0	0	0	1	0	0	0	0	0	0	0	0	0	0
ATCTACTCACGAAGCA_LUNG_T06	Monocytes	GSM3827125	0	0	0	0	0	0	0	0	0	0	0	0	0	0	0	0	0	0	0	0
ATCTACTTCACTCCTG_LUNG_T06	NK cells	GSM3827125	0	0	0	0	0	0	0	0	0	0	0	0	0	0	0	0	0	0	0	0
ATCTACTTCAGCGACC_LUNG_T06	B cells	GSM3827125	0	0	0	0	0	0	0	0	0	0	0	0	0	0	0	0	0	0	0	0
ATCTACTTCAGTTCGA_LUNG_T06	T cells	GSM3827125	0	0	0	0	2	0	0	0	0	0	1	0	0	0	0	0	0	0	0	0
ATCTGCCAGGTGCTAG_LUNG_T06	B cells	GSM3827125	0	0	0	0	0	0	0	0	0	0	0	0	0	0	0	0	0	0	0	0
ATCTGCCAGTTCGCGC_LUNG_T06	T cells	GSM3827125	1	0	0	0	0	0	0	1	0	0	1	0	1	0	0	0	0	0	0	0
ATCTGCCCATAAAGGT_LUNG_T06	NK cells	GSM3827125	0	0	0	0	0	0	0	0	0	0	1	0	0	0	0	0	0	0	0	0
ATCTGCCGTCATCCCT_LUNG_T06	T cells	GSM3827125	0	0	0	0	0	0	0	0	0	0	0	0	0	0	0	0	0	1	0	0
ATCTGCCGTCCGCTGA_LUNG_T06	T cells	GSM3827125	1	0	0	0	0	0	2	0	0	0	0	0	0	0	0	0	0	0	0	0
ATCTGCCTCCCTAATT_LUNG_T06	Fibroblasts	GSM3827125	0	0	0	0	0	0	1	0	0	0	0	0	0	0	0	0	0	0	1	0
ATCTGCCTCGCCGTGA_LUNG_T06	T cells	GSM3827125	0	0	0	0	0	0	0	0	0	0	0	0	0	0	0	0	0	1	0	0
ATCTGCCTCTGCGGCA_LUNG_T06	Monocytes	GSM3827125	0	0	0	0	0	0	0	0	2	1	0	0	0	0	1	0	0	0	0	1
ATGAGGGCACGAGGTA_LUNG_T06	T cells	GSM3827125	1	0	0	0	0	0	1	0	0	0	1	0	0	0	1	1	0	0	0	0
ATGAGGGCAGTCTTCC_LUNG_T06	B cells	GSM3827125	1	0	0	0	0	0	1	0	0	0	0	0	1	0	0	0	0	0	0	0
ATGAGGGCATAACCTG_LUNG_T06	T cells	GSM3827125	2	0	0	0	0	1	1	0	0	0	0	0	0	0	0	0	0	0	0	0
ATGAGGGGTCGGCACT_LUNG_T06	T cells	GSM3827125	0	0	0	0	0	0	1	0	0	0	0	0	0	0	0	0	0	0	0	0
ATGAGGGGTCGGGTCT_LUNG_T06	T cells	GSM3827125	0	0	0	0	0	0	0	0	0	0	1	0	0	0	0	0	0	0	0	0
ATGAGGGTCAAGGTAA_LUNG_T06	NK cells	GSM3827125	0	0	0	0	0	0	0	0	0	0	0	0	1	0	0	0	0	0	0	0
ATGAGGGTCCCATTAT_LUNG_T06	Fibroblasts	GSM3827125	1	0	0	0	0	0	3	0	0	0	0	0	0	0	0	0	0	0	1	0
ATGCGATAGACTCGGA_LUNG_T06	T cells	GSM3827125	0	0	0	0	0	0	0	0	0	0	0	0	0	0	0	0	0	0	0	0
ATGCGATAGCCAGTAG_LUNG_T06	T cells	GSM3827125	0	0	0	0	0	0	0	0	0	0	0	0	0	0	0	0	0	0	0	0
ATGCGATCACAGGAGT_LUNG_T06	Fibroblasts	GSM3827125	0	0	0	0	0	0	0	0	0	0	0	0	0	0	0	0	0	1	1	0
ATGCGATCAGTTTACG_LUNG_T06	T cells	GSM3827125	0	0	0	0	0	0	0	0	0	0	0	0	0	0	0	0	0	0	0	0
ATGCGATGTAGGGTAC_LUNG_T06	Epithelial cells	GSM3827125	0	0	0	0	0	0	1	0	1	1	0	0	1	0	0	0	0	0	1	0
ATGCGATGTCAGAAGC_LUNG_T06	Monocytes	GSM3827125	0	2	0	0	0	0	0	0	0	0	0	0	0	0	0	0	0	1	0	0
ATGCGATGTCGCTTTC_LUNG_T06	T cells	GSM3827125	0	0	0	0	0	0	0	0	0	0	0	0	0	0	0	0	0	0	0	0
ATGCGATTCTCTGTCG_LUNG_T06	Monocytes	GSM3827125	0	0	0	0	0	0	0	0	0	0	1	0	0	0	0	0	0	0	0	0
ATGGGAGAGTGAACGC_LUNG_T06	T cells	GSM3827125	0	0	0	0	0	0	0	0	0	0	0	0	0	0	0	0	0	0	0	0
ATGGGAGCAGCCTTTC_LUNG_T06	T cells	GSM3827125	0	1	0	0	0	0	0	0	0	1	0	0	0	0	0	1	0	0	0	0
ATGGGAGCATCACCCT_LUNG_T06	T cells	GSM3827125	0	0	0	0	0	0	0	0	0	0	0	0	0	0	0	0	0	0	0	0
ATGTGTGAGGTGTTAA_LUNG_T06	B cells	GSM3827125	1	0	0	0	0	0	0	0	0	0	0	0	0	0	1	0	0	0	0	1
ATGTGTGAGTTAGGTA_LUNG_T06	T cells	GSM3827125	0	0	0	0	0	0	0	0	0	0	0	0	0	0	0	0	0	0	0	0
ATGTGTGCAACTGCTA_LUNG_T06	B cells	GSM3827125	0	0	0	0	0	0	0	0	0	0	1	0	0	0	0	0	0	0	0	0
ATGTGTGCACCAGTTA_LUNG_T06	T cells	GSM3827125	0	0	0	0	0	0	1	0	0	0	0	0	0	0	0	0	0	0	0	0
ATGTGTGGTAGAGGAA_LUNG_T06	T cells	GSM3827125	0	0	0	0	0	0	1	0	0	0	1	0	0	0	0	0	0	0	0	0
ATTACTCGTATAGTAG_LUNG_T06	T cells	GSM3827125	2	0	0	0	0	0	0	0	0	0	0	0	1	0	0	0	0	0	0	0
ATTACTCGTCACCTAA_LUNG_T06	Monocytes	GSM3827125	0	0	0	0	0	0	0	0	0	1	1	0	2	0	0	0	0	0	2	0
ATTACTCGTCTGCCAG_LUNG_T06	T cells	GSM3827125	0	0	0	0	1	0	0	0	0	0	0	0	0	0	0	0	0	0	0	0
ATTACTCTCAGCTGGC_LUNG_T06	Monocytes	GSM3827125	0	0	0	0	0	0	1	0	0	1	0	0	0	0	0	1	0	0	0	0
ATTACTCTCTTGTACT_LUNG_T06	T cells	GSM3827125	0	0	0	0	0	0	0	0	0	1	0	0	0	0	0	0	0	0	0	0
ATTATCCAGCGATCCC_LUNG_T06	T cells	GSM3827125	0	0	0	0	0	0	0	0	0	0	0	0	1	0	0	0	0	0	0	0
ATTATCCAGCGGCTTC_LUNG_T06	T cells	GSM3827125	0	0	0	0	0	0	0	0	0	0	1	0	0	0	0	0	0	0	0	0
ATTATCCAGTCATGCT_LUNG_T06	B cells	GSM3827125	0	0	0	0	0	0	0	0	0	0	2	0	0	0	0	0	0	0	0	0
ATTATCCCACCCATGG_LUNG_T06	B cells	GSM3827125	0	0	1	0	0	0	0	0	0	0	0	0	0	0	0	0	0	0	0	0
ATTATCCGTGCCTGGT_LUNG_T06	T cells	GSM3827125	0	0	0	0	0	0	0	0	0	0	0	0	0	0	0	0	0	0	0	0
ATTATCCTCGGAGGTA_LUNG_T06	T cells	GSM3827125	0	0	0	0	0	0	0	0	0	0	0	0	0	0	0	0	0	0	0	0
ATTCTACAGCGATAGC_LUNG_T06	T cells	GSM3827125	0	0	0	0	1	0	0	0	0	0	0	1	0	0	0	0	0	0	0	0
ATTCTACGTCCAGTTA_LUNG_T06	Fibroblasts	GSM3827125	0	0	0	0	0	0	0	0	0	0	0	0	0	0	0	0	0	0	0	0
ATTCTACTCAAACCAC_LUNG_T06	Monocytes	GSM3827125	0	0	0	0	0	0	0	0	0	0	0	0	0	0	0	0	0	0	0	0
ATTCTACTCAGCTTAG_LUNG_T06	T cells	GSM3827125	0	0	0	0	0	0	2	0	0	0	0	0	0	0	0	0	0	0	0	0
ATTGGACAGAAACCTA_LUNG_T06	NK cells	GSM3827125	0	0	0	0	0	0	0	0	0	0	0	0	0	0	0	0	0	0	0	0
ATTGGACAGTACGATA_LUNG_T06	Fibroblasts	GSM3827125	0	0	0	0	0	0	1	0	1	0	1	0	0	0	1	1	0	0	1	0
ATTGGACAGTGTACCT_LUNG_T06	Monocytes	GSM3827125	0	0	0	0	0	0	1	0	0	1	0	0	2	0	0	0	0	0	3	0
ATTGGACGTGGGTCAA_LUNG_T06	T cells	GSM3827125	0	0	0	0	0	0	0	0	0	0	0	0	2	0	0	0	0	0	0	0
ATTGGACTCAGGATCT_LUNG_T06	B cells	GSM3827125	0	0	0	0	0	0	0	0	0	0	0	0	0	0	0	0	0	0	0	0
ATTGGTGAGAGACTTA_LUNG_T06	B cells	GSM3827125	0	0	0	0	0	0	0	0	0	0	0	0	0	0	1	0	0	0	0	0
ATTGGTGAGCCTTGAT_LUNG_T06	Epithelial cells	GSM3827125	0	0	0	0	0	0	1	1	0	0	0	0	0	0	0	0	0	0	0	0
ATTGGTGAGGATGGAA_LUNG_T06	Fibroblasts	GSM3827125	1	0	0	0	0	0	1	0	0	0	0	0	1	0	0	0	0	1	1	0
ATTGGTGAGGCAATTA_LUNG_T06	T cells	GSM3827125	0	0	0	0	0	0	0	0	0	0	0	0	1	0	0	0	0	0	0	0
ATTGGTGAGGGCTCTC_LUNG_T06	Monocytes	GSM3827125	1	0	0	0	0	0	0	0	0	0	1	0	1	0	0	0	0	0	0	0
ATTGGTGAGGTTCCTA_LUNG_T06	Monocytes	GSM3827125	0	0	0	0	0	0	1	0	0	0	0	0	0	0	0	0	0	0	0	0
ATTGGTGCACCTCGTT_LUNG_T06	B cells	GSM3827125	1	0	0	0	0	0	0	0	0	0	0	0	0	0	0	0	0	0	0	0
ATTGGTGCAGTATAAG_LUNG_T06	NK cells	GSM3827125	0	0	0	0	0	0	0	0	0	0	0	0	0	0	0	0	0	0	0	0
ATTGGTGCATCTCCCA_LUNG_T06	T cells	GSM3827125	0	0	0	0	0	0	0	0	0	0	0	0	0	0	0	0	0	0	0	0
ATTGGTGGTGCGGTAA_LUNG_T06	Monocytes	GSM3827125	0	0	0	0	0	0	0	0	0	0	0	0	0	0	0	0	0	0	0	0
ATTTCTGAGGTTCCTA_LUNG_T06	T cells	GSM3827125	0	0	0	0	0	0	0	0	0	0	1	0	0	0	0	0	0	0	0	0
ATTTCTGCAGGGAGAG_LUNG_T06	Epithelial cells	GSM3827125	0	1	0	0	0	0	0	0	1	1	0	0	0	0	0	0	0	0	0	0
ATTTCTGCATTCTTAC_LUNG_T06	T cells	GSM3827125	1	0	0	0	0	0	0	0	0	0	0	0	0	0	1	0	0	0	0	0
ATTTCTGTCATCGCTC_LUNG_T06	Fibroblasts	GSM3827125	1	0	0	0	0	0	1	0	0	2	0	0	0	0	0	0	0	1	0	0
ATTTCTGTCTACTATC_LUNG_T06	T cells	GSM3827125	0	0	0	0	2	0	0	0	0	0	1	0	0	0	0	0	0	0	1	0
CAACCAAAGCCACCTG_LUNG_T06	T cells	GSM3827125	0	0	0	0	0	0	0	0	0	0	0	0	0	0	0	0	0	0	0	0
CAACCAAAGGACCACA_LUNG_T06	Monocytes	GSM3827125	0	0	0	0	0	0	0	1	0	0	0	0	0	0	0	0	0	0	0	0
CAACCAACAACGCACC_LUNG_T06	T cells	GSM3827125	0	0	0	0	0	0	0	0	0	0	0	0	0	0	0	0	0	0	0	0
CAACCAACATGCATGT_LUNG_T06	T cells	GSM3827125	0	0	0	0	0	0	0	0	0	1	0	0	0	0	0	0	0	0	0	0
CAACCAACATTTCAGG_LUNG_T06	Monocytes	GSM3827125	0	0	0	0	0	0	1	0	0	0	1	0	1	0	0	0	0	0	1	0
CAACCAATCCTGTAGA_LUNG_T06	T cells	GSM3827125	0	0	0	0	0	0	0	0	0	0	0	0	0	0	0	0	0	0	0	0
CAACCTCCAACTGGCC_LUNG_T06	Monocytes	GSM3827125	0	0	0	0	0	0	0	0	0	0	0	0	0	0	0	0	0	0	0	0
CAACCTCCAGACTCGC_LUNG_T06	T cells	GSM3827125	0	0	0	0	0	0	0	0	0	1	0	0	0	0	0	0	0	0	0	0
CAACCTCTCAAACGGG_LUNG_T06	T cells	GSM3827125	0	0	0	0	0	0	0	0	0	1	0	0	0	0	0	0	0	0	0	0
CAACCTCTCGTTGCCT_LUNG_T06	Monocytes	GSM3827125	0	0	0	0	0	0	0	0	0	0	0	0	0	0	0	0	0	2	0	0
CAACTAGCAGATCGGA_LUNG_T06	T cells	GSM3827125	0	0	0	0	0	0	0	0	0	0	0	0	1	0	0	0	0	0	1	0
CAACTAGTCAACGCTA_LUNG_T06	T cells	GSM3827125	0	0	0	0	0	0	0	0	0	0	0	0	0	0	0	0	0	0	0	0
CAACTAGTCTCCAGGG_LUNG_T06	T cells	GSM3827125	0	0	0	0	0	0	0	0	0	0	0	0	0	0	0	0	0	1	0	0
CAAGAAAAGTTAAGTG_LUNG_T06	T cells	GSM3827125	1	0	0	0	0	0	0	0	0	0	0	0	0	0	0	0	0	0	0	0
CAAGAAAAGTTACGGG_LUNG_T06	T cells	GSM3827125	0	0	0	0	0	0	0	0	0	0	0	0	0	0	0	0	0	0	0	0
CAAGAAACAATGGACG_LUNG_T06	Monocytes	GSM3827125	0	0	0	0	0	0	0	0	0	0	0	0	0	0	0	0	0	0	0	0
CAAGAAAGTACAGCAG_LUNG_T06	B cells	GSM3827125	0	0	0	0	0	0	0	0	0	0	0	0	2	0	0	0	0	0	0	0
CAAGAAAGTTTAAGCC_LUNG_T06	Monocytes	GSM3827125	0	1	0	0	0	0	1	0	0	0	1	0	0	0	0	1	0	0	1	0
CAAGAAATCAACCAAC_LUNG_T06	T cells	GSM3827125	1	0	0	0	0	0	0	0	0	1	0	0	0	0	2	0	0	0	1	0
CAAGAAATCCTAGGGC_LUNG_T06	Monocytes	GSM3827125	2	0	0	0	0	1	0	0	0	0	0	0	0	0	0	0	0	0	1	0
CAAGAAATCTACCTGC_LUNG_T06	T cells	GSM3827125	0	0	0	0	1	0	0	0	0	0	0	0	0	0	0	0	0	0	0	0
CAAGAAATCTCCTATA_LUNG_T06	Monocytes	GSM3827125	0	0	0	0	0	0	0	0	0	0	0	0	0	0	0	0	0	0	0	0
CAAGATCAGTTGAGTA_LUNG_T06	Epithelial cells	GSM3827125	0	0	0	0	0	0	0	0	0	1	0	0	0	0	0	0	0	0	0	0
CAAGATCCAGCATGAG_LUNG_T06	NK cells	GSM3827125	0	0	0	0	0	0	0	0	0	0	0	0	0	0	0	0	0	0	0	0
CAAGATCGTAAGTTCC_LUNG_T06	Monocytes	GSM3827125	1	0	1	0	0	0	1	0	0	0	0	0	0	0	0	0	0	1	3	0
CAAGATCGTAGCCTAT_LUNG_T06	Fibroblasts	GSM3827125	1	0	0	0	0	0	0	0	0	0	1	0	0	0	0	0	0	1	0	0
CAAGATCTCTTAGAGC_LUNG_T06	T cells	GSM3827125	0	0	0	0	0	0	0	0	0	0	0	0	1	0	1	0	0	0	0	0
CAAGGCCAGAATAGGG_LUNG_T06	T cells	GSM3827125	0	0	0	0	1	0	0	0	0	0	0	0	0	0	1	0	0	1	0	0
CAAGGCCAGAGGTTGC_LUNG_T06	T cells	GSM3827125	1	0	0	0	0	0	0	0	0	0	1	0	0	0	0	0	0	0	0	0
CAAGGCCCAAAGGTGC_LUNG_T06	T cells	GSM3827125	0	0	0	0	0	0	0	0	1	0	0	0	0	0	0	0	0	0	0	0
CAAGGCCGTAGCTCCG_LUNG_T06	Monocytes	GSM3827125	0	0	0	0	0	0	0	0	0	2	0	0	0	0	0	0	0	0	2	0
CAAGTTGAGATCACGG_LUNG_T06	T cells	GSM3827125	0	0	0	0	1	0	0	0	0	0	0	0	0	0	0	0	0	0	0	0
CAAGTTGAGCTGTTCA_LUNG_T06	Monocytes	GSM3827125	0	0	0	0	0	0	0	0	0	0	0	0	1	0	0	0	0	0	0	0
CAAGTTGCAGGTCCAC_LUNG_T06	T cells	GSM3827125	0	0	0	0	0	0	1	0	0	0	1	0	0	0	0	0	0	1	0	0
CAAGTTGGTGTAACGG_LUNG_T06	T cells	GSM3827125	0	0	0	0	2	0	0	0	0	0	1	0	0	0	1	0	0	0	0	0
CAAGTTGGTTGCCTCT_LUNG_T06	Monocytes	GSM3827125	0	0	0	0	0	0	0	0	0	1	0	0	0	0	0	1	0	0	0	0
CAAGTTGTCTTGCAAG_LUNG_T06	T cells	GSM3827125	0	0	0	0	0	0	0	0	0	0	0	0	0	0	0	0	0	0	0	0
CACAAACGTTACCAGT_LUNG_T06	T cells	GSM3827125	0	0	0	0	0	0	0	0	0	0	0	0	0	0	0	0	0	0	0	0
CACAAACGTTCCCTTG_LUNG_T06	T cells	GSM3827125	0	0	0	0	0	0	0	0	0	1	0	0	0	0	0	0	0	0	0	0
CACAAACTCGCACTCT_LUNG_T06	T cells	GSM3827125	0	0	0	0	0	0	0	0	0	0	0	0	0	0	0	0	0	0	1	0
CACAAACTCGCCGTGA_LUNG_T06	Monocytes	GSM3827125	0	0	0	0	0	0	0	0	0	0	0	0	1	0	0	0	0	0	0	0
CACACAAAGAATCTCC_LUNG_T06	T cells	GSM3827125	0	0	0	0	0	0	0	0	0	0	0	0	0	0	0	0	0	0	0	0
CACACAAAGAGCTGGT_LUNG_T06	Epithelial cells	GSM3827125	1	0	0	0	0	0	1	0	0	0	1	0	0	0	0	1	0	0	1	0
CACACAAAGCCTTGAT_LUNG_T06	T cells	GSM3827125	0	0	0	0	0	0	0	0	0	0	1	0	0	0	0	0	0	0	0	0
CACACAACAATGTTGC_LUNG_T06	Fibroblasts	GSM3827125	0	0	0	0	0	0	0	0	0	0	0	0	1	0	1	0	0	0	1	1
CACACAACATCCTAGA_LUNG_T06	T cells	GSM3827125	0	0	0	0	1	0	0	0	0	1	0	0	0	0	2	0	0	0	0	0
CACACAAGTAGAGGAA_LUNG_T06	B cells	GSM3827125	0	0	0	0	0	0	0	0	0	0	0	0	0	0	0	0	0	0	0	0
CACACAATCCAACCAA_LUNG_T06	Fibroblasts	GSM3827125	1	0	0	0	0	0	0	0	0	0	0	0	0	0	0	0	0	0	0	0
CACACAATCGATCCCT_LUNG_T06	T cells	GSM3827125	0	0	0	0	0	0	0	0	0	0	0	0	0	0	0	0	0	0	0	0
CACACCTAGAAGAAGC_LUNG_T06	NK cells	GSM3827125	0	0	0	0	0	0	0	0	0	0	0	0	0	0	0	0	0	0	0	0
CACACCTAGAGTCGGT_LUNG_T06	Monocytes	GSM3827125	0	0	1	0	0	0	0	0	1	0	1	0	2	0	1	0	0	1	1	2
CACACCTCAACACCCG_LUNG_T06	Endothelial cells	GSM3827125	0	0	0	0	0	0	0	0	0	0	0	0	1	0	0	1	0	0	0	0
CACACCTCAAGTAGTA_LUNG_T06	T cells	GSM3827125	0	0	0	0	0	0	0	0	0	0	0	0	0	0	0	0	0	1	0	0
CACACCTCAAGTCTGT_LUNG_T06	NK cells	GSM3827125	0	0	0	0	0	0	0	0	0	2	0	0	0	0	0	0	0	0	2	0
CACACCTCACAAGTAA_LUNG_T06	B cells	GSM3827125	2	0	0	0	0	0	0	0	0	0	0	0	1	0	0	0	0	0	0	0
CACACCTGTCCTCCAT_LUNG_T06	T cells	GSM3827125	0	0	0	0	0	0	0	0	0	0	0	0	0	0	0	0	0	0	0	0
CACACTCCAATGACCT_LUNG_T06	NK cells	GSM3827125	0	0	0	0	0	0	0	0	1	0	0	0	0	0	0	0	0	0	0	0
CACACTCTCTCTGAGA_LUNG_T06	Endothelial cells	GSM3827125	0	0	0	0	0	0	0	0	0	0	0	0	0	0	0	0	0	0	1	0
CACAGGCAGAGTAATC_LUNG_T06	NK cells	GSM3827125	0	0	0	0	0	0	0	0	0	0	0	0	0	0	0	0	0	0	0	1
CACAGGCAGCGTTTAC_LUNG_T06	T cells	GSM3827125	0	0	0	0	0	0	0	0	0	0	0	0	0	0	0	0	0	0	0	0
CACAGGCAGGACGAAA_LUNG_T06	B cells	GSM3827125	0	0	0	0	0	0	0	0	0	0	0	0	0	0	0	0	0	0	0	0
CACAGGCAGTGACATA_LUNG_T06	T cells	GSM3827125	0	0	0	0	0	0	0	0	0	0	1	0	0	0	0	0	0	0	0	0
CACAGGCCAAACTGCT_LUNG_T06	Monocytes	GSM3827125	0	1	0	0	0	0	0	0	0	0	0	0	0	0	0	0	0	0	0	0
CACAGGCCACTCGACG_LUNG_T06	T cells	GSM3827125	0	0	0	0	0	0	0	0	0	0	0	0	0	0	0	0	0	0	0	0
CACAGGCGTTCCCTTG_LUNG_T06	Monocytes	GSM3827125	0	0	1	0	0	0	0	0	0	1	0	0	1	0	0	0	0	0	2	0
CACAGTAAGCGATGAC_LUNG_T06	Monocytes	GSM3827125	3	0	1	0	0	0	3	0	0	4	5	0	2	0	0	0	0	6	4	1
CACAGTACACAACGTT_LUNG_T06	T cells	GSM3827125	0	0	0	0	0	0	0	0	0	0	0	0	0	0	0	0	0	0	0	0
CACAGTAGTAAGGGCT_LUNG_T06	Monocytes	GSM3827125	2	0	0	0	0	0	0	0	0	0	0	0	0	0	0	0	0	0	2	0
CACAGTAGTACTTGAC_LUNG_T06	T cells	GSM3827125	0	0	0	0	0	0	0	0	0	0	0	0	0	0	0	0	0	0	0	0
CACAGTAGTATCTGCA_LUNG_T06	Monocytes	GSM3827125	0	0	0	0	0	0	0	0	0	1	0	0	0	0	1	0	0	0	2	0
CACAGTAGTCCATCCT_LUNG_T06	NK cells	GSM3827125	0	0	0	0	0	0	0	0	0	1	0	0	0	0	0	0	0	0	0	0
CACAGTAGTGTGAAAT_LUNG_T06	T cells	GSM3827125	0	0	0	0	0	0	0	0	0	0	0	0	0	0	0	0	0	0	0	0
CACATAGAGACAAAGG_LUNG_T06	NK cells	GSM3827125	0	0	0	0	0	0	0	0	0	0	0	0	1	0	0	0	0	0	0	0
CACATAGGTAGGGACT_LUNG_T06	T cells	GSM3827125	0	0	0	0	0	0	0	0	0	0	0	0	0	0	0	0	0	0	0	0
CACATAGGTTCTGAAC_LUNG_T06	T cells	GSM3827125	0	0	0	0	0	0	0	0	0	0	0	0	0	0	0	0	0	0	0	0
CACATTTAGCAGGTCA_LUNG_T06	T cells	GSM3827125	0	0	0	0	0	0	0	0	0	0	0	0	0	0	0	0	0	0	0	0
CACATTTAGGAATGGA_LUNG_T06	Monocytes	GSM3827125	1	0	0	0	0	0	0	0	0	0	2	0	0	0	0	0	0	1	1	0
CACATTTCACCGGAAA_LUNG_T06	Monocytes	GSM3827125	0	0	0	0	0	0	0	0	0	0	0	0	0	0	0	0	0	0	0	0
CACATTTGTGCTGTAT_LUNG_T06	Monocytes	GSM3827125	0	0	0	0	0	0	0	0	0	2	0	0	1	0	0	0	0	0	1	0
CACATTTGTTCGAATC_LUNG_T06	T cells	GSM3827125	0	0	0	0	0	0	0	0	0	0	0	0	0	0	0	0	0	0	0	0
CACATTTGTTGAGTTC_LUNG_T06	T cells	GSM3827125	0	0	0	0	0	0	1	0	0	1	1	0	0	0	0	0	0	0	0	0
CACATTTTCATCGCTC_LUNG_T06	B cells	GSM3827125	1	0	0	0	0	0	0	0	0	0	0	0	0	0	1	0	0	1	0	0
CACATTTTCGACCAGC_LUNG_T06	Monocytes	GSM3827125	0	0	0	0	0	0	0	0	0	0	0	0	1	0	0	0	0	0	2	0
CACCACTAGGCACATG_LUNG_T06	B cells	GSM3827125	0	0	0	0	0	0	0	0	0	0	0	0	0	0	0	0	0	0	0	0
CACCACTCACGGCCAT_LUNG_T06	B cells	GSM3827125	0	0	0	0	0	0	0	0	0	1	0	0	0	0	0	0	0	0	0	0
CACCACTCATTGGCGC_LUNG_T06	T cells	GSM3827125	1	0	0	0	0	0	0	0	0	0	0	0	0	0	0	0	0	0	0	0
CACCACTGTCCGACGT_LUNG_T06	Monocytes	GSM3827125	0	0	0	0	0	0	0	0	0	0	0	1	1	0	0	0	0	0	2	0
CACCACTGTGAAGGCT_LUNG_T06	T cells	GSM3827125	0	0	0	0	1	0	0	0	0	0	0	0	0	0	0	0	0	0	0	0
CACCACTGTTGTGGCC_LUNG_T06	B cells	GSM3827125	0	0	0	0	0	0	1	0	0	1	0	0	0	0	0	0	0	0	0	0
CACCACTTCTGCTGCT_LUNG_T06	T cells	GSM3827125	1	0	0	0	0	0	0	0	0	0	0	0	2	0	1	0	0	0	0	0
CACCAGGAGCGACGTA_LUNG_T06	T cells	GSM3827125	0	0	0	0	0	0	0	0	0	0	1	0	0	0	0	0	0	0	0	0
CACCAGGCATACTACG_LUNG_T06	T cells	GSM3827125	0	0	0	0	0	0	0	0	0	0	1	0	0	0	0	0	0	0	0	0
CACCAGGGTACCAGTT_LUNG_T06	T cells	GSM3827125	1	0	0	0	4	0	2	0	0	0	0	0	0	0	0	0	0	0	0	0
CACCAGGTCACCCGAG_LUNG_T06	Monocytes	GSM3827125	1	0	0	0	0	0	0	0	0	0	1	0	0	0	0	0	0	1	1	0
CACCAGGTCGTACGGC_LUNG_T06	T cells	GSM3827125	0	0	0	0	0	0	0	0	0	0	0	0	0	0	0	0	0	0	0	0
CACCTTGAGACTAGAT_LUNG_T06	T cells	GSM3827125	0	0	0	0	0	0	0	0	0	0	0	0	0	0	0	0	0	0	1	0
CACCTTGAGATAGCAT_LUNG_T06	T cells	GSM3827125	2	0	0	0	0	0	0	0	0	0	0	0	0	0	0	0	0	0	0	0
CACCTTGCAATCGAAA_LUNG_T06	T cells	GSM3827125	0	0	0	0	0	0	0	0	0	0	0	0	0	0	0	0	0	0	0	1
CACCTTGGTCCCTTGT_LUNG_T06	B cells	GSM3827125	0	0	0	0	0	0	0	0	0	0	0	0	0	0	0	0	0	0	0	0
CACCTTGGTTCACGGC_LUNG_T06	T cells	GSM3827125	1	0	0	0	0	0	0	0	0	0	1	0	0	0	0	0	0	0	0	0
CACCTTGTCACGCATA_LUNG_T06	T cells	GSM3827125	0	0	0	0	1	0	0	0	0	0	0	0	0	0	1	0	0	0	0	0
CACCTTGTCTTTCCTC_LUNG_T06	T cells	GSM3827125	0	0	0	0	0	0	0	0	0	0	0	0	0	0	0	0	0	1	0	0
CACTCCAAGACAGACC_LUNG_T06	T cells	GSM3827125	0	0	0	0	0	0	0	0	0	0	0	0	0	0	0	0	0	0	1	0
CACTCCAAGATAGGAG_LUNG_T06	Fibroblasts	GSM3827125	1	0	0	1	0	0	0	0	0	1	1	0	0	0	1	0	0	0	1	0
CACTCCAAGTCGTTTG_LUNG_T06	Epithelial cells	GSM3827125	0	0	0	0	0	0	0	0	1	0	0	0	1	0	0	1	0	1	0	0
CACTCCAGTCCAGTAT_LUNG_T06	B cells	GSM3827125	0	0	0	0	0	0	0	0	0	0	0	0	2	0	0	0	0	0	0	0
CACTCCAGTTCCAACA_LUNG_T06	T cells	GSM3827125	0	0	0	0	0	0	1	0	0	0	1	0	0	0	0	0	0	0	0	0
CACTCCATCAGTCCCT_LUNG_T06	NK cells	GSM3827125	0	0	0	0	0	0	0	0	0	0	0	0	0	0	0	0	0	0	0	0
CACTCCATCTTTCCTC_LUNG_T06	Monocytes	GSM3827125	0	0	0	0	0	0	0	2	0	3	0	0	0	0	0	0	0	0	1	1
CAGAATCAGAAACCAT_LUNG_T06	T cells	GSM3827125	0	0	0	0	0	0	0	0	0	0	0	0	0	0	0	0	0	0	1	0
CAGAATCCAAGTCTGT_LUNG_T06	Monocytes	GSM3827125	1	0	0	0	0	0	3	0	0	0	1	0	0	0	0	0	0	0	0	0
CAGAATCCATTGGCGC_LUNG_T06	Monocytes	GSM3827125	0	0	0	0	0	0	1	0	0	0	1	0	0	0	0	1	0	1	2	0
CAGAGAGAGAATGTGT_LUNG_T06	Monocytes	GSM3827125	0	0	0	0	0	0	0	0	0	0	0	0	0	0	0	0	0	0	0	0
CAGAGAGAGAGACGAA_LUNG_T06	T cells	GSM3827125	0	0	0	0	0	0	0	0	0	0	1	0	0	0	0	0	0	0	1	0
CAGAGAGAGTCATCCA_LUNG_T06	T cells	GSM3827125	0	0	0	0	0	0	0	0	0	0	0	0	0	0	0	0	0	0	0	0
CAGAGAGCACGGTTTA_LUNG_T06	Monocytes	GSM3827125	1	0	0	0	0	0	0	0	0	0	0	0	0	0	1	0	0	0	0	0
CAGAGAGGTAAATGAC_LUNG_T06	T cells	GSM3827125	0	0	0	0	0	0	0	0	0	0	0	0	0	0	0	0	0	0	0	0
CAGAGAGGTATCACCA_LUNG_T06	B cells	GSM3827125	0	0	0	0	0	0	0	0	0	0	0	0	0	0	0	0	0	0	0	0
CAGAGAGGTCGATTGT_LUNG_T06	T cells	GSM3827125	0	0	0	0	0	1	0	0	0	0	0	0	0	0	0	0	0	0	0	0
CAGAGAGGTCTCTCGT_LUNG_T06	T cells	GSM3827125	2	0	0	0	0	0	0	0	0	0	0	0	1	0	0	0	0	0	0	0
CAGAGAGGTGTGCCTG_LUNG_T06	T cells	GSM3827125	0	0	0	0	0	0	0	0	0	0	1	0	1	0	0	0	0	0	0	0
CAGAGAGGTTACCGAT_LUNG_T06	Monocytes	GSM3827125	0	0	0	0	0	0	0	0	0	1	1	0	0	0	0	0	0	2	1	0
CAGAGAGGTTGGAGGT_LUNG_T06	T cells	GSM3827125	0	0	0	0	0	0	0	0	0	0	1	0	0	0	0	0	0	1	0	0
CAGAGAGTCGTCCAGG_LUNG_T06	Monocytes	GSM3827125	0	0	0	0	0	0	1	0	0	0	0	0	0	0	0	0	0	0	3	0
CAGATCACAGCAGTTT_LUNG_T06	Fibroblasts	GSM3827125	1	0	0	0	0	0	0	0	0	0	1	0	3	0	1	0	0	2	0	0
CAGATCACATGCCCGA_LUNG_T06	NK cells	GSM3827125	0	0	0	0	0	0	0	0	0	0	1	0	0	0	0	0	0	0	0	0
CAGATCAGTCCAACTA_LUNG_T06	Fibroblasts	GSM3827125	1	0	0	0	0	0	0	1	0	0	0	0	1	0	1	0	0	0	0	0
CAGATCAGTGTAACGG_LUNG_T06	NK cells	GSM3827125	0	0	0	0	0	0	0	0	0	0	0	0	0	0	0	0	0	0	0	0
CAGATCATCTCGTTTA_LUNG_T06	T cells	GSM3827125	0	0	0	0	0	0	0	0	0	0	0	0	0	0	0	0	0	0	0	0
CAGATCATCTTTAGGG_LUNG_T06	Fibroblasts	GSM3827125	2	0	0	0	0	0	0	0	0	0	0	0	0	0	0	2	0	0	0	0
CAGCAGCAGCACCGCT_LUNG_T06	B cells	GSM3827125	0	0	0	0	0	0	0	0	0	0	0	0	0	0	1	0	0	0	0	0
CAGCAGCAGGGCTTCC_LUNG_T06	T cells	GSM3827125	0	0	0	0	0	0	0	0	0	0	0	0	0	0	0	0	0	0	1	0
CAGCAGCCAGCGTTCG_LUNG_T06	Monocytes	GSM3827125	0	0	0	0	0	0	0	0	0	0	0	0	0	0	0	0	0	0	1	0
CAGCAGCTCACCAGGC_LUNG_T06	T cells	GSM3827125	0	0	0	0	0	0	0	0	0	0	0	0	0	0	0	0	0	0	0	0
CAGCAGCTCCGCGGTA_LUNG_T06	T cells	GSM3827125	0	0	0	0	0	0	0	0	0	0	0	0	0	0	0	0	0	0	0	0
CAGCATAAGACTGTAA_LUNG_T06	Epithelial cells	GSM3827125	1	0	0	0	0	0	0	0	0	1	1	0	1	0	0	0	0	1	0	0
CAGCATAGTCACTTCC_LUNG_T06	T cells	GSM3827125	0	0	0	0	0	0	0	0	0	0	0	0	1	0	0	0	0	0	0	0
CAGCATAGTCTCATCC_LUNG_T06	Monocytes	GSM3827125	3	0	0	0	0	0	0	0	0	0	0	0	1	0	0	0	0	0	0	0
CAGCATAGTGCAGACA_LUNG_T06	T cells	GSM3827125	0	0	0	0	0	0	0	0	0	0	1	0	0	0	0	0	0	0	0	0
CAGCATAGTTGGTAAA_LUNG_T06	B cells	GSM3827125	0	0	0	0	0	0	0	0	0	0	0	0	0	0	0	0	0	0	0	0
CAGCATATCACGACTA_LUNG_T06	NK cells	GSM3827125	1	0	0	0	0	0	1	0	0	0	0	0	0	0	0	0	0	0	0	0
CAGCATATCATTGCGA_LUNG_T06	T cells	GSM3827125	1	0	0	0	0	0	1	0	0	0	1	0	0	0	0	0	0	0	0	0
CAGCCGACATGCTGGC_LUNG_T06	Monocytes	GSM3827125	2	0	0	0	0	0	0	0	0	0	2	0	1	0	0	0	0	1	4	0
CAGCCGAGTTCGGCAC_LUNG_T06	B cells	GSM3827125	1	0	0	0	0	0	0	0	0	0	0	0	0	0	0	0	0	0	0	0
CAGCCGATCAATAAGG_LUNG_T06	T cells	GSM3827125	0	0	0	0	1	0	0	0	0	0	0	0	0	0	0	0	0	0	0	0
CAGCGACAGGAGTTTA_LUNG_T06	Fibroblasts	GSM3827125	0	0	0	0	0	0	0	0	0	0	1	0	0	0	0	0	0	0	0	0
CAGCGACCAACACCCG_LUNG_T06	Monocytes	GSM3827125	0	0	0	0	0	0	0	0	0	0	0	0	0	0	0	0	0	1	2	0
CAGCGACGTACGCACC_LUNG_T06	T cells	GSM3827125	1	0	0	0	0	0	0	0	0	0	0	0	0	0	0	0	0	0	0	0
CAGCGACTCCGAAGAG_LUNG_T06	Fibroblasts	GSM3827125	0	0	0	0	0	0	0	0	0	0	0	0	1	0	0	0	0	0	1	0
CAGCGACTCTTGCCGT_LUNG_T06	Monocytes	GSM3827125	0	0	0	0	0	0	0	0	0	1	0	0	0	0	0	0	0	0	0	0
CAGCTAACAAACGTGG_LUNG_T06	T cells	GSM3827125	0	0	0	0	0	0	0	1	0	0	0	0	0	0	1	0	0	0	0	0
CAGCTAATCCATGAGT_LUNG_T06	T cells	GSM3827125	1	0	0	0	0	0	1	0	0	0	0	0	0	0	0	1	0	0	0	0
CAGCTAATCCTCCTAG_LUNG_T06	T cells	GSM3827125	0	0	0	0	0	0	0	0	0	0	0	0	0	0	0	0	0	0	0	0
CAGCTAATCGGGAGTA_LUNG_T06	Monocytes	GSM3827125	0	0	0	0	0	0	0	0	0	0	1	0	0	0	1	0	0	0	2	0
CAGCTGGGTCGCGAAA_LUNG_T06	T cells	GSM3827125	0	0	0	0	0	0	0	0	0	0	0	0	0	0	0	0	0	0	0	0
CAGCTGGTCAATCACG_LUNG_T06	Monocytes	GSM3827125	0	0	0	0	0	0	0	0	0	1	0	0	0	0	0	0	0	0	1	0
CAGCTGGTCCAAACAC_LUNG_T06	Monocytes	GSM3827125	0	0	1	0	0	0	0	0	0	0	0	0	3	0	0	0	0	0	0	0
CAGCTGGTCCTATGTT_LUNG_T06	T cells	GSM3827125	0	0	0	0	0	0	0	0	0	0	0	0	1	0	0	0	0	0	0	0
CAGCTGGTCTCTTGAT_LUNG_T06	Epithelial cells	GSM3827125	0	0	0	0	0	0	1	0	0	2	0	0	0	0	0	0	0	0	0	0
CAGGTGCAGAAGGTGA_LUNG_T06	Fibroblasts	GSM3827125	1	0	0	0	0	0	0	0	0	1	1	0	0	0	0	0	0	0	2	0
CAGGTGCAGATGTGTA_LUNG_T06	T cells	GSM3827125	0	0	0	0	0	0	0	0	0	0	1	0	0	0	0	0	0	0	0	0
CAGGTGCCAGTGACAG_LUNG_T06	T cells	GSM3827125	0	0	0	0	0	0	1	0	0	0	0	0	0	0	0	0	0	0	0	0
CAGGTGCGTTGATTCG_LUNG_T06	T cells	GSM3827125	0	0	0	0	0	0	0	0	0	0	0	0	0	0	0	0	0	0	0	0
CAGTAACAGAGACGAA_LUNG_T06	Fibroblasts	GSM3827125	1	0	0	0	0	0	0	0	0	0	0	0	0	0	0	0	0	0	0	0
CAGTAACAGTCCATAC_LUNG_T06	T cells	GSM3827125	1	0	0	0	0	0	0	0	0	0	0	0	0	0	0	0	0	0	0	0
CAGTAACCACAGGCCT_LUNG_T06	B cells	GSM3827125	0	0	0	0	0	0	0	0	0	0	1	0	0	0	0	0	0	0	0	0
CAGTAACCAGCTGGCT_LUNG_T06	Monocytes	GSM3827125	1	0	0	0	0	0	0	0	0	0	0	0	0	0	0	0	0	0	2	0
CAGTAACGTTGTCTTT_LUNG_T06	B cells	GSM3827125	0	0	0	0	0	0	0	0	0	0	0	0	0	0	0	0	0	0	0	0
CAGTAACTCCACGTGG_LUNG_T06	T cells	GSM3827125	0	0	0	0	0	0	1	0	0	0	0	0	0	0	0	0	0	0	0	0
CAGTAACTCCCTAACC_LUNG_T06	T cells	GSM3827125	0	0	0	0	0	0	0	0	0	0	0	0	0	0	0	0	0	0	0	0
CAGTAACTCCTCTAGC_LUNG_T06	T cells	GSM3827125	0	0	0	0	0	0	0	0	0	0	0	0	0	0	0	0	0	0	0	0
CAGTCCTCACTGTGTA_LUNG_T06	T cells	GSM3827125	0	0	0	0	0	0	0	0	0	0	0	0	0	0	0	0	0	0	0	0
CAGTCCTCACTGTTAG_LUNG_T06	B cells	GSM3827125	1	0	0	0	0	0	0	0	0	0	0	0	0	0	0	0	0	0	0	0
CAGTCCTCATACAGCT_LUNG_T06	T cells	GSM3827125	0	1	0	0	0	0	0	0	0	0	0	0	0	0	0	0	0	0	0	0
CAGTCCTTCAAGCCTA_LUNG_T06	T cells	GSM3827125	0	0	0	0	0	0	0	0	0	0	0	0	0	0	1	0	0	0	0	0
CAGTCCTTCATAACCG_LUNG_T06	B cells	GSM3827125	1	0	0	0	0	0	0	0	0	0	0	0	0	0	0	0	0	0	0	0
CAGTCCTTCATCATTC_LUNG_T06	Fibroblasts	GSM3827125	1	0	0	0	0	0	0	0	0	0	0	0	0	0	0	0	0	0	0	0
CAGTCCTTCATGGTCA_LUNG_T06	Monocytes	GSM3827125	0	0	0	0	0	0	0	0	0	0	0	0	0	0	0	0	0	0	0	0
CAGTCCTTCCTTGCCA_LUNG_T06	B cells	GSM3827125	0	0	0	0	0	0	0	0	1	0	0	0	0	0	0	0	0	0	0	0
CATATGGAGCAATATG_LUNG_T06	B cells	GSM3827125	0	0	0	0	0	0	0	0	0	0	0	0	0	0	0	0	0	0	0	0
CATATGGAGGAGCGAG_LUNG_T06	T cells	GSM3827125	1	0	0	0	0	0	0	0	0	0	1	0	0	0	0	0	0	0	0	0
CATATGGGTAGCTTGT_LUNG_T06	T cells	GSM3827125	0	0	0	0	0	0	0	0	0	0	0	0	0	0	0	0	0	0	0	0
CATATGGGTCTGCGGT_LUNG_T06	B cells	GSM3827125	0	0	0	0	0	0	0	0	0	0	1	0	0	0	0	0	0	0	0	0
CATATGGGTGCACTTA_LUNG_T06	Fibroblasts	GSM3827125	0	0	0	0	0	0	0	0	0	0	0	0	0	0	0	0	0	0	0	1
CATATTCAGAAGGCCT_LUNG_T06	Monocytes	GSM3827125	0	0	0	0	0	0	0	0	0	0	0	0	0	0	0	0	0	0	0	0
CATATTCAGAATGTGT_LUNG_T06	NK cells	GSM3827125	0	0	0	0	0	0	1	0	0	0	0	0	0	0	0	0	0	0	0	0
CATATTCAGGCATGGT_LUNG_T06	T cells	GSM3827125	0	0	0	0	0	0	0	0	0	0	2	0	0	0	0	0	0	0	0	0
CATATTCAGGTGCACA_LUNG_T06	T cells	GSM3827125	0	0	0	0	0	0	0	0	0	0	2	0	1	0	0	0	0	0	0	0
CATATTCAGTGGTCCC_LUNG_T06	T cells	GSM3827125	1	0	0	0	0	0	0	0	0	1	0	0	0	0	0	0	0	0	0	0
CATATTCCAGTATCTG_LUNG_T06	B cells	GSM3827125	0	0	0	0	0	0	1	0	0	0	0	0	1	0	0	0	0	0	1	0
CATATTCGTAGGGTAC_LUNG_T06	T cells	GSM3827125	0	0	1	0	0	0	1	0	0	1	0	0	0	0	0	1	0	0	0	0
CATATTCGTCTAGTCA_LUNG_T06	Monocytes	GSM3827125	1	0	0	0	0	0	0	0	1	0	2	0	1	0	0	0	0	0	1	0
CATATTCGTGAAGGCT_LUNG_T06	T cells	GSM3827125	0	0	0	0	0	0	0	0	0	0	0	0	0	0	0	0	0	0	1	0
CATATTCTCCTTGGTC_LUNG_T06	B cells	GSM3827125	0	0	0	0	0	0	0	0	0	0	0	0	0	0	0	0	0	0	0	0
CATCAAGAGGCGTACA_LUNG_T06	B cells	GSM3827125	0	0	0	0	0	0	0	0	0	0	0	0	0	0	0	0	0	0	0	0
CATCAAGCAGCTCGCA_LUNG_T06	Monocytes	GSM3827125	0	0	0	0	0	0	0	0	0	0	0	0	0	0	1	0	0	0	0	0
CATCAAGGTCAGGACA_LUNG_T06	Monocytes	GSM3827125	0	0	0	0	0	0	0	0	0	0	0	0	0	0	0	0	0	0	1	0
CATCAAGGTTCCACTC_LUNG_T06	B cells	GSM3827125	0	0	0	0	0	0	0	0	0	1	0	0	0	0	0	0	0	0	0	0
CATCAAGTCAGGCAAG_LUNG_T06	Monocytes	GSM3827125	0	0	0	0	0	0	0	0	0	0	1	0	0	0	0	0	0	1	0	1
CATCAAGTCGAATCCA_LUNG_T06	Monocytes	GSM3827125	0	0	0	0	0	0	0	0	0	0	0	0	0	0	0	0	0	0	0	0
CATCAAGTCGAGGTAG_LUNG_T06	Fibroblasts	GSM3827125	2	0	0	0	0	0	0	0	1	0	0	0	0	0	0	0	0	1	0	0
CATCAGAAGTGAAGTT_LUNG_T06	B cells	GSM3827125	0	0	0	0	0	0	0	0	0	0	0	0	0	0	0	0	0	0	0	0
CATCAGAAGTGTACTC_LUNG_T06	Monocytes	GSM3827125	0	0	0	0	0	0	0	0	0	0	0	0	0	0	0	0	0	0	0	0
CATCAGAAGTGTCCCG_LUNG_T06	T cells	GSM3827125	0	0	0	0	0	0	0	0	0	0	0	0	0	0	0	0	0	0	0	0
CATCAGACACCTCGGA_LUNG_T06	Monocytes	GSM3827125	0	0	0	0	0	1	0	0	0	0	1	0	0	0	0	0	0	0	0	1
CATCAGACAGATCCAT_LUNG_T06	T cells	GSM3827125	0	0	0	0	0	0	0	0	0	0	0	0	0	0	0	0	0	0	0	0
CATCAGAGTGAGTGAC_LUNG_T06	T cells	GSM3827125	0	0	0	0	0	0	0	0	0	0	0	0	1	0	1	0	0	0	0	0
CATCCACAGACAAAGG_LUNG_T06	T cells	GSM3827125	0	0	0	0	0	0	0	0	0	0	0	0	0	0	0	0	0	0	0	0
CATCCACAGCTTCGCG_LUNG_T06	T cells	GSM3827125	1	0	0	0	2	0	0	0	0	0	0	0	0	0	1	0	0	0	0	0
CATCCACAGGCTAGAC_LUNG_T06	Monocytes	GSM3827125	0	0	0	0	0	0	0	0	0	0	1	0	1	0	0	0	0	0	0	0
CATCCACCACGGCGTT_LUNG_T06	T cells	GSM3827125	0	0	0	0	0	0	0	0	0	0	0	0	1	0	0	0	0	0	0	0
CATCCACCACTTCGAA_LUNG_T06	T cells	GSM3827125	0	0	0	0	0	0	0	0	0	1	0	0	0	0	0	0	0	0	0	0
CATCCACCAGCCAATT_LUNG_T06	NK cells	GSM3827125	0	0	0	0	0	0	0	0	0	0	0	0	0	0	0	0	0	0	0	0
CATCCACCATCAGTCA_LUNG_T06	Fibroblasts	GSM3827125	0	0	1	0	0	0	0	0	0	1	0	0	1	0	0	0	0	0	0	1
CATCCACGTCAGTGGA_LUNG_T06	T cells	GSM3827125	1	0	0	0	0	0	0	0	0	0	0	0	0	0	0	0	0	0	0	0
CATCCACTCACAACGT_LUNG_T06	Monocytes	GSM3827125	0	0	0	0	0	0	0	0	0	0	1	0	0	0	0	0	0	0	0	0
CATCGAAAGAAAGTGG_LUNG_T06	Monocytes	GSM3827125	1	0	0	0	0	0	0	0	0	1	2	0	0	0	0	0	0	0	1	0
CATCGAAAGCAAATCA_LUNG_T06	T cells	GSM3827125	0	0	0	0	0	0	0	0	0	0	0	0	0	0	0	1	0	0	0	0
CATCGAACACCGGAAA_LUNG_T06	NK cells	GSM3827125	0	0	0	0	0	0	0	0	0	0	1	0	0	0	0	0	0	0	0	0
CATCGAAGTCTCATCC_LUNG_T06	T cells	GSM3827125	0	0	0	0	0	0	0	0	0	0	0	0	0	0	0	1	0	0	0	0
CATCGAAGTTAGATGA_LUNG_T06	B cells	GSM3827125	0	0	0	0	0	0	0	0	0	0	0	0	0	0	0	0	0	0	0	0
CATCGGGAGCAGCGTA_LUNG_T06	B cells	GSM3827125	0	0	0	0	0	0	1	0	0	0	0	0	0	0	0	0	0	0	0	0
CATCGGGAGCCCTAAT_LUNG_T06	T cells	GSM3827125	0	0	0	0	0	0	0	0	0	0	0	0	0	0	0	0	0	0	0	0
CATCGGGAGCTTCGCG_LUNG_T06	B cells	GSM3827125	0	0	0	0	0	0	0	0	0	0	0	0	0	0	0	0	0	1	1	0
CATCGGGAGGCTCTTA_LUNG_T06	B cells	GSM3827125	0	0	0	0	0	0	0	0	0	0	0	0	1	0	0	0	0	0	0	0
CATCGGGCACCGATAT_LUNG_T06	T cells	GSM3827125	0	0	0	0	0	0	0	0	0	0	0	0	0	0	0	0	0	0	0	0
CATCGGGCACGGACAA_LUNG_T06	Monocytes	GSM3827125	0	0	0	0	0	0	0	0	0	0	0	0	0	0	0	0	0	1	0	0
CATCGGGGTAAACACA_LUNG_T06	Fibroblasts	GSM3827125	0	0	0	1	0	0	0	0	0	0	0	0	0	0	0	0	0	0	0	1
CATCGGGGTCGGGTCT_LUNG_T06	Monocytes	GSM3827125	1	0	0	0	0	0	0	0	0	0	0	0	1	0	0	0	0	1	2	0
CATGACAAGTATTGGA_LUNG_T06	Epithelial cells	GSM3827125	5	0	0	0	0	0	2	0	0	5	0	0	1	1	2	1	0	0	2	0
CATGACACAGCTTAAC_LUNG_T06	NK cells	GSM3827125	0	0	0	0	0	0	0	0	0	0	1	0	1	0	0	0	0	0	0	0
CATGACATCGCTAGCG_LUNG_T06	B cells	GSM3827125	0	0	0	0	0	0	0	0	0	0	0	0	0	0	0	0	0	0	0	0
CATGCCTCACTGTTAG_LUNG_T06	T cells	GSM3827125	0	0	0	0	1	0	0	0	0	0	1	0	0	0	0	0	0	0	0	0
CATGCCTCATCACGAT_LUNG_T06	Epithelial cells	GSM3827125	2	0	0	0	0	0	1	1	0	0	0	0	0	0	2	0	0	0	2	0
CATGCCTGTGATGTCT_LUNG_T06	T cells	GSM3827125	1	0	0	0	0	0	0	0	0	0	0	0	1	0	0	0	0	0	0	0
CATGCCTGTGCAGACA_LUNG_T06	Monocytes	GSM3827125	0	0	0	0	0	0	0	0	0	0	0	0	1	0	0	0	0	0	0	0
CATGCCTTCAACTCTT_LUNG_T06	B cells	GSM3827125	0	0	0	0	0	0	0	0	0	0	0	0	0	0	0	0	0	0	1	0
CATGCCTTCATCGATG_LUNG_T06	T cells	GSM3827125	0	0	0	0	0	0	1	0	0	1	0	0	0	0	0	0	0	0	0	0
CATGCCTTCCACGTGG_LUNG_T06	T cells	GSM3827125	0	0	0	0	0	0	0	0	0	0	0	0	0	0	1	1	0	0	0	2
CATGCCTTCCGTTGTC_LUNG_T06	T cells	GSM3827125	0	0	0	0	1	0	0	0	0	0	1	0	0	0	0	0	0	0	0	0
CATGCCTTCTGTCAAG_LUNG_T06	Epithelial cells	GSM3827125	1	0	0	0	0	0	0	0	0	2	0	0	0	0	1	0	0	0	0	0
CATGGCGAGATCCTGT_LUNG_T06	Monocytes	GSM3827125	0	0	0	0	0	0	0	0	0	0	1	0	0	0	0	0	0	0	1	0
CATGGCGCAGATGGCA_LUNG_T06	T cells	GSM3827125	0	0	0	0	0	0	0	0	0	1	0	0	0	0	0	0	0	0	0	0
CATGGCGGTTAAAGTG_LUNG_T06	T cells	GSM3827125	0	0	0	0	0	0	0	0	0	0	0	0	0	0	0	0	0	0	0	0
CATGGCGTCCAAACAC_LUNG_T06	Epithelial cells	GSM3827125	1	0	0	0	0	0	0	0	0	1	0	0	0	0	0	0	0	1	0	0
CATTATCCACTGTTAG_LUNG_T06	T cells	GSM3827125	0	0	0	0	0	0	1	0	0	0	1	0	0	0	0	0	0	0	0	0
CATTATCGTGGCGAAT_LUNG_T06	T cells	GSM3827125	0	0	0	0	0	0	0	0	0	0	0	0	0	0	0	0	0	0	0	0
CATTATCTCCTAAGTG_LUNG_T06	Fibroblasts	GSM3827125	0	0	0	0	0	0	0	0	0	0	0	0	0	0	0	0	0	1	0	0
CATTATCTCGCTGATA_LUNG_T06	B cells	GSM3827125	0	0	0	0	0	0	0	0	0	0	0	0	0	0	0	0	0	0	0	0
CATTCGCCACCTCGTT_LUNG_T06	Monocytes	GSM3827125	0	1	0	0	0	0	0	0	0	1	1	0	0	0	0	0	0	0	0	0
CATTCGCCAGCTGTAT_LUNG_T06	T cells	GSM3827125	0	0	0	0	0	0	0	0	0	0	0	0	0	0	0	0	0	0	0	0
CATTCGCGTAAACGCG_LUNG_T06	B cells	GSM3827125	0	0	0	0	0	0	0	0	0	1	1	0	0	0	0	0	0	0	0	0
CATTCGCTCCATGAAC_LUNG_T06	T cells	GSM3827125	0	0	0	0	0	0	0	0	1	0	0	0	1	0	0	0	0	0	0	0
CCAATCCAGAGTACCG_LUNG_T06	Monocytes	GSM3827125	1	1	0	0	0	0	0	0	0	0	2	0	0	0	1	0	0	1	0	0
CCAATCCAGGACATTA_LUNG_T06	T cells	GSM3827125	0	0	0	0	0	0	1	0	0	0	0	0	2	0	0	0	0	0	0	0
CCAATCCAGTACGTTC_LUNG_T06	Epithelial cells	GSM3827125	0	0	0	0	0	0	0	0	0	0	0	0	0	0	1	0	0	0	0	0
CCAATCCCACGAAATA_LUNG_T06	Fibroblasts	GSM3827125	2	0	1	0	0	0	0	0	0	1	1	1	0	0	0	0	0	1	0	0
CCAATCCCAGGGTTAG_LUNG_T06	Monocytes	GSM3827125	0	0	0	0	0	0	1	0	1	1	0	0	1	0	0	0	0	0	1	0
CCAATCCGTGGGTATG_LUNG_T06	T cells	GSM3827125	0	0	0	0	0	0	0	0	0	0	0	0	0	0	0	0	0	0	0	0
CCAATCCTCAACCAAC_LUNG_T06	Monocytes	GSM3827125	0	0	0	0	0	0	0	0	0	0	0	0	0	0	2	0	0	0	0	0
CCAATCCTCGGAAACG_LUNG_T06	B cells	GSM3827125	1	0	0	0	0	0	0	0	0	0	0	0	0	0	0	0	0	0	0	0
CCACCTAAGCTTTGGT_LUNG_T06	Monocytes	GSM3827125	0	0	0	0	0	0	0	0	0	1	0	0	0	0	0	0	0	0	0	0
CCACCTACAAAGGCGT_LUNG_T06	T cells	GSM3827125	0	0	0	0	0	0	0	0	0	0	0	0	0	0	0	0	0	0	1	0
CCACCTACAGCATGAG_LUNG_T06	Fibroblasts	GSM3827125	0	0	0	0	0	0	0	0	0	0	0	0	0	0	1	0	0	0	0	0
CCACCTACAGGACCCT_LUNG_T06	Fibroblasts	GSM3827125	1	1	0	0	0	0	1	0	0	0	0	0	0	0	0	0	0	0	0	0
CCACCTACATGAAGTA_LUNG_T06	NK cells	GSM3827125	1	0	0	0	0	0	0	1	0	1	0	1	0	0	0	1	0	0	0	0
CCACCTACATGCCACG_LUNG_T06	T cells	GSM3827125	0	0	0	0	0	0	0	0	0	1	1	0	0	0	0	0	0	0	0	0
CCACCTAGTAGTAGTA_LUNG_T06	T cells	GSM3827125	1	0	0	0	0	0	0	0	0	0	1	0	0	0	0	0	0	0	0	0
CCACCTAGTTCAGTAC_LUNG_T06	T cells	GSM3827125	0	0	0	0	0	0	0	0	0	0	1	0	1	0	0	0	0	0	1	0
CCACCTATCGCCCTTA_LUNG_T06	B cells	GSM3827125	1	0	0	0	0	0	1	0	0	0	1	0	0	0	0	0	0	0	0	0
CCACGGAAGCTGAACG_LUNG_T06	Monocytes	GSM3827125	0	0	0	0	0	0	1	0	0	2	0	0	0	0	0	0	0	0	4	1
CCACGGAAGGGCTCTC_LUNG_T06	T cells	GSM3827125	0	0	0	0	0	0	0	0	0	0	0	0	1	0	0	0	0	0	0	0
CCACGGAAGTGAACAT_LUNG_T06	Monocytes	GSM3827125	0	0	0	0	0	0	1	0	0	0	0	0	0	0	0	0	0	0	0	0
CCACGGAAGTGTTGAA_LUNG_T06	Monocytes	GSM3827125	0	0	0	0	0	0	0	0	0	0	0	0	1	0	0	0	0	0	0	0
CCACGGACACAGCCCA_LUNG_T06	T cells	GSM3827125	0	0	0	0	0	0	0	0	0	0	0	0	0	0	0	0	0	0	0	1
CCACGGACATAGAAAC_LUNG_T06	Monocytes	GSM3827125	0	0	0	0	0	0	0	0	0	0	0	0	0	0	0	0	0	1	0	0
CCACGGAGTAAAGTCA_LUNG_T06	T cells	GSM3827125	0	0	0	0	0	0	0	0	0	0	0	0	1	0	0	0	0	0	0	0
CCACGGAGTTAGAACA_LUNG_T06	T cells	GSM3827125	0	0	0	0	0	0	0	0	0	0	1	0	0	0	0	0	0	0	0	0
CCACGGATCTAACGGT_LUNG_T06	T cells	GSM3827125	0	0	0	0	1	0	1	0	0	0	0	0	0	0	0	0	0	0	1	0
CCACTACAGAAGGTTT_LUNG_T06	B cells	GSM3827125	0	0	0	0	0	0	0	0	0	0	0	0	0	0	0	0	0	0	0	0
CCACTACAGATGTAAC_LUNG_T06	T cells	GSM3827125	0	0	0	0	0	0	0	0	0	0	0	0	0	0	0	0	0	0	0	0
CCACTACCAATACGCT_LUNG_T06	B cells	GSM3827125	1	0	0	0	0	0	0	0	0	0	0	0	0	0	0	0	0	0	0	0
CCACTACCACACCGAC_LUNG_T06	T cells	GSM3827125	0	0	0	0	0	0	0	0	0	0	0	0	0	0	0	0	0	0	0	0
CCACTACGTATGAATG_LUNG_T06	Monocytes	GSM3827125	0	0	0	0	0	0	0	0	0	0	0	0	0	0	0	0	0	0	1	0
CCACTACGTTTGTGTG_LUNG_T06	T cells	GSM3827125	0	0	0	0	0	0	0	0	0	0	0	0	0	0	0	0	0	0	0	1
CCACTACGTTTGTTTC_LUNG_T06	T cells	GSM3827125	0	0	0	0	0	0	1	0	0	0	0	0	0	0	0	0	0	0	0	0
CCACTACTCAGCGATT_LUNG_T06	Monocytes	GSM3827125	0	0	0	0	0	0	0	0	0	0	0	0	0	0	0	0	0	0	0	0
CCACTACTCATCACCC_LUNG_T06	B cells	GSM3827125	1	0	0	0	0	0	0	0	0	0	0	0	0	0	0	0	0	0	0	0
CCACTACTCTCGGACG_LUNG_T06	T cells	GSM3827125	0	0	0	0	0	0	0	0	0	0	1	0	0	0	0	0	0	0	0	0
CCAGCGAAGCGTAGTG_LUNG_T06	T cells	GSM3827125	0	0	0	0	0	0	0	0	0	0	0	0	0	0	0	0	0	0	0	0
CCAGCGAAGGACCACA_LUNG_T06	B cells	GSM3827125	0	0	0	0	0	0	0	0	0	0	0	0	0	0	0	0	0	0	0	0
CCAGCGAAGGGTATCG_LUNG_T06	T cells	GSM3827125	0	0	0	0	0	0	0	0	0	0	0	0	0	0	0	0	0	0	0	0
CCAGCGAAGTACTTGC_LUNG_T06	Fibroblasts	GSM3827125	0	0	0	0	0	0	1	1	0	0	0	0	1	0	0	0	0	0	2	0
CCAGCGACACAACGTT_LUNG_T06	T cells	GSM3827125	1	0	0	0	0	0	0	0	0	0	0	0	0	0	0	0	0	1	0	0
CCAGCGAGTGTCTGAT_LUNG_T06	Monocytes	GSM3827125	0	0	0	0	0	0	0	0	0	0	1	0	2	0	1	0	0	0	0	0
CCAGCGAGTTTAGCTG_LUNG_T06	T cells	GSM3827125	0	0	0	0	0	0	0	0	0	0	0	0	0	0	0	0	0	0	0	0
CCAGCGATCGACGGAA_LUNG_T06	Monocytes	GSM3827125	0	0	0	0	0	0	0	0	0	1	2	0	1	0	0	0	0	0	2	0
CCAGCGATCGATAGAA_LUNG_T06	T cells	GSM3827125	0	0	0	0	0	0	1	0	0	0	0	0	0	0	0	0	0	0	0	0
CCAGCGATCTACTATC_LUNG_T06	Fibroblasts	GSM3827125	0	0	0	0	0	0	2	0	0	0	0	0	0	0	0	0	0	0	0	0
CCAGCGATCTGGCGTG_LUNG_T06	T cells	GSM3827125	0	0	0	0	0	0	0	0	0	0	1	0	0	0	0	0	0	0	0	0
CCAGCGATCTTGAGAC_LUNG_T06	Epithelial cells	GSM3827125	1	0	0	0	0	0	0	0	0	1	0	1	0	0	0	0	0	0	0	0
CCATGTCAGGGAGTAA_LUNG_T06	T cells	GSM3827125	0	0	0	0	0	0	0	0	0	0	0	0	0	0	0	0	0	0	0	0
CCATGTCAGTGGAGTC_LUNG_T06	T cells	GSM3827125	1	0	0	0	1	0	1	0	0	1	0	0	0	0	0	0	0	0	0	0
CCATGTCCAATAACGA_LUNG_T06	T cells	GSM3827125	0	0	0	0	0	0	0	0	0	0	0	0	0	0	0	0	0	0	0	0
CCATGTCCACGGCCAT_LUNG_T06	B cells	GSM3827125	0	0	0	0	0	0	0	0	0	0	0	0	0	0	0	0	0	0	0	0
CCATGTCGTACAAGTA_LUNG_T06	Epithelial cells	GSM3827125	1	0	0	0	0	0	0	0	0	0	0	0	0	0	0	1	0	0	0	0
CCATGTCGTAGCTTGT_LUNG_T06	Monocytes	GSM3827125	0	0	0	0	0	0	0	0	1	0	0	0	0	0	0	0	0	0	1	0
CCATGTCGTTCGTGAT_LUNG_T06	Monocytes	GSM3827125	1	0	0	0	0	0	0	0	0	0	1	0	0	0	0	1	0	0	0	0
CCATGTCTCTTGTACT_LUNG_T06	T cells	GSM3827125	0	0	0	0	0	0	0	0	0	0	0	0	1	0	0	0	0	0	0	0
CCATTCGAGCTGCGAA_LUNG_T06	B cells	GSM3827125	0	0	0	0	0	0	0	0	0	0	0	0	0	0	0	0	0	0	0	0
CCATTCGAGGTTACCT_LUNG_T06	T cells	GSM3827125	0	0	0	0	0	0	0	0	0	0	0	0	0	0	0	0	0	0	0	0
CCATTCGAGTCGATAA_LUNG_T06	Endothelial cells	GSM3827125	0	0	0	0	0	0	0	0	0	0	0	0	0	0	0	0	0	1	1	1
CCATTCGCAATGTTGC_LUNG_T06	Monocytes	GSM3827125	0	0	0	0	0	0	0	0	0	3	0	0	1	0	0	0	0	0	1	0
CCATTCGCACAGACAG_LUNG_T06	T cells	GSM3827125	0	0	0	0	0	0	0	0	0	0	0	0	0	0	0	0	0	0	0	0
CCATTCGCACGGTGTC_LUNG_T06	T cells	GSM3827125	0	0	0	0	0	0	0	0	0	0	0	0	0	0	0	0	0	0	0	0
CCATTCGCAGCTGCAC_LUNG_T06	T cells	GSM3827125	0	0	0	0	0	0	0	0	0	0	0	0	0	0	0	0	0	0	0	0
CCATTCGCAGTTCCCT_LUNG_T06	T cells	GSM3827125	0	0	0	0	0	0	0	0	0	0	0	0	0	0	0	0	0	0	0	0
CCATTCGTCTCCTATA_LUNG_T06	Fibroblasts	GSM3827125	0	0	0	0	0	0	0	0	0	0	0	0	2	0	0	0	0	1	1	1
CCATTCGTCTTTACGT_LUNG_T06	T cells	GSM3827125	0	0	0	0	0	0	0	0	0	0	0	0	2	0	0	0	0	0	0	0
CCCAATCAGAGCTGCA_LUNG_T06	Monocytes	GSM3827125	0	0	0	0	0	0	0	1	0	1	0	0	1	0	0	0	0	0	1	0
CCCAATCAGTTAGCGG_LUNG_T06	Monocytes	GSM3827125	1	0	0	0	0	0	0	0	0	0	2	1	0	0	1	1	0	0	2	0
CCCAATCCAAGTTAAG_LUNG_T06	Monocytes	GSM3827125	0	0	0	0	0	0	0	0	0	1	0	0	0	0	0	1	0	0	0	0
CCCAATCCAGATGAGC_LUNG_T06	T cells	GSM3827125	0	0	0	0	0	0	0	0	0	1	0	0	0	0	0	0	0	0	0	0
CCCAATCGTGGCGAAT_LUNG_T06	Fibroblasts	GSM3827125	1	0	0	0	0	0	0	0	0	0	2	0	0	0	0	0	0	0	0	0
CCCAATCGTGGTAACG_LUNG_T06	Monocytes	GSM3827125	0	0	0	0	0	0	0	0	0	0	0	0	0	0	0	0	0	0	0	0
CCCAATCTCACAAACC_LUNG_T06	T cells	GSM3827125	1	0	0	0	0	0	0	0	0	0	0	0	0	0	0	0	0	0	0	0
CCCAATCTCATTATCC_LUNG_T06	Fibroblasts	GSM3827125	0	0	0	0	0	0	1	0	0	0	0	0	0	0	0	0	0	0	0	1
CCCAATCTCTAACTGG_LUNG_T06	T cells	GSM3827125	0	0	0	0	1	0	0	0	0	0	0	0	1	0	0	0	0	0	0	0
CCCAGTTAGTGCCATT_LUNG_T06	Monocytes	GSM3827125	0	0	0	0	0	0	0	0	0	0	1	0	0	0	0	0	0	0	0	0
CCCAGTTCAGTTCCCT_LUNG_T06	T cells	GSM3827125	0	0	0	0	1	0	0	0	0	1	1	0	0	0	0	0	0	0	0	0
CCCAGTTGTACAGTTC_LUNG_T06	NK cells	GSM3827125	0	0	0	0	0	0	0	0	0	0	0	0	0	0	0	0	0	0	1	0
CCCAGTTGTTATGTGC_LUNG_T06	Monocytes	GSM3827125	0	1	0	0	0	0	0	0	0	1	0	0	1	0	1	0	0	0	0	0
CCCAGTTGTTTAGGAA_LUNG_T06	Monocytes	GSM3827125	0	0	0	0	0	0	0	0	0	1	0	0	0	0	0	0	0	0	1	0
CCCATACAGCGATATA_LUNG_T06	Monocytes	GSM3827125	0	0	0	0	0	0	0	0	0	0	1	0	0	0	1	0	0	0	0	0
CCCATACAGCGTTTAC_LUNG_T06	T cells	GSM3827125	0	0	0	0	0	0	0	0	0	0	0	0	0	0	0	0	0	0	0	0
CCCATACAGCTAGGCA_LUNG_T06	B cells	GSM3827125	0	0	0	0	0	0	0	0	0	0	0	0	0	0	0	1	0	0	0	0
CCCATACCAAGAGGCT_LUNG_T06	Monocytes	GSM3827125	0	0	0	0	0	0	0	0	0	0	0	0	0	0	0	0	0	0	0	0
CCCATACGTACCGCTG_LUNG_T06	T cells	GSM3827125	0	0	0	0	0	0	0	0	0	0	0	0	0	0	0	0	0	0	0	0
CCCATACGTGCTTCTC_LUNG_T06	T cells	GSM3827125	1	0	0	0	0	0	1	0	0	0	0	0	0	0	0	0	0	0	0	0
CCCATACTCCAGAAGG_LUNG_T06	NK cells	GSM3827125	0	0	0	0	0	0	0	0	0	0	0	0	0	0	0	0	0	0	0	1
CCCATACTCCCTAATT_LUNG_T06	T cells	GSM3827125	0	0	0	0	0	0	0	0	0	0	0	0	0	0	0	0	0	1	0	0
CCCTCCTAGATGTGGC_LUNG_T06	B cells	GSM3827125	0	0	0	0	0	0	0	0	0	1	1	0	0	0	0	0	0	0	0	0
CCCTCCTAGCTAGCCC_LUNG_T06	B cells	GSM3827125	1	0	0	0	0	0	0	0	0	0	1	0	0	0	1	0	0	0	1	0
CCCTCCTAGTGGGCTA_LUNG_T06	T cells	GSM3827125	0	0	0	0	0	0	0	0	0	0	0	0	0	0	0	0	0	0	0	0
CCCTCCTCAGGTCTCG_LUNG_T06	T cells	GSM3827125	0	0	0	0	0	0	0	0	0	0	0	0	0	0	0	0	0	0	0	0
CCCTCCTGTCCAACTA_LUNG_T06	Monocytes	GSM3827125	0	0	0	0	0	0	0	0	0	0	0	0	0	0	0	0	0	0	0	0
CCCTCCTGTTGAACTC_LUNG_T06	Monocytes	GSM3827125	1	0	0	0	0	0	0	0	0	1	0	0	0	0	0	0	0	0	3	0
CCCTCCTTCGCAAGCC_LUNG_T06	Monocytes	GSM3827125	0	0	0	0	0	0	0	0	0	0	0	0	0	0	0	0	0	0	0	0
CCCTCCTTCGTTGCCT_LUNG_T06	Monocytes	GSM3827125	0	0	0	0	0	0	0	0	0	0	0	0	0	0	0	0	0	0	0	0
CCGGGATAGAGGTAGA_LUNG_T06	T cells	GSM3827125	0	0	0	0	0	0	0	0	0	0	0	0	0	0	0	0	0	0	1	0
CCGGGATCACATGACT_LUNG_T06	B cells	GSM3827125	1	0	0	0	0	0	0	0	0	0	0	0	0	0	0	0	0	0	0	0
CCGGGATCATGCCTTC_LUNG_T06	T cells	GSM3827125	0	0	0	0	0	0	0	0	0	0	1	0	0	0	0	0	0	0	0	0
CCGGGATTCACAACGT_LUNG_T06	Fibroblasts	GSM3827125	0	0	0	0	0	0	0	0	0	0	0	0	1	0	0	0	0	0	0	0
CCGGGATTCCGTAGGC_LUNG_T06	T cells	GSM3827125	0	0	0	0	0	0	0	0	0	1	0	0	0	0	0	0	0	0	0	0
CCGGTAGAGATGTCGG_LUNG_T06	T cells	GSM3827125	1	0	0	0	0	0	0	0	0	0	0	0	0	0	0	0	0	0	1	0
CCGGTAGCAATCCGAT_LUNG_T06	T cells	GSM3827125	0	0	0	0	0	0	0	0	0	0	1	0	0	0	2	0	0	0	0	0
CCGGTAGGTATAGGTA_LUNG_T06	Monocytes	GSM3827125	0	0	0	0	0	0	1	0	0	0	0	0	0	0	0	0	0	1	0	0
CCGGTAGTCAGCGATT_LUNG_T06	Monocytes	GSM3827125	0	0	0	0	0	0	1	0	0	0	0	0	0	0	0	0	0	0	0	1
CCGGTAGTCGTCACGG_LUNG_T06	Monocytes	GSM3827125	0	0	0	0	0	0	0	0	0	0	0	0	0	0	0	0	0	0	0	0
CCGTACTAGAAACCAT_LUNG_T06	T cells	GSM3827125	2	0	0	0	2	0	0	0	0	1	2	0	0	0	0	0	0	0	0	0
CCGTACTAGCATGGCA_LUNG_T06	T cells	GSM3827125	1	0	0	0	1	0	0	0	0	0	0	0	0	0	0	0	0	1	0	0
CCGTACTAGTATCTCG_LUNG_T06	NK cells	GSM3827125	0	0	0	0	0	0	0	0	0	0	0	0	0	0	0	0	0	0	0	0
CCGTACTCAGGACCCT_LUNG_T06	NK cells	GSM3827125	0	0	0	0	0	0	0	0	0	0	0	0	0	0	0	0	0	0	0	0
CCGTACTCATTGCGGC_LUNG_T06	T cells	GSM3827125	1	0	0	0	0	0	0	0	0	1	1	0	0	0	0	0	0	0	0	0
CCGTACTTCCCTAATT_LUNG_T06	B cells	GSM3827125	0	0	0	0	0	0	0	0	0	0	0	0	0	0	0	0	0	0	1	0
CCGTACTTCGCCTGAG_LUNG_T06	B cells	GSM3827125	0	0	0	0	0	0	0	0	0	0	0	0	0	0	0	0	0	0	0	0
CCGTGGACATCGGAAG_LUNG_T06	NK cells	GSM3827125	0	0	0	0	0	0	0	0	0	0	0	0	0	0	0	0	0	0	0	0
CCGTGGAGTCATTAGC_LUNG_T06	Monocytes	GSM3827125	2	0	0	0	0	0	0	0	0	0	0	0	0	0	0	0	0	0	1	0
CCGTTCAAGGTGTGGT_LUNG_T06	T cells	GSM3827125	0	0	0	0	0	0	0	0	0	1	0	0	0	0	0	0	0	0	0	0
CCGTTCACATTTGCCC_LUNG_T06	T cells	GSM3827125	0	0	0	0	0	0	0	0	0	1	0	0	0	0	0	0	0	1	0	0
CCGTTCAGTCACCTAA_LUNG_T06	Monocytes	GSM3827125	0	0	0	0	0	0	0	0	1	0	0	0	0	0	0	0	0	0	0	0
CCGTTCAGTGTGGCTC_LUNG_T06	T cells	GSM3827125	0	0	0	0	1	0	0	0	0	0	0	0	0	0	0	0	0	0	0	0
CCGTTCATCCTGCCAT_LUNG_T06	T cells	GSM3827125	0	0	0	0	0	0	0	0	0	0	1	0	1	0	0	0	0	0	0	0
CCTAAAGGTACCAGTT_LUNG_T06	T cells	GSM3827125	0	0	0	0	0	0	0	0	0	0	0	0	0	0	0	0	0	0	0	0
CCTAAAGGTTGCCTCT_LUNG_T06	T cells	GSM3827125	1	0	0	0	0	0	0	0	0	0	0	0	0	0	0	0	0	0	0	0
CCTAAAGTCCCAGGTG_LUNG_T06	B cells	GSM3827125	1	0	1	0	0	0	0	0	0	0	0	0	0	0	0	1	0	0	0	0
CCTACACAGGCGACAT_LUNG_T06	Fibroblasts	GSM3827125	2	0	0	0	0	0	1	0	0	1	0	0	1	0	0	0	0	2	0	1
CCTACACAGGGCATGT_LUNG_T06	T cells	GSM3827125	0	0	0	0	0	0	0	0	0	0	0	0	0	0	0	0	0	0	0	0
CCTACACCAGTAAGAT_LUNG_T06	Epithelial cells	GSM3827125	1	0	0	0	0	0	0	0	0	0	0	0	0	0	1	0	0	0	1	0
CCTACACGTTAAAGAC_LUNG_T06	Monocytes	GSM3827125	0	0	0	0	0	0	0	0	0	0	0	0	0	0	0	0	0	0	0	0
CCTACACTCTTTACGT_LUNG_T06	T cells	GSM3827125	0	0	0	0	1	0	1	0	0	0	2	0	0	0	0	0	0	0	0	0
CCTACCAAGAAGATTC_LUNG_T06	T cells	GSM3827125	0	0	0	0	1	0	0	0	1	0	1	1	0	0	0	0	0	0	0	0
CCTACCAAGAGCTTCT_LUNG_T06	Fibroblasts	GSM3827125	0	1	0	0	0	0	0	0	0	0	0	0	0	0	0	0	0	0	0	0
CCTACCAAGGCATGGT_LUNG_T06	Epithelial cells	GSM3827125	0	0	0	0	0	0	0	0	0	0	0	0	0	0	0	0	0	0	1	0
CCTACCACAAGGCTCC_LUNG_T06	T cells	GSM3827125	1	0	0	0	1	0	0	0	0	0	0	0	0	0	0	0	0	0	1	0
CCTACCAGTCCATGAT_LUNG_T06	B cells	GSM3827125	0	0	0	0	0	0	1	0	0	0	0	0	0	0	0	0	0	0	0	0
CCTACCAGTCGCTTTC_LUNG_T06	Fibroblasts	GSM3827125	0	0	0	0	0	0	1	0	0	0	0	0	0	0	0	0	0	0	0	0
CCTACCAGTTCACCTC_LUNG_T06	T cells	GSM3827125	0	0	0	0	0	0	0	0	0	0	0	0	1	0	0	0	0	0	0	0
CCTACCAGTTCTCATT_LUNG_T06	T cells	GSM3827125	0	0	0	0	0	0	0	0	0	0	0	0	0	0	0	0	0	0	0	0
CCTACCAGTTGTTTGG_LUNG_T06	B cells	GSM3827125	0	0	0	0	0	0	0	0	0	1	0	0	0	0	1	0	0	0	0	0
CCTACCATCACCCGAG_LUNG_T06	B cells	GSM3827125	0	0	0	0	0	0	0	0	0	0	0	0	0	0	0	0	0	0	1	0
CCTACCATCTGGTATG_LUNG_T06	B cells	GSM3827125	0	0	1	0	0	0	0	0	0	0	0	0	0	0	0	0	0	0	0	0
CCTAGCTAGAAACCGC_LUNG_T06	Monocytes	GSM3827125	0	0	0	0	0	0	0	0	0	0	0	0	0	0	1	0	0	0	0	0
CCTAGCTCACGAGGTA_LUNG_T06	Epithelial cells	GSM3827125	0	0	0	0	0	0	0	0	0	0	0	0	1	0	1	0	0	1	1	1
CCTAGCTCACGTCTCT_LUNG_T06	Epithelial cells	GSM3827125	0	0	0	0	0	0	0	0	0	1	0	0	3	0	1	0	0	0	0	0
CCTAGCTCATGGGACA_LUNG_T06	T cells	GSM3827125	0	0	0	0	0	0	1	0	0	1	1	0	0	0	0	0	0	0	0	0
CCTAGCTGTCCGAACC_LUNG_T06	Monocytes	GSM3827125	0	0	0	0	0	0	0	0	0	1	0	0	0	0	0	0	0	0	3	0
CCTAGCTGTGTGTGCC_LUNG_T06	Endothelial cells	GSM3827125	0	0	0	0	0	0	0	0	0	0	0	0	0	0	0	0	0	0	0	1
CCTAGCTGTTGGTTTG_LUNG_T06	Monocytes	GSM3827125	0	0	0	0	0	0	0	0	0	0	0	0	0	0	0	0	0	0	1	0
CCTAGCTTCGTCGTTC_LUNG_T06	T cells	GSM3827125	0	0	0	0	0	0	0	0	0	0	1	0	0	0	0	0	0	0	0	0
CCTAGCTTCTTGAGAC_LUNG_T06	T cells	GSM3827125	0	0	0	0	0	0	0	0	0	1	1	0	0	0	0	0	0	0	0	0
CCTATTAGTCGTGGCT_LUNG_T06	T cells	GSM3827125	0	0	0	0	0	0	0	0	0	0	0	0	0	0	0	0	0	0	0	0
CCTATTAGTGTTTGTG_LUNG_T06	B cells	GSM3827125	0	0	0	0	0	0	0	0	0	0	0	0	0	0	0	0	0	0	0	0
CCTATTAGTTCGTCTC_LUNG_T06	Monocytes	GSM3827125	0	0	0	0	0	0	0	0	0	0	0	0	0	0	0	0	0	0	0	1
CCTATTATCACAACGT_LUNG_T06	Fibroblasts	GSM3827125	0	0	0	0	0	0	0	0	0	0	1	0	0	0	0	0	0	1	0	0
CCTATTATCCGGCACA_LUNG_T06	B cells	GSM3827125	0	0	0	0	0	0	0	0	0	0	1	0	0	0	0	0	0	0	1	0
CCTATTATCGGCATCG_LUNG_T06	T cells	GSM3827125	0	0	0	0	0	0	1	0	0	0	0	0	0	0	0	0	0	0	0	0
CCTCAGTAGACATAAC_LUNG_T06	Monocytes	GSM3827125	0	0	0	0	0	0	0	0	0	0	0	0	0	0	0	0	0	0	1	1
CCTCAGTAGATGCCAG_LUNG_T06	Monocytes	GSM3827125	0	0	0	0	0	0	0	0	0	1	0	0	0	0	0	0	0	0	1	0
CCTCAGTAGGATGTAT_LUNG_T06	T cells	GSM3827125	0	0	0	0	1	0	0	0	0	0	0	0	0	0	0	0	0	0	0	0
CCTCAGTCATTTCACT_LUNG_T06	Fibroblasts	GSM3827125	1	0	0	0	0	0	0	0	0	1	0	0	0	0	1	0	0	0	1	0
CCTCAGTGTCTTGCGG_LUNG_T06	Monocytes	GSM3827125	0	0	0	0	0	0	0	0	0	0	0	0	0	0	0	0	0	0	0	0
CCTCAGTGTGTGCGTC_LUNG_T06	B cells	GSM3827125	1	0	0	0	0	0	0	0	0	0	0	0	0	0	0	0	0	0	0	0
CCTCTGAAGCGAAGGG_LUNG_T06	T cells	GSM3827125	0	0	0	0	0	0	0	0	0	0	1	0	0	0	0	0	0	0	0	0
CCTCTGACAGCGTCCA_LUNG_T06	T cells	GSM3827125	0	0	0	0	0	0	0	0	0	1	1	0	0	0	0	0	0	0	0	0
CCTCTGACAGGTCGTC_LUNG_T06	T cells	GSM3827125	0	0	0	0	0	0	0	0	0	0	0	0	0	0	0	0	0	0	0	0
CCTCTGACATCGATTG_LUNG_T06	T cells	GSM3827125	0	0	0	0	1	0	0	0	0	0	0	0	0	0	0	0	0	0	0	0
CCTCTGAGTCCTAGCG_LUNG_T06	T cells	GSM3827125	0	0	0	0	0	0	0	0	0	0	1	0	0	0	0	0	0	0	0	0
CCTCTGATCATCGGAT_LUNG_T06	T cells	GSM3827125	0	0	0	0	0	0	0	0	0	0	0	0	0	0	0	0	0	0	0	0
CCTCTGATCGTATCAG_LUNG_T06	T cells	GSM3827125	0	0	0	0	0	0	0	1	0	0	0	0	0	0	0	0	0	0	0	0
CCTTACGAGGCCCTCA_LUNG_T06	B cells	GSM3827125	0	0	0	0	0	0	0	0	0	0	0	0	1	0	0	1	0	0	0	0
CCTTACGCACACCGAC_LUNG_T06	Monocytes	GSM3827125	0	0	0	0	0	0	1	0	0	0	1	0	0	0	0	0	0	1	1	0
CCTTACGCACGGCTAC_LUNG_T06	Fibroblasts	GSM3827125	0	0	0	0	0	0	0	0	0	0	0	0	0	0	0	0	0	0	0	0
CCTTACGCATTATCTC_LUNG_T06	Monocytes	GSM3827125	1	0	0	0	0	0	0	0	0	0	0	0	0	0	0	1	0	0	0	0
CCTTACGCATTTGCCC_LUNG_T06	B cells	GSM3827125	0	0	0	0	0	0	0	0	0	0	0	0	0	0	0	0	0	0	0	0
CCTTACGGTCTCTTAT_LUNG_T06	B cells	GSM3827125	2	0	0	0	0	0	0	0	0	0	0	0	0	0	0	0	0	0	0	0
CCTTACGGTGGTAACG_LUNG_T06	T cells	GSM3827125	0	0	0	0	0	0	0	0	0	0	0	0	0	0	0	0	0	0	0	0
CCTTCCCAGGACAGAA_LUNG_T06	T cells	GSM3827125	0	0	0	0	0	0	0	0	0	0	0	0	0	0	0	0	0	0	0	0
CCTTCCCAGGCGTACA_LUNG_T06	Fibroblasts	GSM3827125	0	0	0	0	0	0	0	0	0	0	1	0	1	0	0	0	0	0	1	1
CCTTCCCAGGGTCGAT_LUNG_T06	Monocytes	GSM3827125	2	0	0	0	0	0	0	0	0	0	1	0	0	0	1	0	0	1	3	3
CCTTCCCAGGTGCTAG_LUNG_T06	Monocytes	GSM3827125	0	0	0	0	0	0	0	0	0	0	0	0	0	0	0	0	0	0	0	0
CCTTCCCAGTCCATAC_LUNG_T06	Monocytes	GSM3827125	1	0	0	0	0	0	0	0	0	0	1	0	1	0	0	0	0	0	1	0
CCTTCCCAGTCTCAAC_LUNG_T06	T cells	GSM3827125	0	0	0	0	0	1	0	0	0	0	1	0	2	0	0	0	0	0	1	0
CCTTCCCTCACTTACT_LUNG_T06	T cells	GSM3827125	0	0	0	0	0	0	0	0	0	1	0	0	0	0	0	0	0	0	0	0
CCTTCCCTCATCTGCC_LUNG_T06	T cells	GSM3827125	0	0	0	0	0	0	0	0	0	0	0	0	0	0	0	0	0	0	0	0
CCTTCCCTCGGAGCAA_LUNG_T06	Epithelial cells	GSM3827125	0	0	0	0	0	0	0	0	0	0	0	0	1	0	0	0	0	1	0	1
CCTTCGAAGCATGGCA_LUNG_T06	T cells	GSM3827125	0	0	0	0	0	0	0	0	0	0	0	0	0	0	0	0	0	0	0	0
CCTTCGACACGAGGTA_LUNG_T06	Monocytes	GSM3827125	0	0	0	0	0	0	0	0	0	0	0	0	0	0	0	0	0	0	0	0
CCTTCGACACGGATAG_LUNG_T06	T cells	GSM3827125	0	0	0	0	0	0	2	0	0	1	2	0	0	0	0	0	0	0	0	0
CCTTCGATCACGCGGT_LUNG_T06	T cells	GSM3827125	0	0	0	0	0	0	0	0	0	0	0	0	0	0	0	0	0	0	0	0
CCTTCGATCATGTAGC_LUNG_T06	NK cells	GSM3827125	0	0	0	0	0	0	0	0	0	0	0	0	2	0	0	0	0	0	0	0
CCTTTCTAGATAGTCA_LUNG_T06	Monocytes	GSM3827125	0	0	0	0	0	0	0	0	0	0	0	0	1	0	0	0	0	1	0	0
CCTTTCTAGCAGACTG_LUNG_T06	T cells	GSM3827125	0	0	0	0	1	0	0	0	0	0	0	0	0	0	0	0	0	0	0	0
CCTTTCTCAGTATCTG_LUNG_T06	Monocytes	GSM3827125	0	0	0	0	0	0	0	0	0	0	0	0	1	0	0	0	0	0	1	0
CCTTTCTGTCGGCTCA_LUNG_T06	B cells	GSM3827125	0	0	0	0	0	0	0	0	0	0	0	0	0	0	0	0	0	0	0	0
CCTTTCTTCACTATTC_LUNG_T06	T cells	GSM3827125	0	0	0	0	0	0	1	0	0	0	0	0	0	0	0	0	0	0	0	0
CCTTTCTTCCGAATGT_LUNG_T06	NK cells	GSM3827125	0	0	0	0	0	0	0	0	0	0	1	0	0	0	0	0	0	0	0	0
CGAACATCACCTGGTG_LUNG_T06	Monocytes	GSM3827125	1	0	0	0	0	0	4	0	0	0	0	0	3	0	0	1	0	0	0	0
CGAACATGTAGGACAC_LUNG_T06	Monocytes	GSM3827125	1	0	0	0	0	0	0	0	0	1	0	0	0	0	0	0	0	0	3	0
CGAACATGTTATCACG_LUNG_T06	T cells	GSM3827125	1	0	0	0	0	0	0	0	0	1	0	0	0	0	0	0	0	0	0	0
CGAACATTCGAGAACG_LUNG_T06	T cells	GSM3827125	0	0	0	0	0	0	1	0	0	0	0	0	1	0	0	0	0	0	0	0
CGAACATTCTGATACG_LUNG_T06	Monocytes	GSM3827125	2	0	0	0	0	0	2	0	0	0	2	0	1	0	1	0	0	0	2	0
CGAACATTCTTGTATC_LUNG_T06	Epithelial cells	GSM3827125	1	0	0	0	0	0	0	0	0	0	0	0	0	0	0	0	0	0	0	0
CGAATGTAGTGGAGTC_LUNG_T06	T cells	GSM3827125	0	0	0	0	0	0	0	0	0	0	0	0	0	0	0	0	0	0	0	0
CGAATGTCACGGTTTA_LUNG_T06	Fibroblasts	GSM3827125	0	0	0	0	0	0	0	0	1	0	0	0	0	0	0	0	0	0	1	1
CGAATGTGTTATCCGA_LUNG_T06	Fibroblasts	GSM3827125	0	0	0	0	0	0	0	0	0	0	2	0	0	0	0	0	0	0	1	0
CGAATGTTCAATACCG_LUNG_T06	NK cells	GSM3827125	0	0	0	0	0	0	1	0	0	0	0	0	0	0	0	0	0	0	0	0
CGAATGTTCACCCGAG_LUNG_T06	T cells	GSM3827125	0	0	0	0	0	0	0	0	0	0	0	0	0	0	0	0	0	0	1	0
CGACCTTAGACTCGGA_LUNG_T06	Endothelial cells	GSM3827125	0	0	0	0	0	0	0	0	0	0	0	0	0	0	0	0	0	0	0	0
CGACCTTAGAGTCGGT_LUNG_T06	T cells	GSM3827125	0	0	0	0	0	0	1	0	0	0	0	0	0	0	0	0	0	0	0	0
CGACCTTAGATGGGTC_LUNG_T06	Epithelial cells	GSM3827125	3	0	0	0	0	0	0	0	0	1	0	0	1	0	0	0	0	1	1	1
CGACCTTAGGACGAAA_LUNG_T06	T cells	GSM3827125	0	0	0	0	1	0	0	0	0	0	0	0	0	0	1	0	0	0	0	0
CGACCTTAGGATGCGT_LUNG_T06	Monocytes	GSM3827125	0	0	0	0	0	0	1	0	0	0	0	0	0	0	1	0	0	1	0	0
CGACCTTAGGTCATCT_LUNG_T06	Epithelial cells	GSM3827125	0	0	0	0	0	0	0	0	0	0	1	0	0	0	0	0	1	0	0	0
CGACCTTCATCGATGT_LUNG_T06	NK cells	GSM3827125	1	0	0	0	0	0	0	0	0	0	1	0	0	0	1	0	0	0	0	0
CGACCTTTCCGCAAGC_LUNG_T06	T cells	GSM3827125	0	0	0	0	0	0	0	0	0	0	0	0	0	0	0	0	0	0	0	0
CGACTTCAGAAACCGC_LUNG_T06	T cells	GSM3827125	0	0	0	0	0	0	0	0	0	0	0	0	0	0	0	0	0	0	0	0
CGACTTCCAAATTGCC_LUNG_T06	B cells	GSM3827125	1	0	0	0	0	0	0	0	0	0	0	0	0	0	0	0	0	0	0	0
CGACTTCCAATGACCT_LUNG_T06	Fibroblasts	GSM3827125	1	0	0	0	0	0	0	0	0	0	0	0	0	0	0	0	0	0	1	0
CGACTTCCACTTCGAA_LUNG_T06	B cells	GSM3827125	0	0	0	0	0	0	0	0	0	0	0	0	0	0	0	0	0	0	0	0
CGACTTCGTGCCTGCA_LUNG_T06	Monocytes	GSM3827125	0	0	0	0	0	0	0	0	0	0	0	0	0	0	0	0	0	0	0	0
CGACTTCTCCTACAGA_LUNG_T06	B cells	GSM3827125	0	0	0	0	0	0	0	0	0	0	0	0	1	0	0	0	0	0	0	0
CGACTTCTCTATGTGG_LUNG_T06	T cells	GSM3827125	1	0	0	0	0	0	0	0	0	0	1	0	0	0	0	0	0	0	0	0
CGAGAAGAGCCGATTT_LUNG_T06	T cells	GSM3827125	0	0	0	0	0	0	0	0	0	1	0	0	0	0	0	0	0	0	0	1
CGAGAAGGTCGCCATG_LUNG_T06	T cells	GSM3827125	2	0	0	0	0	0	0	0	0	0	2	0	3	0	0	0	0	1	1	0
CGAGAAGGTGGTACAG_LUNG_T06	Monocytes	GSM3827125	1	0	0	0	0	0	1	0	0	0	0	0	2	0	0	0	0	1	1	0
CGAGAAGTCGTTGACA_LUNG_T06	T cells	GSM3827125	0	0	0	0	0	0	0	0	0	0	0	0	0	0	0	0	0	0	0	0
CGAGAAGTCTTGACGA_LUNG_T06	B cells	GSM3827125	0	0	0	0	0	0	0	0	0	0	0	0	2	0	0	0	0	0	0	0
CGAGCACCATAGAAAC_LUNG_T06	T cells	GSM3827125	0	0	0	0	1	0	1	0	0	0	0	0	0	0	0	0	0	0	0	0
CGAGCACGTAAGTTCC_LUNG_T06	Monocytes	GSM3827125	1	0	0	0	0	0	0	0	0	0	1	0	0	0	0	0	0	2	0	0
CGAGCACGTACAGACG_LUNG_T06	T cells	GSM3827125	0	0	0	0	0	0	0	0	0	0	0	0	0	0	0	0	0	0	0	0
CGAGCACGTATGAATG_LUNG_T06	T cells	GSM3827125	0	0	0	0	0	0	0	0	0	0	0	0	0	0	0	0	0	0	0	0
CGAGCACGTCATACTG_LUNG_T06	B cells	GSM3827125	0	0	0	0	0	0	0	0	0	0	1	0	1	0	0	1	0	0	0	0
CGAGCACGTGCGAAAC_LUNG_T06	Monocytes	GSM3827125	0	0	0	0	0	0	1	0	0	0	0	0	0	0	0	0	0	0	0	0
CGAGCACTCAAACCGT_LUNG_T06	T cells	GSM3827125	0	0	0	0	0	0	1	0	0	0	0	0	0	0	0	1	0	0	0	0
CGAGCACTCGCGTAGC_LUNG_T06	T cells	GSM3827125	0	0	0	0	0	0	0	0	0	0	0	0	0	0	0	0	0	0	0	0
CGAGCACTCTGACCTC_LUNG_T06	T cells	GSM3827125	0	0	0	0	0	0	0	0	0	0	0	0	0	0	0	0	0	0	0	0
CGAGCCAAGAATTGTG_LUNG_T06	Fibroblasts	GSM3827125	2	0	0	0	0	0	1	0	0	0	0	0	0	0	0	0	0	0	0	0
CGAGCCAAGGGAACGG_LUNG_T06	Monocytes	GSM3827125	0	0	0	0	0	0	0	0	0	0	0	1	0	0	0	0	0	0	0	0
CGAGCCAAGTGTTAGA_LUNG_T06	T cells	GSM3827125	0	0	0	0	0	0	0	0	0	0	0	0	0	0	0	0	0	0	0	0
CGAGCCACACTGTCGG_LUNG_T06	T cells	GSM3827125	0	0	0	0	0	0	0	0	0	0	0	0	0	0	0	0	0	0	0	0
CGAGCCACAGCCAATT_LUNG_T06	T cells	GSM3827125	0	1	0	0	0	0	0	0	0	0	0	0	0	0	0	0	0	0	0	0
CGAGCCACAGGAATGC_LUNG_T06	T cells	GSM3827125	0	0	0	0	0	0	0	0	0	0	1	0	0	0	0	0	0	0	0	0
CGAGCCAGTGTAATGA_LUNG_T06	NK cells	GSM3827125	0	0	0	0	0	0	0	0	0	0	0	0	0	0	0	0	0	0	0	0
CGAGCCAGTGTCAATC_LUNG_T06	T cells	GSM3827125	0	0	0	0	0	0	0	0	0	0	0	0	0	0	0	0	0	0	1	0
CGAGCCAGTTCGAATC_LUNG_T06	T cells	GSM3827125	0	0	0	0	0	0	0	0	0	0	0	0	0	0	0	1	0	0	0	0
CGAGCCATCAGGCGAA_LUNG_T06	B cells	GSM3827125	0	0	0	0	0	0	2	0	0	0	0	0	0	0	0	0	0	0	1	0
CGAGCCATCCTCCTAG_LUNG_T06	B cells	GSM3827125	0	0	0	0	0	0	0	0	0	0	1	0	0	0	0	0	0	0	0	0
CGATCGGCAAACTGTC_LUNG_T06	T cells	GSM3827125	1	0	0	0	0	0	0	0	0	0	1	0	0	0	0	0	0	0	0	0
CGATCGGCACGGTGTC_LUNG_T06	T cells	GSM3827125	0	0	0	0	0	0	0	0	0	0	0	0	0	0	0	0	0	0	0	0
CGATCGGGTTGACGTT_LUNG_T06	T cells	GSM3827125	0	0	0	0	0	0	0	0	0	1	0	0	0	0	0	0	0	0	1	0
CGATCGGGTTTACTCT_LUNG_T06	Monocytes	GSM3827125	0	0	0	0	0	0	0	0	0	0	0	0	0	0	0	0	0	0	0	0
CGATCGGTCAGTTAGC_LUNG_T06	NK cells	GSM3827125	2	0	0	0	0	0	0	0	0	0	0	0	0	0	0	0	0	0	0	0
CGATGGCCATATGGTC_LUNG_T06	T cells	GSM3827125	0	0	0	0	0	0	0	0	0	0	0	0	0	0	0	0	0	0	0	0
CGATGGCGTATGAATG_LUNG_T06	Monocytes	GSM3827125	0	0	0	0	0	0	0	0	0	0	0	0	1	0	0	0	0	2	4	0
CGATGGCTCATCGCTC_LUNG_T06	T cells	GSM3827125	0	0	0	0	0	0	0	0	0	0	0	0	0	0	0	0	0	0	0	0
CGATGGCTCGATCCCT_LUNG_T06	Monocytes	GSM3827125	1	0	0	0	0	1	0	0	1	0	0	0	1	0	0	2	0	1	0	1
CGATGTAAGCGAGAAA_LUNG_T06	T cells	GSM3827125	0	0	0	0	0	0	0	0	0	0	0	0	0	0	0	0	0	0	0	0
CGATGTAAGGCATGTG_LUNG_T06	B cells	GSM3827125	0	0	0	0	0	0	0	0	0	1	1	0	0	0	0	0	0	0	0	0
CGATGTAAGTAGTGCG_LUNG_T06	T cells	GSM3827125	1	0	0	0	0	0	0	0	0	0	1	0	0	0	0	0	0	0	0	0
CGATGTACAACTTGAC_LUNG_T06	Fibroblasts	GSM3827125	0	0	0	0	0	0	0	0	0	0	1	0	0	0	1	0	0	0	0	0
CGATGTACACTTCGAA_LUNG_T06	T cells	GSM3827125	0	0	0	0	0	0	0	0	0	0	1	0	0	0	1	0	0	0	0	0
CGATGTACAGACGCCT_LUNG_T06	T cells	GSM3827125	0	0	0	0	0	0	0	0	0	0	0	0	0	0	0	0	0	0	1	0
CGATGTATCTTGTACT_LUNG_T06	Monocytes	GSM3827125	0	0	0	0	0	0	3	0	0	0	0	0	1	0	0	0	0	0	0	0
CGATTGAAGTGTACTC_LUNG_T06	B cells	GSM3827125	0	0	0	0	0	0	0	0	0	0	0	0	0	0	0	0	0	0	0	1
CGCCAAGGTGACTACT_LUNG_T06	T cells	GSM3827125	0	0	0	0	0	0	1	0	0	0	0	0	0	0	0	0	0	0	0	0
CGCCAAGTCTCTTGAT_LUNG_T06	B cells	GSM3827125	1	0	0	0	0	0	0	0	0	0	0	0	0	0	0	0	0	0	0	0
CGCGGTAAGCGATATA_LUNG_T06	T cells	GSM3827125	0	0	0	0	0	0	0	0	0	0	0	0	0	0	0	0	0	0	0	0
CGCGGTAAGTCATGCT_LUNG_T06	Monocytes	GSM3827125	0	0	0	0	0	0	0	0	0	2	0	0	0	0	0	0	0	0	0	0
CGCGGTACAGACGCCT_LUNG_T06	B cells	GSM3827125	1	0	0	0	0	0	1	0	0	1	0	0	0	0	0	0	0	0	0	0
CGCGGTAGTATATCCG_LUNG_T06	Monocytes	GSM3827125	0	0	0	0	0	0	0	0	0	1	1	0	3	0	0	0	0	0	2	0
CGCGGTAGTTAGATGA_LUNG_T06	NK cells	GSM3827125	0	0	0	0	0	0	0	0	0	0	1	0	0	0	0	0	0	0	0	0
CGCGGTATCCCTGACT_LUNG_T06	Fibroblasts	GSM3827125	0	0	0	0	0	0	0	0	0	0	0	0	0	0	1	0	0	0	0	0
CGCGGTATCGCCGTGA_LUNG_T06	Monocytes	GSM3827125	2	0	0	0	0	0	0	0	0	2	2	0	2	0	0	0	0	0	2	0
CGCGTTTCAATGGATA_LUNG_T06	Epithelial cells	GSM3827125	1	1	0	0	0	1	0	0	1	1	0	1	0	0	1	1	0	1	0	1
CGCGTTTCATTAACCG_LUNG_T06	B cells	GSM3827125	1	0	0	0	0	0	0	0	0	0	0	0	0	0	0	0	0	0	0	0
CGCGTTTGTCGGATCC_LUNG_T06	Monocytes	GSM3827125	0	0	0	0	0	0	0	0	0	0	0	0	0	0	0	0	0	0	0	0
CGCGTTTGTGCACTTA_LUNG_T06	B cells	GSM3827125	0	0	0	0	0	0	0	0	0	0	0	0	1	0	0	0	0	0	0	0
CGCGTTTGTTTGTTTC_LUNG_T06	Monocytes	GSM3827125	2	0	0	0	0	0	0	0	3	0	0	0	0	0	0	0	0	0	0	0
CGCTATCAGACAGAGA_LUNG_T06	Monocytes	GSM3827125	0	0	0	0	0	0	1	0	0	1	1	0	0	0	0	0	0	0	0	0
CGCTATCAGATCCCGC_LUNG_T06	T cells	GSM3827125	0	0	0	0	0	0	0	0	0	1	1	0	0	0	0	0	0	0	0	0
CGCTATCAGGGATCTG_LUNG_T06	T cells	GSM3827125	1	0	0	0	0	0	0	0	0	0	1	0	0	0	0	0	0	0	0	0
CGCTATCAGGTAGCCA_LUNG_T06	B cells	GSM3827125	0	0	0	0	0	0	0	0	0	0	0	0	0	0	0	0	0	0	0	0
CGCTATCGTATAATGG_LUNG_T06	T cells	GSM3827125	0	0	0	0	0	0	0	0	0	0	0	0	3	0	0	0	0	0	0	0
CGCTATCTCCGCGTTT_LUNG_T06	T cells	GSM3827125	0	0	0	0	0	0	0	0	0	0	0	0	0	0	0	0	0	0	0	0
CGCTATCTCTTTAGGG_LUNG_T06	T cells	GSM3827125	0	0	0	0	0	0	0	0	0	1	0	0	0	0	0	0	0	0	0	0
CGCTGGAAGACAGAGA_LUNG_T06	T cells	GSM3827125	0	0	0	0	0	0	0	0	0	0	0	0	0	0	0	0	0	0	0	0
CGCTGGAAGGCCCTTG_LUNG_T06	T cells	GSM3827125	0	0	0	0	0	0	0	0	0	0	1	0	0	0	0	0	0	0	0	0
CGCTGGACAAGGACTG_LUNG_T06	Epithelial cells	GSM3827125	0	0	0	0	0	0	0	0	0	0	0	0	0	0	1	0	0	0	0	0
CGCTGGACAATAGAGT_LUNG_T06	Monocytes	GSM3827125	0	0	0	0	0	0	1	0	1	0	0	0	0	0	0	0	0	0	0	0
CGCTGGACAGCAGTTT_LUNG_T06	T cells	GSM3827125	0	0	0	0	0	0	0	0	0	0	0	0	0	0	0	0	0	0	0	0
CGCTGGATCGTTTATC_LUNG_T06	T cells	GSM3827125	0	0	0	0	1	0	0	0	0	0	0	0	0	0	0	0	0	0	0	0
CGCTTCAAGAGGTAGA_LUNG_T06	B cells	GSM3827125	0	0	0	0	0	0	0	0	0	0	0	0	1	0	0	0	0	0	0	0
CGCTTCAAGGCTCATT_LUNG_T06	NK cells	GSM3827125	0	0	0	0	0	0	0	0	0	0	0	0	1	0	0	0	0	0	0	0
CGCTTCACATAGACTC_LUNG_T06	T cells	GSM3827125	0	0	0	0	0	0	0	0	0	0	2	0	1	0	0	0	0	0	1	0
CGCTTCACATCGGACC_LUNG_T06	T cells	GSM3827125	0	0	0	0	0	0	1	0	0	0	0	0	0	0	0	0	0	0	1	0
CGCTTCATCAGAAATG_LUNG_T06	T cells	GSM3827125	0	0	0	0	0	0	0	1	0	0	0	0	0	0	0	0	0	0	0	0
CGGACACAGTCGTTTG_LUNG_T06	Monocytes	GSM3827125	0	0	0	0	0	0	0	0	0	0	0	0	0	0	0	0	0	0	2	1
CGGACACCAAGTCTAC_LUNG_T06	B cells	GSM3827125	0	0	0	0	0	0	0	0	0	0	0	0	0	0	0	0	0	0	0	0
CGGACACCAGGGATTG_LUNG_T06	Monocytes	GSM3827125	0	0	0	0	0	0	0	0	0	0	0	0	0	0	0	0	0	0	1	0
CGGACACCATACTACG_LUNG_T06	B cells	GSM3827125	0	0	0	0	0	0	1	0	0	0	0	0	0	0	0	0	0	0	0	0
CGGACACCATGGTAGG_LUNG_T06	T cells	GSM3827125	0	0	0	0	1	0	0	0	0	0	1	0	0	0	0	0	0	0	1	0
CGGACACGTAGGACAC_LUNG_T06	Monocytes	GSM3827125	0	0	0	0	0	0	0	0	0	3	0	0	0	0	0	0	0	0	1	1
CGGACACTCCATTCTA_LUNG_T06	T cells	GSM3827125	0	0	0	0	0	0	0	0	0	0	0	0	0	0	0	0	0	0	0	0
CGGACGTAGCGCTTAT_LUNG_T06	Fibroblasts	GSM3827125	1	0	0	1	0	0	0	0	0	0	1	0	1	0	1	0	0	0	0	0
CGGACGTCATCAGTCA_LUNG_T06	T cells	GSM3827125	0	0	0	0	0	0	0	0	0	0	1	0	0	0	0	0	0	0	0	0
CGGACGTTCACCATAG_LUNG_T06	Endothelial cells	GSM3827125	1	0	0	0	0	0	1	0	0	1	2	0	0	0	0	0	0	0	1	0
CGGACTGAGATCCCAT_LUNG_T06	Epithelial cells	GSM3827125	0	0	0	0	0	0	0	0	0	1	0	0	0	0	0	0	0	0	0	0
CGGACTGAGCCCAACC_LUNG_T06	Monocytes	GSM3827125	0	0	0	0	0	0	0	0	0	0	0	0	0	0	0	0	0	0	0	0
CGGACTGCAAGCTGAG_LUNG_T06	T cells	GSM3827125	0	0	0	0	0	0	0	0	0	0	0	0	1	0	0	0	0	0	0	0
CGGACTGCAGGATCGA_LUNG_T06	B cells	GSM3827125	1	0	0	0	0	0	0	0	0	0	0	0	1	0	0	0	0	0	0	0
CGGACTGCAGGGCATA_LUNG_T06	NK cells	GSM3827125	0	0	0	0	0	0	0	0	0	0	0	0	0	0	0	0	0	0	0	0
CGGACTGCAGTCAGCC_LUNG_T06	T cells	GSM3827125	0	0	0	0	0	0	0	0	0	0	0	0	0	0	0	0	0	0	1	0
CGGACTGGTCTAACGT_LUNG_T06	B cells	GSM3827125	0	0	0	0	0	0	0	0	0	0	0	0	0	0	0	0	0	0	1	0
CGGACTGGTCTTGCGG_LUNG_T06	T cells	GSM3827125	0	0	0	0	0	0	2	0	0	0	1	0	0	0	0	0	0	0	0	0
CGGACTGGTGAAGGCT_LUNG_T06	Epithelial cells	GSM3827125	2	0	0	0	0	0	0	0	0	0	1	0	0	0	1	0	0	0	1	0
CGGACTGGTTTCGCTC_LUNG_T06	Monocytes	GSM3827125	0	0	0	0	0	0	0	0	1	2	0	1	3	0	1	1	0	1	3	0
CGGACTGTCTATCCTA_LUNG_T06	B cells	GSM3827125	0	0	0	0	0	0	0	0	0	0	0	0	0	0	0	0	0	1	0	0
CGGACTGTCTGGCGTG_LUNG_T06	B cells	GSM3827125	0	0	0	0	0	0	0	0	0	0	0	0	0	0	0	0	0	0	0	0
CGGAGCTAGACCTTTG_LUNG_T06	T cells	GSM3827125	0	0	0	0	0	0	0	0	0	0	0	0	0	0	0	0	0	0	0	0
CGGAGCTAGAGCTATA_LUNG_T06	T cells	GSM3827125	0	0	0	0	0	0	1	0	0	0	0	0	0	0	0	0	0	0	0	0
CGGAGCTAGGCAGTCA_LUNG_T06	B cells	GSM3827125	0	0	0	0	0	0	0	0	0	0	1	0	0	0	0	0	0	0	0	0
CGGAGCTAGTCGTACT_LUNG_T06	T cells	GSM3827125	0	0	0	0	0	0	2	0	0	0	0	0	0	0	0	0	0	0	1	0
CGGAGCTAGTGCGTGA_LUNG_T06	Fibroblasts	GSM3827125	1	0	0	0	0	0	0	0	0	0	0	0	1	0	0	0	0	0	1	0
CGGAGCTCACCGGAAA_LUNG_T06	Fibroblasts	GSM3827125	0	0	0	0	0	0	0	0	0	0	0	0	0	0	0	0	0	2	0	0
CGGAGCTCAGGGTACA_LUNG_T06	Monocytes	GSM3827125	0	0	0	0	0	0	0	0	0	0	0	0	0	0	0	0	0	0	0	0
CGGAGCTCATCGATGT_LUNG_T06	T cells	GSM3827125	1	0	0	0	0	0	0	0	0	0	0	0	0	0	0	0	0	0	1	0
CGGAGCTGTTATCCGA_LUNG_T06	T cells	GSM3827125	1	0	0	0	0	0	0	0	0	0	0	0	0	0	0	0	0	0	0	0
CGGAGCTTCGTCACGG_LUNG_T06	Epithelial cells	GSM3827125	0	0	0	0	0	0	0	0	0	2	0	0	0	0	0	0	0	0	1	0
CGGAGCTTCTAACTGG_LUNG_T06	T cells	GSM3827125	0	0	0	0	0	0	0	0	0	0	0	0	0	0	0	0	0	0	0	0
CGGAGTCAGAACAATC_LUNG_T06	T cells	GSM3827125	1	0	0	0	0	0	0	0	0	2	4	0	0	0	0	0	0	0	0	0
CGGAGTCCAGCTGCTG_LUNG_T06	B cells	GSM3827125	0	0	0	0	0	0	1	0	0	0	0	0	0	0	0	0	0	0	0	0
CGGAGTCTCATCATTC_LUNG_T06	Monocytes	GSM3827125	1	0	0	0	0	0	0	0	0	0	1	0	1	0	0	0	0	0	0	0
CGGAGTCTCCTCGCAT_LUNG_T06	T cells	GSM3827125	0	0	0	0	0	0	0	0	0	0	1	0	0	0	0	0	0	0	1	0
CGGCTAGAGACTTGAA_LUNG_T06	Fibroblasts	GSM3827125	0	0	0	0	0	0	0	0	0	0	0	0	0	0	0	0	1	0	0	0
CGGCTAGAGGTCATCT_LUNG_T06	Monocytes	GSM3827125	0	0	0	0	0	0	0	0	0	0	0	0	0	0	0	0	0	0	0	0
CGGCTAGCACTACAGT_LUNG_T06	B cells	GSM3827125	0	0	0	0	0	0	0	0	0	1	0	0	1	0	0	0	0	0	0	0
CGGCTAGCAGATCGGA_LUNG_T06	T cells	GSM3827125	1	0	0	0	0	0	0	0	0	0	0	0	0	0	0	0	0	0	0	0
CGGCTAGCAGTAAGCG_LUNG_T06	T cells	GSM3827125	1	0	0	0	1	0	0	0	0	0	0	0	0	0	0	0	0	0	0	0
CGGCTAGCATATACGC_LUNG_T06	Monocytes	GSM3827125	0	0	0	0	0	0	1	0	0	1	0	0	0	0	1	0	0	0	0	0
CGGCTAGCATTCTCAT_LUNG_T06	T cells	GSM3827125	0	0	0	0	0	0	0	0	0	0	0	0	1	0	0	0	0	0	0	0
CGGCTAGGTGCAACGA_LUNG_T06	T cells	GSM3827125	1	0	0	0	0	0	0	0	0	0	0	0	1	0	0	0	0	0	0	0
CGGCTAGGTTCACCTC_LUNG_T06	B cells	GSM3827125	0	0	0	0	0	0	0	0	0	0	0	0	0	0	0	0	0	0	0	0
CGGCTAGTCCAGTAGT_LUNG_T06	T cells	GSM3827125	0	0	0	0	0	0	0	0	0	0	0	0	0	0	0	0	0	0	0	0
CGGCTAGTCCGTAGGC_LUNG_T06	B cells	GSM3827125	0	0	0	0	0	0	1	0	0	0	0	0	0	0	1	1	0	0	0	0
CGGGTCAAGAGTTGGC_LUNG_T06	B cells	GSM3827125	0	0	0	0	0	0	0	0	0	0	0	0	0	0	0	0	0	0	0	0
CGGGTCAAGATCCCAT_LUNG_T06	B cells	GSM3827125	0	0	0	0	0	0	0	0	0	0	0	0	0	0	0	0	0	0	0	0
CGGGTCAGTAAGGGCT_LUNG_T06	NK cells	GSM3827125	0	0	0	0	0	0	0	0	0	0	1	0	0	0	0	0	0	0	0	0
CGGGTCAGTCTTGATG_LUNG_T06	T cells	GSM3827125	0	0	0	0	0	0	1	0	0	0	0	0	0	0	0	0	0	0	0	0
CGGGTCAGTGCTCTTC_LUNG_T06	T cells	GSM3827125	2	0	0	0	4	0	0	0	0	0	1	0	0	0	0	0	0	0	0	1
CGGGTCAGTTAAGGGC_LUNG_T06	Monocytes	GSM3827125	0	0	0	0	0	0	0	0	0	0	0	0	0	0	0	0	0	0	0	0
CGGGTCAGTTGAACTC_LUNG_T06	T cells	GSM3827125	0	0	0	0	0	0	0	0	0	0	0	0	1	0	0	0	0	0	0	0
CGGGTCATCGATGAGG_LUNG_T06	T cells	GSM3827125	1	0	0	0	0	0	0	0	0	0	1	0	0	0	0	0	0	0	0	0
CGGTTAAAGATTACCC_LUNG_T06	T cells	GSM3827125	0	0	1	0	0	0	0	0	0	0	0	0	1	0	0	0	0	0	0	0
CGGTTAAAGTAGGTGC_LUNG_T06	B cells	GSM3827125	0	0	0	0	0	0	0	0	0	0	0	0	0	0	0	0	0	0	0	0
CGGTTAATCCGCAAGC_LUNG_T06	Fibroblasts	GSM3827125	1	0	0	0	0	0	0	0	0	0	0	0	1	0	0	0	0	0	0	0
CGGTTAATCTGCAGTA_LUNG_T06	Monocytes	GSM3827125	0	0	0	0	0	0	0	0	0	0	0	0	2	0	0	0	0	1	1	0
CGTAGCGAGGTGCTTT_LUNG_T06	B cells	GSM3827125	1	0	0	0	0	0	0	0	0	0	0	0	0	0	0	0	0	0	0	0
CGTAGCGAGTACATGA_LUNG_T06	T cells	GSM3827125	0	0	0	0	0	0	0	0	0	0	1	0	0	0	0	0	0	0	0	0
CGTAGCGCACAGACTT_LUNG_T06	NK cells	GSM3827125	0	0	0	0	0	0	0	0	0	0	0	0	0	0	0	0	0	0	0	0
CGTAGCGCACCAGCAC_LUNG_T06	B cells	GSM3827125	0	0	0	0	0	0	0	0	0	0	1	0	0	0	0	0	0	0	0	0
CGTAGCGCACGAAAGC_LUNG_T06	Monocytes	GSM3827125	0	0	0	0	0	0	0	1	0	1	1	0	0	0	0	0	0	1	1	0
CGTAGCGGTCTCCCTA_LUNG_T06	Monocytes	GSM3827125	0	0	0	0	0	0	0	0	0	0	0	0	0	0	0	0	0	2	2	0
CGTAGCGGTGCTAGCC_LUNG_T06	Endothelial cells	GSM3827125	0	0	0	0	0	0	0	0	0	0	0	0	0	0	0	0	0	0	0	0
CGTAGCGGTGTTGAGG_LUNG_T06	T cells	GSM3827125	0	0	0	0	0	0	0	0	0	1	0	0	0	0	0	0	0	0	0	0
CGTAGCGGTTCGTGAT_LUNG_T06	T cells	GSM3827125	0	0	0	0	0	0	0	0	0	1	0	0	0	0	0	0	0	0	0	0
CGTAGCGGTTGATTGC_LUNG_T06	Endothelial cells	GSM3827125	0	0	0	0	0	0	0	0	0	0	0	0	0	0	0	0	0	0	0	0
CGTAGCGTCGAATGGG_LUNG_T06	T cells	GSM3827125	0	0	1	0	0	0	0	0	0	0	1	0	0	0	0	0	0	0	0	0
CGTAGGCAGGAATTAC_LUNG_T06	T cells	GSM3827125	0	0	0	0	0	0	0	0	0	0	0	0	0	0	0	0	0	0	0	1
CGTAGGCGTAAACCTC_LUNG_T06	T cells	GSM3827125	0	0	0	0	0	0	0	0	0	0	0	0	0	0	0	0	0	0	0	0
CGTAGGCGTTATGTGC_LUNG_T06	Monocytes	GSM3827125	1	0	1	0	0	0	0	0	1	1	2	0	1	0	0	0	0	0	1	1
CGTCACTAGAAGATTC_LUNG_T06	Epithelial cells	GSM3827125	0	0	0	0	0	0	0	0	3	2	0	0	0	0	0	0	0	1	0	0
CGTCACTAGATGGCGT_LUNG_T06	Monocytes	GSM3827125	0	0	0	0	0	0	0	0	0	0	0	0	0	0	0	0	0	0	1	0
CGTCACTAGATGTAAC_LUNG_T06	B cells	GSM3827125	1	0	0	0	0	0	0	0	0	0	0	0	0	0	0	0	0	0	0	0
CGTCACTAGCCCTAAT_LUNG_T06	T cells	GSM3827125	0	0	0	0	0	0	0	0	0	0	0	0	0	0	1	0	0	0	0	1
CGTCACTAGTAAGTAC_LUNG_T06	T cells	GSM3827125	0	0	0	0	0	0	1	0	0	0	0	0	0	0	0	0	0	0	0	0
CGTCACTAGTAGTGCG_LUNG_T06	Fibroblasts	GSM3827125	1	0	0	0	0	0	0	0	0	0	0	0	0	0	0	0	0	0	0	0
CGTCACTCATTTGCTT_LUNG_T06	Monocytes	GSM3827125	0	0	0	0	0	0	0	0	0	0	1	0	1	0	0	0	0	1	1	0
CGTCACTTCAAACGGG_LUNG_T06	T cells	GSM3827125	0	0	0	0	0	0	0	0	0	0	0	0	0	0	0	0	0	0	0	0
CGTCAGGAGACAGGCT_LUNG_T06	B cells	GSM3827125	0	0	0	0	0	0	0	0	0	1	1	0	1	0	1	0	0	1	0	0
CGTCAGGCATATACGC_LUNG_T06	Monocytes	GSM3827125	0	0	0	0	0	0	1	0	0	0	0	1	1	0	0	0	0	0	1	0
CGTCAGGGTACCGTAT_LUNG_T06	Monocytes	GSM3827125	0	0	0	0	0	0	0	0	0	0	0	0	0	0	0	0	0	1	0	0
CGTCAGGGTCGCCATG_LUNG_T06	T cells	GSM3827125	0	0	0	0	1	0	0	0	0	0	0	0	0	0	1	0	0	0	0	0
CGTCAGGGTGAGGCTA_LUNG_T06	B cells	GSM3827125	1	0	0	0	0	0	0	0	0	0	0	0	1	0	0	0	0	1	0	0
CGTCAGGTCTTTACAC_LUNG_T06	NK cells	GSM3827125	0	0	0	0	0	0	0	0	0	1	0	0	1	0	0	0	0	0	0	0
CGTCCATAGCTGCAAG_LUNG_T06	T cells	GSM3827125	0	0	0	0	0	0	0	0	0	1	0	0	0	0	0	0	0	0	0	0
CGTCCATAGGATGGTC_LUNG_T06	Endothelial cells	GSM3827125	0	0	0	0	0	0	0	0	0	0	1	0	0	0	0	0	0	0	0	0
CGTCCATCAGACAGGT_LUNG_T06	T cells	GSM3827125	0	0	0	0	0	0	0	0	0	0	0	0	0	0	0	0	0	0	0	0
CGTCCATGTCATTAGC_LUNG_T06	B cells	GSM3827125	0	0	0	0	0	0	0	0	0	0	0	0	0	0	1	0	0	0	0	0
CGTCCATTCACCATAG_LUNG_T06	Fibroblasts	GSM3827125	0	0	0	0	0	0	0	0	0	1	0	0	0	0	1	0	0	1	0	1
CGTCCATTCCCACTTG_LUNG_T06	B cells	GSM3827125	0	0	0	0	0	0	1	0	0	0	0	0	0	0	0	1	0	0	0	0
CGTCCATTCTGTACGA_LUNG_T06	T cells	GSM3827125	0	0	0	0	0	0	0	0	0	0	0	0	1	0	0	0	0	0	0	1
CGTCTACAGCAGCCTC_LUNG_T06	Monocytes	GSM3827125	0	0	0	0	0	0	0	0	0	0	0	0	0	0	1	0	0	0	0	0
CGTCTACAGTGGGATC_LUNG_T06	T cells	GSM3827125	0	0	0	0	0	0	0	0	0	0	0	0	0	0	0	0	0	0	0	0
CGTCTACCAATAGCAA_LUNG_T06	Monocytes	GSM3827125	0	0	0	0	0	0	0	0	0	0	0	0	0	0	0	0	0	0	0	0
CGTCTACCACGAAAGC_LUNG_T06	Epithelial cells	GSM3827125	0	0	0	0	0	0	0	0	0	1	1	0	0	0	1	1	0	0	0	0
CGTCTACGTGCAGTAG_LUNG_T06	B cells	GSM3827125	1	0	0	0	0	0	0	0	0	0	0	0	0	0	0	0	0	0	0	0
CGTGAGCAGCCACGTC_LUNG_T06	T cells	GSM3827125	0	0	0	0	0	0	1	0	0	0	0	0	0	0	0	0	0	0	0	0
CGTGAGCAGGTTCCTA_LUNG_T06	Monocytes	GSM3827125	0	0	0	0	0	0	0	0	0	0	2	0	0	0	0	0	0	0	1	0
CGTGAGCAGTTCGCAT_LUNG_T06	Monocytes	GSM3827125	0	0	0	0	0	0	1	0	0	0	3	1	0	0	0	1	0	0	1	0
CGTGAGCGTAGCGCAA_LUNG_T06	T cells	GSM3827125	0	0	0	0	0	0	1	0	0	0	1	0	1	0	0	0	0	0	0	0
CGTGAGCTCATTTGGG_LUNG_T06	Fibroblasts	GSM3827125	0	0	0	0	0	0	1	0	0	2	3	1	0	0	0	0	0	0	0	0
CGTGTAAAGACCGGAT_LUNG_T06	T cells	GSM3827125	0	0	0	0	0	0	1	0	0	0	1	0	0	0	0	0	0	0	0	0
CGTGTAAAGCTAAACA_LUNG_T06	T cells	GSM3827125	0	0	0	0	0	0	0	0	0	0	0	0	0	0	0	0	0	0	0	0
CGTGTAAAGTTCCACA_LUNG_T06	T cells	GSM3827125	1	0	0	0	0	0	0	0	0	0	1	0	0	0	0	0	0	0	0	0
CGTGTAACATAAAGGT_LUNG_T06	B cells	GSM3827125	1	0	0	0	0	0	0	0	0	0	0	0	0	0	0	0	0	0	1	0
CGTGTAAGTACTTGAC_LUNG_T06	T cells	GSM3827125	0	0	0	0	0	0	0	0	0	0	0	0	0	0	0	0	0	0	1	0
CGTGTAAGTATAATGG_LUNG_T06	T cells	GSM3827125	0	0	0	0	1	0	0	0	0	1	2	0	0	0	0	0	0	0	0	0
CGTGTAAGTTCACCTC_LUNG_T06	Monocytes	GSM3827125	0	0	0	0	0	0	0	0	0	0	0	0	0	0	1	0	0	0	0	0
CGTGTAATCAGTCAGT_LUNG_T06	B cells	GSM3827125	0	0	0	0	0	0	0	0	0	0	0	0	0	0	0	0	0	0	0	0
CGTGTAATCCAGATCA_LUNG_T06	T cells	GSM3827125	0	0	0	0	0	0	0	0	0	0	0	0	0	0	0	0	0	0	0	0
CGTGTAATCGGATGGA_LUNG_T06	Monocytes	GSM3827125	2	0	0	0	0	0	0	0	0	0	1	1	0	0	0	0	0	0	0	0
CGTGTAATCTCTGAGA_LUNG_T06	NK cells	GSM3827125	1	0	0	0	0	0	0	0	0	0	1	0	0	0	0	0	0	0	0	0
CGTGTCTAGCGGCTTC_LUNG_T06	B cells	GSM3827125	0	0	0	0	0	0	0	0	0	0	0	0	0	0	0	0	0	0	0	0
CGTGTCTAGCTGTTCA_LUNG_T06	T cells	GSM3827125	1	0	0	0	0	0	0	0	0	0	0	0	0	0	1	0	0	0	0	0
CGTGTCTCATGCAACT_LUNG_T06	T cells	GSM3827125	1	0	0	0	0	0	0	0	0	0	1	0	1	0	0	0	0	0	0	1
CGTGTCTCATTGGGCC_LUNG_T06	T cells	GSM3827125	0	0	0	0	0	0	1	0	0	0	0	0	0	0	0	1	0	0	0	1
CGTTAGAAGATAGCAT_LUNG_T06	T cells	GSM3827125	0	0	0	0	0	0	0	0	0	0	1	0	0	0	0	0	0	0	0	0
CGTTAGAAGGCCATAG_LUNG_T06	T cells	GSM3827125	0	0	0	0	0	0	0	0	0	0	0	0	0	0	0	0	0	0	0	0
CGTTAGAGTGCACCAC_LUNG_T06	T cells	GSM3827125	0	0	0	0	0	0	0	0	0	0	0	0	0	0	0	0	0	1	0	0
CGTTAGATCGTGGGAA_LUNG_T06	Monocytes	GSM3827125	0	0	0	0	0	0	0	0	0	0	2	0	3	0	0	0	0	0	2	0
CGTTCTGAGACTTTCG_LUNG_T06	T cells	GSM3827125	0	0	0	0	0	0	0	0	0	0	0	0	0	0	0	0	0	0	0	0
CGTTCTGAGCTGCGAA_LUNG_T06	NK cells	GSM3827125	0	0	0	0	0	0	0	0	0	0	0	0	1	0	0	0	0	0	0	0
CGTTCTGAGGGAAACA_LUNG_T06	B cells	GSM3827125	0	0	0	0	0	0	0	0	0	0	0	0	0	0	0	0	0	0	0	0
CGTTCTGAGTTATCGC_LUNG_T06	T cells	GSM3827125	0	0	0	0	0	0	0	0	0	0	0	0	0	0	0	0	0	0	0	0
CGTTCTGAGTTCCACA_LUNG_T06	Fibroblasts	GSM3827125	0	0	0	0	0	0	0	0	0	0	0	0	0	0	0	0	0	0	0	0
CGTTCTGGTAACGCGA_LUNG_T06	Monocytes	GSM3827125	0	0	0	0	0	0	4	0	0	1	1	0	0	0	0	0	0	0	1	0
CGTTCTGGTTACGACT_LUNG_T06	Monocytes	GSM3827125	1	0	0	0	0	0	0	0	0	0	0	0	1	0	0	0	0	0	0	0
CGTTCTGGTTGTCTTT_LUNG_T06	Monocytes	GSM3827125	4	0	0	0	0	0	1	0	0	0	2	0	0	0	0	1	0	0	3	1
CGTTGGGAGCTACCGC_LUNG_T06	B cells	GSM3827125	0	0	0	0	0	0	0	0	0	0	1	0	1	0	0	0	0	0	0	0
CGTTGGGCACAAGTAA_LUNG_T06	T cells	GSM3827125	1	0	0	0	0	0	0	0	0	2	1	0	0	0	0	0	0	0	0	0
CGTTGGGTCAACTCTT_LUNG_T06	Fibroblasts	GSM3827125	0	0	0	0	0	0	0	0	0	0	0	0	0	0	0	0	0	0	1	0
CGTTGGGTCACGCGGT_LUNG_T06	T cells	GSM3827125	1	0	0	0	0	0	0	0	0	0	0	0	0	0	0	0	0	0	0	0
CGTTGGGTCCACGCAG_LUNG_T06	T cells	GSM3827125	0	0	0	0	0	0	0	0	0	0	0	0	0	0	0	0	0	0	0	0
CGTTGGGTCGCGGATC_LUNG_T06	T cells	GSM3827125	0	0	0	0	0	0	0	0	0	0	1	0	0	0	0	0	0	0	0	0
CGTTGGGTCTAGAGTC_LUNG_T06	Monocytes	GSM3827125	0	0	0	0	0	0	0	0	0	1	1	0	0	0	0	0	0	0	1	0
CTAACTTAGCTAGTGG_LUNG_T06	Endothelial cells	GSM3827125	1	0	0	0	0	0	0	0	0	0	1	0	0	0	0	0	0	0	1	0
CTAACTTAGGTGCACA_LUNG_T06	B cells	GSM3827125	0	0	0	0	0	0	0	0	0	0	1	0	0	0	2	0	0	0	0	1
CTAACTTAGTGGGATC_LUNG_T06	T cells	GSM3827125	0	0	0	0	0	0	0	0	0	0	0	0	0	0	0	0	0	0	0	0
CTAACTTCACCTCGGA_LUNG_T06	Monocytes	GSM3827125	0	0	0	0	0	0	1	0	0	0	1	0	3	0	0	0	0	1	1	0
CTAACTTGTTAGGGTG_LUNG_T06	Epithelial cells	GSM3827125	1	0	0	0	0	0	0	0	0	1	0	0	0	0	0	0	0	1	0	0
CTAAGACAGAGGTTAT_LUNG_T06	Fibroblasts	GSM3827125	0	0	0	0	0	0	0	0	0	0	3	0	0	0	0	0	0	1	1	1
CTAAGACAGCCCAGCT_LUNG_T06	Monocytes	GSM3827125	0	0	0	0	0	0	0	1	1	0	1	0	1	0	2	0	0	2	2	0
CTAAGACCAAGGACAC_LUNG_T06	Monocytes	GSM3827125	0	0	0	0	0	0	2	0	0	0	0	0	0	0	0	0	0	1	2	0
CTAAGACTCCTATGTT_LUNG_T06	Monocytes	GSM3827125	0	0	0	0	0	0	0	1	0	0	1	0	0	0	0	0	0	0	2	1
CTAAGACTCGTCACGG_LUNG_T06	Monocytes	GSM3827125	0	0	0	0	0	0	1	0	0	2	0	0	1	0	0	0	0	0	0	0
CTAAGACTCTAACTGG_LUNG_T06	Monocytes	GSM3827125	0	0	0	0	0	0	0	0	1	1	0	0	0	0	0	0	0	1	2	0
CTAAGACTCTGAGTGT_LUNG_T06	Monocytes	GSM3827125	0	0	0	0	0	0	0	0	0	0	0	0	0	0	0	0	0	0	0	0
CTAATGGAGATCGATA_LUNG_T06	B cells	GSM3827125	0	0	1	0	0	0	0	0	0	0	0	0	0	0	0	0	0	0	0	0
CTAATGGCATCTCCCA_LUNG_T06	Fibroblasts	GSM3827125	0	0	0	0	0	0	0	0	0	0	0	0	1	0	0	0	0	1	0	1
CTAATGGCATGGTCAT_LUNG_T06	Monocytes	GSM3827125	0	0	0	0	0	0	0	0	0	0	0	0	0	0	0	0	0	0	0	0
CTAATGGGTGACTACT_LUNG_T06	T cells	GSM3827125	0	0	0	0	0	0	1	0	0	0	0	0	0	0	1	0	0	0	0	0
CTAATGGGTTGGTGGA_LUNG_T06	B cells	GSM3827125	0	0	0	0	0	0	0	0	0	1	0	0	0	0	0	0	0	0	0	0
CTAATGGTCCACTGGG_LUNG_T06	Monocytes	GSM3827125	1	0	0	0	0	0	0	0	1	0	0	0	0	0	0	0	0	0	0	0
CTACACCCAAGAGGCT_LUNG_T06	Monocytes	GSM3827125	0	0	0	0	0	0	0	0	0	0	0	0	0	0	0	0	0	0	1	1
CTACACCCACGGTGTC_LUNG_T06	B cells	GSM3827125	1	0	0	0	0	0	0	0	0	0	0	0	0	0	0	0	0	0	0	0
CTACACCCAGGACCCT_LUNG_T06	T cells	GSM3827125	0	0	0	0	0	0	0	0	0	1	1	0	0	0	0	0	0	0	0	0
CTACACCGTCGCGAAA_LUNG_T06	Monocytes	GSM3827125	0	0	0	0	0	0	2	0	0	0	1	0	0	0	0	0	0	0	1	0
CTACACCGTGAAGGCT_LUNG_T06	B cells	GSM3827125	0	1	0	0	0	0	0	0	0	0	0	0	0	0	0	0	0	0	0	0
CTACACCTCAGTTGAC_LUNG_T06	T cells	GSM3827125	0	0	0	0	0	0	0	0	0	0	1	0	0	0	0	0	0	0	0	0
CTACACCTCGGTCTAA_LUNG_T06	B cells	GSM3827125	1	0	0	0	0	0	0	0	0	0	0	0	0	0	0	0	0	0	0	0
CTACACCTCTCAACTT_LUNG_T06	T cells	GSM3827125	0	0	0	0	0	0	0	0	0	0	0	0	0	0	0	0	0	0	0	0
CTACATTAGAAGATTC_LUNG_T06	NK cells	GSM3827125	0	0	0	0	0	0	1	0	0	0	0	0	0	0	0	0	0	0	0	1
CTACATTAGAATAGGG_LUNG_T06	Endothelial cells	GSM3827125	0	0	0	0	0	0	0	1	0	1	1	0	1	0	0	0	0	0	4	0
CTACATTCAGAGCCAA_LUNG_T06	T cells	GSM3827125	0	0	0	0	0	0	0	0	0	1	1	0	0	0	0	0	0	0	0	0
CTACATTTCTACTATC_LUNG_T06	T cells	GSM3827125	1	0	0	0	0	0	0	0	0	1	0	0	0	0	0	0	0	0	0	0
CTACATTTCTCTTATG_LUNG_T06	Monocytes	GSM3827125	1	0	0	0	0	0	0	0	0	0	0	0	0	0	0	0	0	2	1	0
CTACCCAAGTACGTAA_LUNG_T06	Endothelial cells	GSM3827125	0	0	1	0	0	0	0	0	0	0	0	0	1	0	1	0	0	0	1	1
CTACCCACAGCCTGTG_LUNG_T06	B cells	GSM3827125	0	0	0	0	0	0	0	0	0	0	0	0	0	0	0	0	0	0	0	0
CTACCCACATGCGCAC_LUNG_T06	T cells	GSM3827125	0	0	0	0	0	0	0	0	1	0	0	0	0	0	0	0	0	0	0	0
CTACCCACATTACGAC_LUNG_T06	Fibroblasts	GSM3827125	0	0	0	0	0	0	0	0	0	0	2	0	0	0	0	0	0	0	0	0
CTACCCAGTCTAACGT_LUNG_T06	Monocytes	GSM3827125	1	0	0	0	0	0	0	0	0	1	0	0	0	0	0	0	0	0	0	0
CTACCCAGTGTGAAAT_LUNG_T06	Monocytes	GSM3827125	1	0	0	0	0	0	1	0	0	0	1	0	0	0	0	0	0	1	2	0
CTACCCAGTTCCACAA_LUNG_T06	Fibroblasts	GSM3827125	1	0	0	0	1	0	1	0	1	0	0	0	0	0	0	0	0	1	0	0
CTACGTCAGACATAAC_LUNG_T06	T cells	GSM3827125	0	0	0	0	0	0	0	0	0	2	0	0	0	0	0	0	0	0	0	0
CTACGTCCACTTCTGC_LUNG_T06	Monocytes	GSM3827125	0	0	0	0	0	0	0	0	0	0	0	0	0	0	0	0	0	0	0	0
CTACGTCCAGGATTGG_LUNG_T06	T cells	GSM3827125	0	0	0	0	1	0	0	0	0	1	0	0	0	0	0	0	0	0	0	0
CTACGTCGTACCTACA_LUNG_T06	NK cells	GSM3827125	0	0	0	0	0	0	0	1	0	0	0	0	0	0	0	0	0	0	0	0
CTACGTCGTCGCTTCT_LUNG_T06	T cells	GSM3827125	0	0	0	0	2	0	0	0	0	0	0	0	0	0	0	0	0	0	0	0
CTACGTCTCCGCGTTT_LUNG_T06	Fibroblasts	GSM3827125	0	0	0	0	0	0	0	0	1	0	0	0	0	0	0	1	0	0	0	0
CTACGTCTCTGTACGA_LUNG_T06	Epithelial cells	GSM3827125	2	0	0	0	0	0	0	0	0	0	1	0	0	0	0	0	0	0	0	0
CTAGAGTAGGAGCGTT_LUNG_T06	T cells	GSM3827125	0	0	0	0	0	0	1	0	0	0	0	0	0	0	0	0	0	0	0	0
CTAGAGTCACAGGTTT_LUNG_T06	Monocytes	GSM3827125	1	0	0	0	0	0	0	0	0	0	1	0	0	0	0	0	0	0	0	0
CTAGAGTGTACTCGCG_LUNG_T06	T cells	GSM3827125	0	0	0	0	0	0	0	0	0	1	1	0	0	0	0	0	0	0	0	0
CTAGAGTTCACAGGCC_LUNG_T06	B cells	GSM3827125	0	0	0	0	0	0	0	0	0	1	0	0	0	0	0	0	0	0	0	0
CTAGAGTTCACCGGGT_LUNG_T06	T cells	GSM3827125	0	0	0	0	0	0	0	0	0	0	0	0	0	0	0	0	0	0	0	0
CTAGAGTTCATAAAGG_LUNG_T06	Fibroblasts	GSM3827125	0	0	0	0	0	0	0	0	0	1	0	0	0	0	1	0	0	1	3	0
CTAGAGTTCCACGTTC_LUNG_T06	Monocytes	GSM3827125	0	0	0	0	0	0	1	0	0	0	2	0	0	0	1	0	0	0	2	0
CTAGCCTAGGAACTGC_LUNG_T06	T cells	GSM3827125	0	0	0	0	0	0	0	0	0	0	0	0	0	0	0	0	0	0	0	0
CTAGCCTCACAACGTT_LUNG_T06	B cells	GSM3827125	0	0	0	0	0	0	0	0	0	0	0	0	0	0	0	0	0	0	0	0
CTAGCCTGTACGCTGC_LUNG_T06	T cells	GSM3827125	0	0	0	0	0	0	0	0	0	0	0	0	0	0	0	0	0	0	0	0
CTAGCCTGTTACGACT_LUNG_T06	T cells	GSM3827125	0	0	0	0	0	0	0	0	0	0	0	0	0	0	0	0	0	0	0	0
CTAGCCTTCTCATTCA_LUNG_T06	T cells	GSM3827125	0	0	0	0	0	0	0	0	0	0	0	0	0	0	0	0	0	0	0	0
CTAGTGAAGACAGACC_LUNG_T06	Fibroblasts	GSM3827125	0	0	0	0	0	0	0	0	0	1	1	0	0	0	0	0	0	0	1	0
CTAGTGAAGAGGTTAT_LUNG_T06	T cells	GSM3827125	0	0	0	0	0	0	0	0	0	0	1	0	0	0	0	0	0	0	0	0
CTAGTGAAGGTGATAT_LUNG_T06	Endothelial cells	GSM3827125	3	1	1	0	0	0	1	1	0	1	1	0	1	0	1	1	0	0	3	1
CTAGTGACAGGATTGG_LUNG_T06	Monocytes	GSM3827125	0	0	0	0	0	1	0	0	0	0	0	0	2	0	1	0	0	0	2	0
CTAGTGAGTCAACTGT_LUNG_T06	B cells	GSM3827125	0	0	0	0	0	0	0	0	0	0	0	0	0	0	0	0	0	0	0	0
CTAGTGAGTCCGAAGA_LUNG_T06	Monocytes	GSM3827125	1	0	0	0	0	0	0	0	0	0	1	0	0	0	1	0	0	0	0	0
CTAGTGAGTCTTCTCG_LUNG_T06	Monocytes	GSM3827125	0	0	0	0	0	0	0	0	0	0	0	0	0	0	0	0	0	0	0	0
CTAGTGATCACATACG_LUNG_T06	T cells	GSM3827125	0	0	0	0	0	0	0	0	0	0	0	0	0	0	0	0	0	0	0	0
CTAGTGATCCCTCAGT_LUNG_T06	B cells	GSM3827125	0	0	0	0	0	0	0	0	0	0	0	0	0	0	0	0	0	0	0	0
CTCACACAGAGCTATA_LUNG_T06	T cells	GSM3827125	0	0	0	0	0	0	0	0	0	0	0	0	0	0	0	0	0	0	0	0
CTCACACAGCGTTCCG_LUNG_T06	T cells	GSM3827125	0	0	0	0	0	0	0	0	0	0	1	0	0	0	0	0	0	0	0	0
CTCACACAGTAATCCC_LUNG_T06	T cells	GSM3827125	0	0	0	0	0	0	1	0	0	0	0	0	1	0	0	0	0	0	0	0
CTCACACCACAAGACG_LUNG_T06	B cells	GSM3827125	0	0	0	0	0	0	0	0	0	0	0	0	1	0	0	0	0	0	0	0
CTCACACCATCGGAAG_LUNG_T06	Monocytes	GSM3827125	0	0	0	0	0	0	0	0	0	0	0	0	0	0	1	0	0	1	1	2
CTCACACCATCGTCGG_LUNG_T06	B cells	GSM3827125	0	0	0	0	0	0	0	0	0	0	0	0	0	0	0	0	0	0	0	0
CTCACACGTACCGGCT_LUNG_T06	T cells	GSM3827125	0	0	0	0	1	0	1	0	0	0	1	0	1	0	0	0	0	0	1	0
CTCACACGTGCTGTAT_LUNG_T06	T cells	GSM3827125	0	0	1	0	0	0	0	0	0	0	0	0	1	0	0	0	0	0	1	0
CTCACACTCCGCATAA_LUNG_T06	B cells	GSM3827125	1	0	0	0	0	0	0	0	0	0	0	0	0	0	0	0	0	0	0	0
CTCACACTCGGTTAAC_LUNG_T06	B cells	GSM3827125	1	0	0	0	0	0	1	0	0	0	0	0	1	0	1	0	0	0	0	0
CTCAGAAAGAAACCAT_LUNG_T06	Monocytes	GSM3827125	3	0	0	0	0	0	1	0	0	0	0	0	2	0	0	0	0	1	1	0
CTCAGAACAGCTGTGC_LUNG_T06	T cells	GSM3827125	0	0	0	0	0	0	0	0	0	0	0	0	0	0	0	0	0	0	0	0
CTCAGAACAGGGCATA_LUNG_T06	Epithelial cells	GSM3827125	0	0	0	0	0	0	0	0	0	0	1	0	0	0	0	0	0	0	0	1
CTCAGAATCTACCTGC_LUNG_T06	T cells	GSM3827125	0	0	0	0	0	0	0	0	0	1	1	0	0	0	0	0	0	0	0	0
CTCAGAATCTTGCATT_LUNG_T06	B cells	GSM3827125	0	0	0	0	0	0	3	0	0	0	0	0	0	0	0	1	0	0	0	0
CTCATTAAGTACGTAA_LUNG_T06	NK cells	GSM3827125	0	0	0	0	0	0	0	0	0	0	1	0	0	0	0	0	0	0	0	0
CTCATTACATTGAGCT_LUNG_T06	Epithelial cells	GSM3827125	0	0	0	0	0	0	2	0	0	0	0	0	1	0	0	0	0	0	0	0
CTCATTAGTCAAAGAT_LUNG_T06	T cells	GSM3827125	0	0	0	0	0	0	0	0	0	0	0	0	0	0	0	0	0	0	0	0
CTCATTAGTCCTCTTG_LUNG_T06	B cells	GSM3827125	0	0	0	0	0	0	0	0	0	0	0	0	0	0	0	0	0	0	0	0
CTCATTAGTTAGGGTG_LUNG_T06	NK cells	GSM3827125	0	0	0	0	0	0	0	0	0	0	0	0	0	0	0	0	0	0	0	0
CTCCTAGAGAGTGACC_LUNG_T06	T cells	GSM3827125	1	0	0	0	0	0	0	0	0	0	0	0	0	0	0	0	0	0	0	0
CTCCTAGAGATGCCTT_LUNG_T06	T cells	GSM3827125	1	0	0	0	0	0	0	0	0	0	0	0	0	0	0	0	0	0	0	0
CTCCTAGAGCTAACTC_LUNG_T06	NK cells	GSM3827125	1	0	0	0	0	0	0	0	0	0	0	0	0	0	0	0	0	0	1	0
CTCCTAGAGTATTGGA_LUNG_T06	NK cells	GSM3827125	0	0	0	0	0	0	0	0	0	0	0	0	1	0	0	0	0	0	0	0
CTCCTAGAGTTTAGGA_LUNG_T06	Monocytes	GSM3827125	0	0	0	0	0	0	0	0	0	0	0	0	0	0	0	0	0	0	0	0
CTCCTAGCACAGCCCA_LUNG_T06	B cells	GSM3827125	1	0	0	0	0	0	0	0	0	0	0	0	0	0	0	0	0	0	0	0
CTCCTAGCAGCTCGAC_LUNG_T06	T cells	GSM3827125	0	0	0	0	0	0	0	0	0	0	1	0	0	0	0	0	0	0	0	0
CTCCTAGTCAGGTAAA_LUNG_T06	Monocytes	GSM3827125	0	0	0	0	0	0	0	0	0	0	1	0	0	0	0	0	0	0	0	0
CTCCTAGTCGCTTGTC_LUNG_T06	B cells	GSM3827125	0	0	0	0	0	0	0	0	0	0	0	0	1	0	1	0	0	0	0	0
CTCGAAAAGTGTACTC_LUNG_T06	B cells	GSM3827125	0	0	0	0	0	0	0	0	0	0	2	0	1	0	0	0	0	0	0	0
CTCGAAACACAGCCCA_LUNG_T06	B cells	GSM3827125	0	0	0	0	0	0	0	0	0	0	0	0	0	0	0	1	0	0	0	0
CTCGAAAGTACAGACG_LUNG_T06	Monocytes	GSM3827125	1	0	0	0	0	0	0	0	0	0	0	0	0	0	0	0	0	0	0	0
CTCGAAAGTCATTAGC_LUNG_T06	T cells	GSM3827125	1	0	0	0	0	0	1	0	0	0	0	0	0	0	0	0	0	0	0	0
CTCGAAATCTGAAAGA_LUNG_T06	B cells	GSM3827125	0	0	0	0	0	0	0	0	0	0	0	0	0	0	0	0	0	0	1	0
CTCGAGGAGATATGCA_LUNG_T06	Epithelial cells	GSM3827125	0	0	0	0	0	0	0	0	0	1	0	0	1	0	0	0	0	0	0	0
CTCGAGGCACATCCAA_LUNG_T06	Fibroblasts	GSM3827125	2	0	0	0	0	0	0	0	1	3	1	0	1	0	0	0	0	0	2	0
CTCGAGGGTAATCACC_LUNG_T06	Fibroblasts	GSM3827125	0	0	0	0	0	0	0	0	0	1	1	0	2	0	0	0	0	0	0	0
CTCGAGGTCGGAATCT_LUNG_T06	Epithelial cells	GSM3827125	0	0	0	0	0	0	1	0	0	0	1	0	0	0	0	0	0	1	2	0
CTCGAGGTCTCGAGTA_LUNG_T06	T cells	GSM3827125	0	0	0	0	0	0	0	0	1	0	0	0	0	0	0	0	0	0	0	0
CTCGAGGTCTCGGACG_LUNG_T06	Monocytes	GSM3827125	0	0	0	0	0	0	0	0	0	0	0	0	0	0	0	0	0	0	0	0
CTCGGAGAGTTCCACA_LUNG_T06	B cells	GSM3827125	0	0	0	0	0	0	0	0	0	0	0	0	0	0	0	0	0	0	0	0
CTCGGAGCAAGTTAAG_LUNG_T06	T cells	GSM3827125	1	0	0	0	0	0	0	0	0	0	0	0	1	0	0	0	0	0	0	0
CTCGGAGCACATCCAA_LUNG_T06	Monocytes	GSM3827125	0	0	0	0	0	0	0	0	0	0	0	0	0	0	0	1	0	1	0	0
CTCGGAGGTTGCTCCT_LUNG_T06	Fibroblasts	GSM3827125	0	0	0	0	0	0	1	0	0	0	2	0	0	0	1	0	0	0	2	0
CTCGGAGTCGTGGTCG_LUNG_T06	T cells	GSM3827125	0	0	0	0	0	0	0	0	0	1	1	0	0	0	0	0	0	0	0	0
CTCGGAGTCGTTTGCC_LUNG_T06	T cells	GSM3827125	0	0	0	0	0	0	1	0	0	0	0	0	1	0	0	0	0	0	0	0
CTCGGAGTCTAACCGA_LUNG_T06	T cells	GSM3827125	0	0	0	0	0	0	0	0	1	0	0	0	0	0	0	0	0	0	0	0
CTCGGAGTCTGTTTGT_LUNG_T06	Fibroblasts	GSM3827125	0	0	0	0	0	0	0	0	0	0	1	1	1	0	1	0	0	0	0	0
CTCGGAGTCTTGACGA_LUNG_T06	Monocytes	GSM3827125	0	0	0	0	0	0	1	0	0	0	0	0	0	0	0	0	0	0	0	0
CTCGGGAAGACGACGT_LUNG_T06	Monocytes	GSM3827125	0	0	0	0	0	0	3	0	0	0	0	0	0	0	0	0	0	1	0	0
CTCGGGAAGGACTGGT_LUNG_T06	B cells	GSM3827125	0	0	0	0	0	0	0	0	0	0	0	0	0	0	0	0	0	0	0	0
CTCGGGAAGTGTGGCA_LUNG_T06	T cells	GSM3827125	0	0	0	0	0	0	0	0	0	0	1	0	0	0	0	0	0	1	1	0
CTCGGGACAAACTGCT_LUNG_T06	B cells	GSM3827125	0	0	0	0	0	0	0	0	0	0	0	0	0	0	0	0	0	0	0	0
CTCGGGACACAGCGTC_LUNG_T06	B cells	GSM3827125	0	0	0	0	0	0	0	0	0	0	0	0	0	0	0	0	0	0	0	0
CTCGTACAGAGCTATA_LUNG_T06	B cells	GSM3827125	0	0	0	0	0	0	0	0	0	0	0	0	0	0	0	0	0	0	0	0
CTCGTACAGCTAGTGG_LUNG_T06	T cells	GSM3827125	0	0	0	0	0	0	0	0	0	0	0	0	0	0	0	0	0	0	0	0
CTCGTACCACGAAAGC_LUNG_T06	Endothelial cells	GSM3827125	1	0	0	0	0	0	0	0	0	0	0	0	0	0	0	0	0	0	1	1
CTCGTACCACGGTGTC_LUNG_T06	Fibroblasts	GSM3827125	0	0	0	0	0	0	1	0	0	0	0	0	0	0	0	0	0	0	1	1
CTCGTACCAGATGAGC_LUNG_T06	T cells	GSM3827125	0	0	0	0	1	0	0	0	0	0	0	0	0	0	0	0	0	0	0	0
CTCGTACCATACAGCT_LUNG_T06	T cells	GSM3827125	0	0	0	0	0	0	0	0	0	0	1	0	0	0	0	0	0	0	0	0
CTCGTACGTACAGACG_LUNG_T06	Fibroblasts	GSM3827125	1	0	0	0	0	0	0	0	0	0	0	0	0	0	2	0	0	0	1	0
CTCGTACGTCAGGACA_LUNG_T06	Monocytes	GSM3827125	0	0	0	0	0	0	0	0	0	0	0	0	0	0	0	0	0	0	0	0
CTCGTACGTCGATTGT_LUNG_T06	T cells	GSM3827125	1	0	0	0	0	0	0	0	0	0	0	0	0	0	0	0	0	0	0	0
CTCGTACGTGTGGTTT_LUNG_T06	Epithelial cells	GSM3827125	0	0	0	0	0	0	0	0	0	1	0	0	1	0	0	0	0	0	0	0
CTCGTACGTTGGAGGT_LUNG_T06	Monocytes	GSM3827125	0	0	0	0	0	0	0	0	0	0	0	0	0	0	0	1	0	0	1	0
CTCGTACTCCTCAACC_LUNG_T06	T cells	GSM3827125	0	0	0	0	0	0	0	0	0	0	0	0	0	0	1	0	0	0	0	0
CTCGTACTCTACCAGA_LUNG_T06	T cells	GSM3827125	0	0	0	0	0	0	0	0	0	0	0	0	0	0	0	0	0	0	0	0
CTCGTCAAGGATCGCA_LUNG_T06	T cells	GSM3827125	0	0	0	0	0	0	0	0	0	0	1	0	0	0	0	0	0	0	0	0
CTCGTCACATGTCTCC_LUNG_T06	B cells	GSM3827125	0	0	0	0	0	0	0	0	0	0	0	0	0	0	0	0	0	0	0	0
CTCGTCATCACCTCGT_LUNG_T06	T cells	GSM3827125	0	0	0	0	0	0	0	0	0	0	0	0	0	0	0	0	0	0	0	0
CTCGTCATCATGCATG_LUNG_T06	Monocytes	GSM3827125	1	0	0	0	0	0	0	0	0	0	0	0	0	0	0	0	0	0	0	0
CTCTAATCACAGAGGT_LUNG_T06	Monocytes	GSM3827125	1	0	0	0	0	0	1	0	0	0	1	0	0	0	0	0	0	0	2	0
CTCTAATCACTAGTAC_LUNG_T06	B cells	GSM3827125	0	0	0	0	0	0	0	0	0	0	0	0	0	0	0	0	0	0	0	0
CTCTAATCAGTCGATT_LUNG_T06	B cells	GSM3827125	0	0	0	0	0	0	0	0	0	0	0	0	0	0	0	0	0	0	0	0
CTCTAATGTCAACTGT_LUNG_T06	Monocytes	GSM3827125	0	0	0	0	0	1	0	0	0	0	0	0	0	0	0	0	0	0	1	0
CTCTAATTCCAAATGC_LUNG_T06	B cells	GSM3827125	0	0	0	0	0	0	0	0	0	0	0	0	0	0	0	0	0	0	0	0
CTCTACGAGGGTGTTG_LUNG_T06	NK cells	GSM3827125	0	0	0	0	0	0	0	0	0	0	1	0	1	0	0	1	0	0	0	0
CTCTACGCAAGTTAAG_LUNG_T06	T cells	GSM3827125	0	0	0	0	0	0	0	0	0	0	0	0	0	0	0	0	0	0	0	0
CTCTACGCAGGCTCAC_LUNG_T06	B cells	GSM3827125	0	0	0	0	0	0	0	0	0	1	0	0	0	0	0	0	0	0	0	0
CTCTACGGTTAGTGGG_LUNG_T06	Monocytes	GSM3827125	0	0	0	0	0	0	0	0	0	0	0	0	0	0	0	0	0	0	1	0
CTCTACGTCATCGATG_LUNG_T06	T cells	GSM3827125	0	0	0	0	1	0	0	0	0	0	0	0	0	0	0	0	0	0	0	0
CTCTACGTCCCAAGAT_LUNG_T06	T cells	GSM3827125	0	0	0	0	1	0	0	0	0	0	0	0	0	0	0	0	0	2	0	0
CTCTACGTCTTGTTTG_LUNG_T06	Monocytes	GSM3827125	0	0	0	0	0	0	0	0	0	0	0	0	1	0	0	0	0	1	1	1
CTCTGGTCAAGCCCAC_LUNG_T06	Monocytes	GSM3827125	0	0	0	0	0	0	0	0	0	0	0	0	0	0	0	0	0	0	0	0
CTCTGGTCATTAGCCA_LUNG_T06	Monocytes	GSM3827125	0	0	0	0	0	0	1	0	0	2	0	0	0	0	0	0	0	2	1	0
CTCTGGTGTCGTTGTA_LUNG_T06	Fibroblasts	GSM3827125	0	0	0	0	0	0	0	0	0	1	0	0	0	0	0	0	0	1	0	1
CTCTGGTGTGCAACGA_LUNG_T06	Fibroblasts	GSM3827125	1	0	0	0	0	0	0	0	0	0	0	0	0	0	0	1	0	0	0	0
CTCTGGTTCAGATAAG_LUNG_T06	Fibroblasts	GSM3827125	1	0	0	0	0	0	0	0	0	0	0	0	0	0	0	0	0	0	1	0
CTCTGGTTCCAGAAGG_LUNG_T06	B cells	GSM3827125	1	0	0	0	0	0	1	0	0	0	0	0	0	0	0	0	0	0	0	0
CTCTGGTTCCCTTGCA_LUNG_T06	T cells	GSM3827125	1	0	0	0	0	0	0	0	0	0	0	0	0	0	0	0	0	0	0	0
CTCTGGTTCCGCGCAA_LUNG_T06	B cells	GSM3827125	0	0	0	0	0	0	0	0	0	0	3	0	0	0	0	0	0	0	0	0
CTCTGGTTCTGCCAGG_LUNG_T06	B cells	GSM3827125	0	0	0	0	0	0	0	0	0	0	1	0	0	0	0	0	0	0	0	0
CTGAAACAGTGCGATG_LUNG_T06	T cells	GSM3827125	0	0	0	0	0	0	0	0	0	0	0	0	1	0	0	0	0	0	1	0
CTGAAACCAAGTAGTA_LUNG_T06	T cells	GSM3827125	0	0	0	0	0	0	0	0	0	0	0	0	0	0	0	0	0	0	0	0
CTGAAACGTCTTGCGG_LUNG_T06	Monocytes	GSM3827125	0	0	0	0	1	0	0	0	0	0	0	0	0	0	0	0	0	0	0	0
CTGAAACGTTAAGAAC_LUNG_T06	Monocytes	GSM3827125	0	0	0	0	0	0	0	0	0	0	0	0	0	0	0	0	0	0	0	0
CTGAAACTCTCGTATT_LUNG_T06	NK cells	GSM3827125	0	0	0	0	0	0	0	0	0	1	0	0	0	0	0	0	0	0	0	0
CTGAAACTCTGTACGA_LUNG_T06	Epithelial cells	GSM3827125	0	1	0	0	0	0	0	0	0	1	0	0	0	0	0	0	0	0	0	0
CTGAAGTAGGAGCGAG_LUNG_T06	NK cells	GSM3827125	0	0	0	0	0	0	0	0	0	0	0	0	0	0	0	0	0	0	0	0
CTGAAGTCACTCGACG_LUNG_T06	T cells	GSM3827125	0	0	0	0	1	0	0	0	0	0	0	0	0	0	0	0	0	0	0	0
CTGAAGTCAGACGCCT_LUNG_T06	T cells	GSM3827125	1	0	1	0	1	0	0	0	0	0	0	0	0	0	0	0	0	0	0	0
CTGAAGTCATGCCTAA_LUNG_T06	NK cells	GSM3827125	0	0	0	0	0	0	0	0	0	0	1	0	0	0	0	0	0	0	0	0
CTGAAGTGTCCGTCAG_LUNG_T06	NK cells	GSM3827125	0	0	0	0	0	0	0	0	0	0	0	0	0	0	0	0	0	0	0	0
CTGAAGTTCCCTAACC_LUNG_T06	B cells	GSM3827125	0	0	0	0	0	0	0	0	0	0	0	0	0	0	1	0	0	0	1	0
CTGATAGAGATGAGAG_LUNG_T06	B cells	GSM3827125	0	0	0	0	0	0	0	0	0	0	0	0	0	0	0	0	0	0	0	1
CTGATAGCAATCGAAA_LUNG_T06	B cells	GSM3827125	1	0	0	0	0	0	0	0	0	1	0	0	1	0	1	0	0	0	0	0
CTGATAGCATCCGGGT_LUNG_T06	Monocytes	GSM3827125	0	0	0	0	0	0	0	0	0	0	0	0	0	0	0	0	0	0	0	0
CTGATAGGTCTTTCAT_LUNG_T06	T cells	GSM3827125	0	0	0	0	0	0	0	0	0	1	4	0	0	0	0	0	0	0	0	1
CTGATAGTCAGCGACC_LUNG_T06	Fibroblasts	GSM3827125	1	0	0	0	0	0	0	0	0	0	1	0	2	0	0	0	0	1	1	2
CTGATCCAGCTGATAA_LUNG_T06	T cells	GSM3827125	0	0	0	0	0	0	0	0	0	0	0	0	0	0	0	0	0	0	0	1
CTGATCCCACCCATGG_LUNG_T06	T cells	GSM3827125	0	0	0	0	0	0	0	0	0	0	1	0	0	0	0	0	0	0	0	0
CTGATCCCAGCTGGCT_LUNG_T06	NK cells	GSM3827125	0	0	0	0	0	0	0	0	0	0	1	0	0	0	0	0	0	0	0	0
CTGATCCCAGTGGGAT_LUNG_T06	T cells	GSM3827125	0	0	0	0	0	0	0	0	0	0	0	0	0	0	0	0	0	0	0	0
CTGATCCGTAGCGCTC_LUNG_T06	T cells	GSM3827125	0	1	0	0	0	0	0	0	0	1	0	0	0	0	0	0	0	0	1	0
CTGATCCTCGCAGGCT_LUNG_T06	Epithelial cells	GSM3827125	1	0	0	0	0	1	2	0	0	0	2	0	0	0	1	0	0	1	2	1
CTGCCTAAGGCTCTTA_LUNG_T06	T cells	GSM3827125	2	0	0	0	0	0	0	0	0	2	0	0	1	0	0	0	0	0	0	0
CTGCCTAAGTAGCGGT_LUNG_T06	T cells	GSM3827125	0	0	0	0	0	0	0	0	0	0	0	0	0	0	0	0	0	0	0	1
CTGCCTAAGTCCGGTC_LUNG_T06	Monocytes	GSM3827125	0	0	0	0	0	0	3	0	0	1	2	0	0	0	0	0	0	0	3	0
CTGCCTACAAATTGCC_LUNG_T06	Monocytes	GSM3827125	2	1	0	0	0	0	0	0	0	2	1	0	0	0	1	0	0	0	0	0
CTGCCTACAACAACCT_LUNG_T06	Monocytes	GSM3827125	0	0	0	0	0	0	0	0	0	1	0	0	0	0	0	0	0	0	0	0
CTGCCTACATATGGTC_LUNG_T06	T cells	GSM3827125	0	0	0	0	0	0	0	0	0	0	0	0	0	0	0	0	0	0	0	0
CTGCCTAGTCTGGAGA_LUNG_T06	T cells	GSM3827125	1	0	0	0	0	0	0	0	0	0	0	0	0	0	0	0	0	0	0	0
CTGCCTAGTGCCTTGG_LUNG_T06	B cells	GSM3827125	0	0	0	0	0	0	0	0	0	0	0	0	1	0	0	0	0	0	0	0
CTGCCTAGTTGAACTC_LUNG_T06	T cells	GSM3827125	0	0	0	0	0	0	0	0	0	0	0	0	0	0	0	0	0	0	0	0
CTGCCTATCCAGATCA_LUNG_T06	Fibroblasts	GSM3827125	0	0	0	0	0	0	0	0	0	0	0	0	0	0	0	1	0	0	0	0
CTGCCTATCGTCTGAA_LUNG_T06	Fibroblasts	GSM3827125	0	0	1	0	0	0	0	0	0	0	1	0	1	0	0	0	0	0	1	1
CTGCGGAAGCTAAGAT_LUNG_T06	T cells	GSM3827125	0	0	0	0	0	0	0	0	0	0	0	0	0	0	0	0	0	0	0	0
CTGCGGAAGTATCTCG_LUNG_T06	Epithelial cells	GSM3827125	0	0	0	0	0	0	0	0	0	0	0	0	0	0	0	0	0	0	1	0
CTGCGGACAGACGCTC_LUNG_T06	Monocytes	GSM3827125	0	0	0	0	0	0	0	0	1	0	0	0	0	0	0	0	0	0	1	0
CTGCGGACATTGTGCA_LUNG_T06	T cells	GSM3827125	0	0	0	0	0	0	0	0	0	0	1	0	0	0	0	0	0	1	0	0
CTGCGGATCTGCAAGT_LUNG_T06	B cells	GSM3827125	0	0	0	0	0	0	0	0	0	0	0	0	0	0	0	0	0	0	0	0
CTGCTGTAGACTAGAT_LUNG_T06	T cells	GSM3827125	0	0	0	0	0	0	0	0	0	0	0	0	0	0	0	0	0	0	0	0
CTGCTGTCAAACCCAT_LUNG_T06	B cells	GSM3827125	1	0	0	0	0	0	0	0	0	0	0	0	0	0	0	0	0	0	0	1
CTGCTGTGTGCGCTTG_LUNG_T06	Monocytes	GSM3827125	0	0	0	0	0	0	1	0	0	1	0	0	0	0	0	0	0	0	4	0
CTGCTGTTCCTATTCA_LUNG_T06	NK cells	GSM3827125	0	0	0	0	0	0	1	0	0	0	0	0	1	0	0	0	0	0	0	0
CTGCTGTTCGCAGGCT_LUNG_T06	T cells	GSM3827125	0	0	0	0	0	0	0	0	0	0	1	0	2	0	0	0	0	1	0	0
CTGGTCTAGACTAGGC_LUNG_T06	B cells	GSM3827125	3	0	0	0	0	0	0	0	0	0	0	0	0	0	0	0	0	0	0	0
CTGGTCTAGATGTTAG_LUNG_T06	T cells	GSM3827125	0	0	0	0	0	0	0	0	0	0	1	0	0	0	0	0	0	0	0	0
CTGGTCTAGCACAGGT_LUNG_T06	T cells	GSM3827125	0	0	0	0	0	0	0	0	0	0	0	0	1	0	0	0	0	0	0	0
CTGGTCTAGGCACATG_LUNG_T06	Epithelial cells	GSM3827125	0	0	0	0	0	0	0	0	0	0	0	0	2	0	0	0	0	1	0	0
CTGGTCTAGGCTAGGT_LUNG_T06	Monocytes	GSM3827125	0	0	0	0	0	0	1	0	0	0	0	0	0	0	0	0	0	0	0	0
CTGGTCTAGTCAAGCG_LUNG_T06	T cells	GSM3827125	0	0	0	0	0	0	0	0	0	0	0	0	1	0	0	0	0	1	0	0
CTGGTCTCAGACGCCT_LUNG_T06	T cells	GSM3827125	0	1	0	0	0	0	0	0	0	0	0	0	0	0	0	0	0	0	0	0
CTGGTCTGTCAGTGGA_LUNG_T06	T cells	GSM3827125	0	1	0	0	0	0	0	0	0	0	0	0	0	0	0	0	0	0	0	0
CTGGTCTTCTAGAGTC_LUNG_T06	B cells	GSM3827125	1	0	0	0	0	0	1	0	0	0	0	0	0	0	0	0	0	0	0	0
CTGTGCTAGAACTCGG_LUNG_T06	NK cells	GSM3827125	0	0	0	0	0	0	0	0	0	0	0	0	0	0	0	0	0	0	1	0
CTGTGCTAGAGGTTAT_LUNG_T06	T cells	GSM3827125	1	0	0	0	0	0	0	0	0	0	0	0	0	0	0	0	0	0	0	0
CTGTGCTAGGGTCGAT_LUNG_T06	T cells	GSM3827125	0	0	0	0	1	0	0	0	0	0	1	0	0	0	0	0	0	0	0	0
CTGTGCTCAAGAGGCT_LUNG_T06	Monocytes	GSM3827125	0	0	0	0	0	0	0	0	0	0	0	0	0	0	0	0	0	0	1	0
CTGTGCTCAATCCAAC_LUNG_T06	Monocytes	GSM3827125	0	0	0	0	0	0	0	0	0	0	0	0	0	0	0	0	0	0	2	0
CTGTGCTGTCTTTCAT_LUNG_T06	Monocytes	GSM3827125	1	0	0	0	0	0	0	0	0	0	0	0	1	0	1	0	0	1	1	0
CTGTGCTGTTACGTCA_LUNG_T06	T cells	GSM3827125	0	0	0	0	0	0	0	0	0	0	0	0	0	0	0	0	0	0	0	1
CTGTGCTTCACAATGC_LUNG_T06	T cells	GSM3827125	0	1	1	0	1	0	0	0	0	0	0	0	0	0	0	0	0	0	0	0
CTGTTTACAACGATCT_LUNG_T06	NK cells	GSM3827125	0	0	0	0	0	0	0	0	0	0	0	0	0	0	0	1	0	0	0	0
CTGTTTACACACGCTG_LUNG_T06	Monocytes	GSM3827125	0	0	0	0	0	0	0	0	0	0	0	0	0	0	0	0	0	0	1	0
CTGTTTACAGGGATTG_LUNG_T06	B cells	GSM3827125	1	0	0	0	0	0	0	0	0	0	0	0	0	0	0	0	0	0	0	0
CTGTTTAGTCATCGGC_LUNG_T06	Fibroblasts	GSM3827125	0	0	0	0	0	0	0	0	0	0	0	1	0	0	0	1	0	0	1	0
CTGTTTAGTGACGGTA_LUNG_T06	T cells	GSM3827125	0	0	0	0	0	0	0	0	0	0	0	0	0	0	0	1	0	0	0	0
CTGTTTATCGTTACAG_LUNG_T06	T cells	GSM3827125	1	0	1	0	0	0	0	0	0	1	1	1	0	0	2	0	0	0	0	0
CTTAACTAGCCACCTG_LUNG_T06	Monocytes	GSM3827125	0	0	0	0	0	0	0	0	0	1	3	0	1	0	0	0	0	2	2	0
CTTAACTAGCTGCCCA_LUNG_T06	Monocytes	GSM3827125	0	0	0	0	0	0	0	0	0	0	0	0	0	0	0	0	0	0	0	0
CTTAACTAGGGTCGAT_LUNG_T06	Monocytes	GSM3827125	0	0	0	0	0	0	0	0	0	0	0	0	0	0	0	0	0	0	0	0
CTTAACTAGTACGCGA_LUNG_T06	T cells	GSM3827125	0	0	0	0	0	0	0	0	0	1	1	0	0	0	0	0	0	0	0	0
CTTAACTAGTTGAGAT_LUNG_T06	Monocytes	GSM3827125	0	0	0	0	0	0	0	0	0	1	4	0	0	0	0	0	0	1	1	0
CTTAACTCAGATGGGT_LUNG_T06	B cells	GSM3827125	0	0	0	0	0	0	0	0	0	0	0	0	0	0	0	0	0	0	0	0
CTTAACTCAGGGCATA_LUNG_T06	T cells	GSM3827125	0	0	0	0	0	0	0	0	0	0	0	0	0	0	0	0	0	0	0	0
CTTAACTCATAAAGGT_LUNG_T06	Monocytes	GSM3827125	0	0	0	0	0	0	0	0	0	0	1	0	0	0	0	0	0	1	1	0
CTTAACTGTTCCACTC_LUNG_T06	NK cells	GSM3827125	0	0	0	0	0	0	0	0	0	0	0	0	0	0	0	0	0	0	2	0
CTTAACTGTTTAAGCC_LUNG_T06	Fibroblasts	GSM3827125	0	0	0	0	0	0	0	0	0	0	1	0	1	0	0	0	0	0	2	0
CTTAACTGTTTGTTTC_LUNG_T06	T cells	GSM3827125	0	0	0	0	0	0	0	0	0	0	0	0	0	0	0	1	0	0	0	0
CTTACCGAGCGGATCA_LUNG_T06	NK cells	GSM3827125	0	0	0	0	0	0	0	0	0	0	1	0	0	0	0	0	0	0	0	0
CTTACCGAGGGTATCG_LUNG_T06	T cells	GSM3827125	0	0	0	0	0	0	0	0	0	0	0	0	0	0	0	0	0	0	0	0
CTTACCGCAAGGTTTC_LUNG_T06	T cells	GSM3827125	0	0	0	0	0	0	0	0	0	0	0	0	0	0	0	0	0	0	0	0
CTTACCGCATGCAACT_LUNG_T06	B cells	GSM3827125	0	0	0	0	0	0	0	0	0	0	1	0	0	0	0	0	0	0	0	0
CTTACCGGTGATAAGT_LUNG_T06	Monocytes	GSM3827125	1	0	0	0	0	0	0	0	0	0	0	0	0	0	0	0	0	1	1	0
CTTAGGAAGCGTCTAT_LUNG_T06	B cells	GSM3827125	0	0	0	0	0	0	0	0	0	0	0	0	0	0	0	0	0	0	0	0
CTTAGGACACCAGGCT_LUNG_T06	T cells	GSM3827125	0	0	0	0	0	0	0	0	0	0	0	0	0	0	0	0	0	0	0	0
CTTAGGACATACAGCT_LUNG_T06	T cells	GSM3827125	0	0	0	0	0	0	0	0	0	0	0	0	0	0	0	0	0	0	0	0
CTTAGGAGTAATCACC_LUNG_T06	Monocytes	GSM3827125	0	0	0	0	0	0	0	0	0	0	1	0	0	0	0	0	0	1	0	0
CTTAGGAGTTGTCTTT_LUNG_T06	NK cells	GSM3827125	0	0	0	0	0	0	0	0	0	0	0	0	0	0	0	0	0	0	0	0
CTTAGGATCCACTGGG_LUNG_T06	T cells	GSM3827125	0	0	0	0	0	0	0	0	0	0	0	0	0	0	0	0	0	0	0	0
CTTAGGATCTGCGGCA_LUNG_T06	NK cells	GSM3827125	0	0	0	0	0	0	0	0	0	0	0	0	0	0	0	0	0	0	1	0
CTTCTCTAGTTCGCGC_LUNG_T06	Monocytes	GSM3827125	0	0	0	0	0	0	0	0	1	0	1	0	0	0	0	0	0	0	0	0
CTTCTCTCAAGTTCTG_LUNG_T06	T cells	GSM3827125	0	0	0	0	0	0	0	0	0	0	0	0	0	0	0	0	0	0	0	0
CTTCTCTCACCATGTA_LUNG_T06	T cells	GSM3827125	0	0	0	0	0	0	0	0	0	0	0	0	0	0	0	0	0	0	0	0
CTTCTCTCACCGAAAG_LUNG_T06	Monocytes	GSM3827125	0	0	0	0	0	0	0	0	0	0	0	0	1	0	1	0	0	0	1	0
CTTCTCTCACGCGAAA_LUNG_T06	Fibroblasts	GSM3827125	0	0	0	0	0	0	1	0	1	1	1	0	0	0	1	0	0	0	2	1
CTTCTCTCATCTGGTA_LUNG_T06	Fibroblasts	GSM3827125	0	0	0	0	0	0	1	0	0	0	0	0	1	0	0	1	0	0	2	0
CTTCTCTCATGATCCA_LUNG_T06	T cells	GSM3827125	0	0	0	0	0	0	0	0	0	0	0	0	0	0	0	0	0	0	0	0
CTTCTCTCATTTCACT_LUNG_T06	T cells	GSM3827125	0	0	0	0	0	0	1	0	0	0	0	1	0	0	0	0	0	0	0	0
CTTCTCTGTGCAACTT_LUNG_T06	B cells	GSM3827125	0	0	0	0	0	0	0	0	0	0	1	0	0	0	0	0	0	0	0	0
CTTCTCTGTGCTAGCC_LUNG_T06	NK cells	GSM3827125	0	0	0	0	0	0	0	0	0	0	0	0	0	0	0	0	0	0	0	0
CTTGGCTAGAGCCTAG_LUNG_T06	T cells	GSM3827125	0	0	0	0	0	0	0	0	0	0	0	0	0	0	0	0	0	0	0	0
CTTGGCTAGTGAACGC_LUNG_T06	Monocytes	GSM3827125	1	0	0	0	0	0	0	0	0	0	0	0	1	0	0	0	0	0	0	0
CTTGGCTGTCAGGACA_LUNG_T06	T cells	GSM3827125	0	0	0	0	0	0	0	0	0	0	0	0	0	0	0	0	0	0	0	0
CTTGGCTGTTCAGGCC_LUNG_T06	B cells	GSM3827125	0	0	0	0	0	0	0	0	0	0	0	0	0	0	0	0	0	0	0	0
CTTTGCGAGCGTTGCC_LUNG_T06	B cells	GSM3827125	0	0	0	0	0	0	0	1	0	2	0	0	0	0	1	0	0	0	0	0
CTTTGCGCAGGTGGAT_LUNG_T06	T cells	GSM3827125	0	0	0	0	0	0	1	0	0	0	0	0	0	0	0	1	0	0	0	0
CTTTGCGGTGTGTGCC_LUNG_T06	T cells	GSM3827125	0	0	0	0	0	0	0	0	0	0	1	0	1	0	0	0	0	0	0	0
CTTTGCGGTTTCGCTC_LUNG_T06	T cells	GSM3827125	0	0	0	0	0	0	0	0	0	0	0	0	0	0	0	0	0	0	0	0
GAAACTCGTACGCTGC_LUNG_T06	T cells	GSM3827125	0	0	0	0	0	0	0	0	0	0	0	0	0	0	0	0	0	0	0	0
GAAACTCTCATCGGAT_LUNG_T06	B cells	GSM3827125	1	0	0	0	1	0	0	0	0	0	0	0	0	0	0	0	0	0	0	0
GAAACTCTCCATGAGT_LUNG_T06	B cells	GSM3827125	1	0	0	0	0	0	0	0	0	0	0	0	0	0	0	0	0	0	1	0
GAAACTCTCGAACTGT_LUNG_T06	T cells	GSM3827125	0	0	0	0	0	0	0	0	0	0	0	0	0	0	0	0	0	0	0	0
GAAACTCTCTCACATT_LUNG_T06	T cells	GSM3827125	0	0	0	0	1	0	0	0	0	0	0	0	0	0	0	0	0	0	0	0
GAAACTCTCTGCTTGC_LUNG_T06	T cells	GSM3827125	0	0	0	0	0	0	0	0	0	0	0	0	0	0	0	0	0	0	0	0
GAAATGACACCATCCT_LUNG_T06	Monocytes	GSM3827125	0	1	0	0	0	0	1	0	0	0	0	0	0	0	0	0	0	1	0	0
GAAATGACAGATAATG_LUNG_T06	T cells	GSM3827125	0	0	0	0	0	0	2	0	0	0	0	0	0	0	0	0	0	0	0	0
GAAATGACATGTTCCC_LUNG_T06	T cells	GSM3827125	0	0	0	0	0	0	0	0	0	0	0	0	0	0	0	0	0	0	0	0
GAAATGAGTCCATCCT_LUNG_T06	T cells	GSM3827125	0	0	0	0	0	0	2	0	0	0	0	0	0	0	0	0	0	0	0	0
GAAATGAGTGTTTGTG_LUNG_T06	NK cells	GSM3827125	0	0	0	0	0	0	0	0	0	0	0	0	0	0	0	0	0	0	0	0
GAAATGATCAGTTTGG_LUNG_T06	T cells	GSM3827125	0	0	0	0	0	0	0	0	0	0	0	0	0	0	0	0	0	0	0	0
GAAATGATCTTTAGGG_LUNG_T06	T cells	GSM3827125	0	0	0	0	0	0	0	0	0	0	0	0	0	0	0	0	0	0	0	0
GAACATCAGGAATTAC_LUNG_T06	B cells	GSM3827125	0	0	0	0	0	0	0	0	0	0	0	0	0	0	0	0	0	0	0	0
GAACATCCACGTCAGC_LUNG_T06	T cells	GSM3827125	0	0	0	0	0	0	0	0	0	0	1	0	0	0	0	0	0	0	0	0
GAACATCCAGCGATCC_LUNG_T06	B cells	GSM3827125	0	0	0	0	0	0	0	0	0	0	0	0	0	0	0	1	0	0	0	0
GAACATCGTACCATCA_LUNG_T06	T cells	GSM3827125	0	0	0	0	0	0	0	0	0	0	0	0	1	0	0	0	0	1	0	0
GAACATCGTGAGTGAC_LUNG_T06	B cells	GSM3827125	0	0	0	0	0	0	0	0	0	1	0	0	1	0	0	0	0	0	0	0
GAACATCTCTGCTGCT_LUNG_T06	Epithelial cells	GSM3827125	0	0	0	0	0	0	0	0	0	2	1	0	0	0	0	0	0	0	0	0
GAACATCTCTTACCTA_LUNG_T06	Monocytes	GSM3827125	1	0	0	0	0	0	0	0	0	0	0	0	0	0	0	0	0	1	0	0
GAACCTACAGCTATTG_LUNG_T06	Monocytes	GSM3827125	1	0	0	0	0	0	0	0	0	0	2	0	1	0	1	0	0	0	0	0
GAACCTACATGGGACA_LUNG_T06	Endothelial cells	GSM3827125	1	0	0	0	0	0	0	1	0	1	0	0	0	0	1	0	0	0	0	0
GAACCTAGTATCACCA_LUNG_T06	T cells	GSM3827125	0	0	0	0	0	0	0	0	0	0	0	0	0	0	2	0	0	0	0	0
GAACCTAGTCGCCATG_LUNG_T06	T cells	GSM3827125	0	1	1	0	2	0	0	0	0	0	0	0	0	0	0	0	0	0	0	0
GAACCTAGTCTCCACT_LUNG_T06	T cells	GSM3827125	0	0	0	0	0	0	0	0	0	0	0	0	0	0	0	0	0	0	0	0
GAACCTAGTGGTAACG_LUNG_T06	Monocytes	GSM3827125	1	0	0	0	0	0	0	0	0	0	0	0	0	0	0	0	0	1	1	0
GAACCTAGTTCCCTTG_LUNG_T06	Monocytes	GSM3827125	1	0	0	0	0	0	1	0	0	0	1	0	0	0	0	0	0	0	1	0
GAACCTATCAAAGACA_LUNG_T06	T cells	GSM3827125	0	0	0	0	0	0	1	0	1	0	0	0	0	0	0	0	0	0	0	0
GAACCTATCGGTGTTA_LUNG_T06	T cells	GSM3827125	0	0	0	0	0	0	0	0	0	0	0	0	0	0	0	0	0	0	0	0
GAACGGAAGACTAGGC_LUNG_T06	Monocytes	GSM3827125	0	0	0	0	0	0	2	0	0	0	2	0	0	0	0	0	0	0	1	0
GAACGGAAGTAGTGCG_LUNG_T06	NK cells	GSM3827125	0	0	0	0	0	0	0	0	0	0	0	0	1	0	0	0	0	0	0	0
GAACGGAAGTATGACA_LUNG_T06	T cells	GSM3827125	2	0	0	0	0	0	0	0	0	0	0	0	0	0	0	0	0	0	0	0
GAACGGAGTATATCCG_LUNG_T06	T cells	GSM3827125	0	0	0	0	1	0	1	0	0	0	0	0	0	0	0	0	0	0	2	0
GAACGGAGTCACCTAA_LUNG_T06	T cells	GSM3827125	1	1	0	0	0	0	0	0	0	0	0	0	0	0	0	0	0	0	0	0
GAACGGAGTTGGTTTG_LUNG_T06	Monocytes	GSM3827125	0	0	1	0	0	0	0	0	0	0	4	0	1	0	0	0	0	1	0	0
GAACGGATCAGTTGAC_LUNG_T06	Monocytes	GSM3827125	0	0	0	0	0	0	0	0	0	0	0	0	0	0	0	0	0	0	0	0
GAAGCAGCATCGTCGG_LUNG_T06	NK cells	GSM3827125	0	0	0	0	0	0	0	0	0	1	0	0	0	0	0	0	0	0	0	0
GAAGCAGCATTGCGGC_LUNG_T06	T cells	GSM3827125	0	0	0	0	0	0	0	0	0	0	0	0	0	0	0	1	0	0	0	0
GAAGCAGGTCCGAGTC_LUNG_T06	T cells	GSM3827125	0	0	1	0	0	0	0	0	0	0	0	0	0	0	0	0	0	0	1	0
GAAGCAGGTTGGGACA_LUNG_T06	Monocytes	GSM3827125	2	0	1	0	0	0	0	0	0	0	2	0	1	0	0	0	0	1	2	0
GAAGCAGGTTGGTAAA_LUNG_T06	Monocytes	GSM3827125	1	0	0	0	0	0	0	0	0	0	1	0	0	0	0	0	0	0	3	0
GAAGCAGTCAGTCAGT_LUNG_T06	NK cells	GSM3827125	0	0	0	0	0	0	0	0	0	0	0	0	0	0	0	0	0	0	0	0
GAAGCAGTCCCTGACT_LUNG_T06	Monocytes	GSM3827125	0	0	0	0	1	0	0	0	0	0	0	0	0	0	0	0	0	0	0	0
GAAGCAGTCCGTAGTA_LUNG_T06	T cells	GSM3827125	0	0	0	0	0	0	0	0	0	1	1	0	0	0	0	0	0	0	0	0
GAAGCAGTCGAGAGCA_LUNG_T06	B cells	GSM3827125	0	0	0	0	0	0	0	0	0	0	0	0	0	0	0	0	0	0	0	0
GAAGCAGTCTAGCACA_LUNG_T06	Monocytes	GSM3827125	0	0	0	0	0	0	0	0	0	1	0	0	0	0	0	0	0	1	0	0
GAATAAGCAGGATTGG_LUNG_T06	Monocytes	GSM3827125	0	0	0	0	0	0	0	0	0	0	0	0	0	0	0	0	0	0	0	0
GAATAAGCAGTCCTTC_LUNG_T06	T cells	GSM3827125	0	0	0	0	0	0	0	0	0	0	0	0	0	0	0	0	0	0	0	0
GAATAAGCAGTTTACG_LUNG_T06	NK cells	GSM3827125	0	0	0	0	0	0	1	0	2	1	0	0	0	0	0	0	0	0	0	0
GAATAAGCATGCAATC_LUNG_T06	B cells	GSM3827125	0	0	0	0	0	0	0	0	0	1	0	0	0	0	0	0	0	0	0	0
GAATAAGGTCGCATAT_LUNG_T06	T cells	GSM3827125	0	0	0	0	0	0	0	0	0	0	0	0	0	0	0	0	0	0	0	0
GAATAAGGTTTGACAC_LUNG_T06	Monocytes	GSM3827125	0	0	0	0	0	0	0	0	0	0	0	0	0	0	0	0	0	0	0	0
GAATGAAAGAATGTTG_LUNG_T06	Endothelial cells	GSM3827125	1	0	0	0	0	0	0	0	0	0	1	0	0	0	1	0	0	0	0	0
GAATGAACACAGCGTC_LUNG_T06	NK cells	GSM3827125	0	0	0	0	0	0	0	0	0	1	0	0	1	0	0	0	0	0	2	0
GAATGAAGTCAGAGGT_LUNG_T06	T cells	GSM3827125	0	0	0	0	0	0	0	0	0	0	1	0	0	0	1	1	0	0	0	0
GAATGAATCGCAAACT_LUNG_T06	T cells	GSM3827125	0	0	0	0	0	0	0	0	0	0	0	0	0	0	0	0	0	0	0	0
GAATGAATCTAACTCT_LUNG_T06	T cells	GSM3827125	1	0	0	0	0	0	0	0	0	0	1	0	0	0	0	0	0	0	0	0
GACACGCAGAGGTACC_LUNG_T06	Fibroblasts	GSM3827125	0	0	0	0	0	0	1	1	0	0	0	0	3	0	1	0	0	0	1	0
GACACGCCACGTAAGG_LUNG_T06	NK cells	GSM3827125	0	0	0	0	0	0	0	0	0	0	1	0	1	0	0	0	0	0	0	0
GACACGCCACGTCAGC_LUNG_T06	Fibroblasts	GSM3827125	0	0	0	0	0	0	0	0	0	0	1	0	0	0	0	0	0	0	0	0
GACAGAGAGTCGCCGT_LUNG_T06	B cells	GSM3827125	1	0	0	0	0	0	0	0	0	0	0	0	0	0	0	0	0	0	0	0
GACAGAGAGTGGTAAT_LUNG_T06	T cells	GSM3827125	0	0	0	0	0	0	0	0	0	0	0	0	1	0	0	0	0	0	0	0
GACAGAGAGTGTTAGA_LUNG_T06	T cells	GSM3827125	0	0	0	0	1	0	0	0	0	0	0	0	1	0	0	0	0	0	1	0
GACAGAGCACCAACCG_LUNG_T06	B cells	GSM3827125	0	0	0	0	0	0	0	0	0	0	0	0	0	0	0	0	0	0	0	0
GACAGAGCATAGAAAC_LUNG_T06	T cells	GSM3827125	0	0	0	0	0	0	0	0	0	0	1	0	0	0	0	0	0	0	0	0
GACAGAGGTAAGTGGC_LUNG_T06	B cells	GSM3827125	0	0	0	0	0	0	0	1	0	0	0	0	0	0	0	0	0	0	0	0
GACCAATAGCGTTTAC_LUNG_T06	Monocytes	GSM3827125	0	1	0	0	0	1	0	0	0	1	0	0	0	0	0	0	0	0	1	0
GACCAATGTAGTAGTA_LUNG_T06	Monocytes	GSM3827125	1	0	0	0	0	0	0	0	0	0	1	0	0	0	0	1	0	0	2	2
GACCAATGTCTCAACA_LUNG_T06	B cells	GSM3827125	1	0	0	0	0	0	0	0	0	0	1	0	0	0	0	0	0	0	0	0
GACCAATTCAAGATCC_LUNG_T06	T cells	GSM3827125	1	0	0	0	0	0	0	0	0	0	1	0	0	0	0	0	0	0	0	1
GACCTGGAGCGTGAGT_LUNG_T06	T cells	GSM3827125	1	0	0	0	0	0	1	0	1	1	0	0	0	0	0	0	0	0	0	0
GACCTGGAGTCTCCTC_LUNG_T06	T cells	GSM3827125	1	0	0	0	0	0	0	0	0	0	0	0	0	0	0	0	0	0	0	0
GACCTGGCATTCACTT_LUNG_T06	T cells	GSM3827125	0	0	0	0	0	0	0	0	0	0	0	0	0	0	0	0	0	0	0	0
GACCTGGGTAGGCTGA_LUNG_T06	B cells	GSM3827125	0	0	0	0	0	0	0	0	0	1	0	0	0	0	0	0	0	0	0	0
GACCTGGTCCTGTACC_LUNG_T06	B cells	GSM3827125	0	0	0	0	0	0	0	0	0	0	1	0	0	0	0	0	0	0	0	0
GACGCGTAGGGCACTA_LUNG_T06	Monocytes	GSM3827125	6	0	0	0	0	0	0	0	0	0	1	0	0	0	0	0	0	0	0	0
GACGCGTAGTCCTCCT_LUNG_T06	Monocytes	GSM3827125	0	0	0	0	0	0	0	0	0	0	0	0	1	0	0	0	0	0	0	0
GACGCGTCACATTAGC_LUNG_T06	B cells	GSM3827125	0	0	0	0	0	0	0	0	0	0	0	0	1	0	0	0	0	0	0	0
GACGCGTCAGTCAGAG_LUNG_T06	B cells	GSM3827125	0	0	0	0	0	0	0	0	0	1	0	0	0	0	0	0	0	0	0	0
GACGCGTGTCGCTTTC_LUNG_T06	T cells	GSM3827125	2	0	0	0	0	0	0	0	0	1	0	0	0	0	0	0	0	0	0	0
GACGCGTTCACGATGT_LUNG_T06	B cells	GSM3827125	1	0	0	0	0	0	1	0	0	1	0	0	0	0	2	0	0	0	0	0
GACGCGTTCGTTTGCC_LUNG_T06	B cells	GSM3827125	0	0	0	0	0	0	0	0	0	0	0	0	0	0	0	0	0	0	0	0
GACGGCTAGTCACGCC_LUNG_T06	Fibroblasts	GSM3827125	0	0	0	0	0	0	0	1	0	0	0	0	0	0	0	0	0	0	0	0
GACGGCTCAGGGTATG_LUNG_T06	Monocytes	GSM3827125	0	0	0	0	0	0	0	0	0	1	0	0	1	0	2	0	0	0	2	0
GACGGCTCATACTCTT_LUNG_T06	B cells	GSM3827125	0	0	0	0	0	0	0	0	0	0	0	0	0	0	0	0	0	0	0	0
GACGGCTCATAGAAAC_LUNG_T06	Monocytes	GSM3827125	0	0	0	0	0	0	0	0	0	1	1	0	0	0	0	0	0	0	2	0
GACGGCTGTAGCAAAT_LUNG_T06	Monocytes	GSM3827125	0	0	0	0	0	0	0	0	0	0	0	0	1	0	1	0	0	1	0	0
GACGGCTGTCGCATCG_LUNG_T06	Monocytes	GSM3827125	2	0	0	0	0	1	0	0	0	2	0	0	1	0	1	0	0	1	0	0
GACGGCTTCAGAGCTT_LUNG_T06	T cells	GSM3827125	0	0	0	0	0	0	0	0	0	0	0	0	0	0	0	0	0	0	0	0
GACGGCTTCCGAGCCA_LUNG_T06	Monocytes	GSM3827125	0	0	0	0	0	0	0	0	0	0	0	0	0	0	0	0	0	0	1	0
GACGTGCCAATCAGAA_LUNG_T06	B cells	GSM3827125	1	0	0	0	0	0	0	0	0	0	0	0	0	0	0	0	0	0	0	0
GACGTGCCAATCGAAA_LUNG_T06	Epithelial cells	GSM3827125	0	0	0	0	0	0	0	0	0	0	0	0	1	0	1	0	0	0	1	0
GACGTGCCAGCCACCA_LUNG_T06	Monocytes	GSM3827125	0	0	0	0	0	0	0	0	0	0	0	0	0	0	0	0	0	0	0	0
GACGTGCGTAAATACG_LUNG_T06	T cells	GSM3827125	0	0	0	0	0	0	0	0	0	1	0	0	0	0	0	0	0	0	0	0
GACGTGCTCTGGAGCC_LUNG_T06	T cells	GSM3827125	0	0	0	0	0	0	2	0	0	0	0	0	1	0	0	0	0	0	0	0
GACGTGCTCTGGTGTA_LUNG_T06	B cells	GSM3827125	1	0	0	0	0	0	0	0	0	0	1	0	2	0	0	0	0	0	0	0
GACGTTAAGTGGAGAA_LUNG_T06	B cells	GSM3827125	0	0	0	0	0	0	0	0	0	0	0	0	0	0	0	0	0	0	0	0
GACGTTACAATCCAAC_LUNG_T06	Epithelial cells	GSM3827125	0	0	0	0	0	0	0	0	0	1	0	0	0	0	0	1	0	0	0	0
GACGTTACACCAGATT_LUNG_T06	T cells	GSM3827125	0	0	0	0	0	0	0	0	0	0	0	0	2	0	0	0	0	0	0	0
GACGTTAGTACTTCTT_LUNG_T06	T cells	GSM3827125	0	0	0	0	1	0	0	0	0	0	0	0	0	0	0	0	0	0	0	0
GACGTTAGTTCGGCAC_LUNG_T06	T cells	GSM3827125	0	0	0	0	0	0	0	0	0	0	0	0	0	0	0	0	0	0	0	0
GACTAACAGCACCGTC_LUNG_T06	Monocytes	GSM3827125	0	0	0	0	0	0	0	0	0	0	1	0	0	0	0	0	0	0	0	0
GACTAACAGGCGCTCT_LUNG_T06	Epithelial cells	GSM3827125	1	0	0	0	0	0	0	0	0	0	0	0	1	0	0	0	0	0	0	0
GACTAACCACTTCTGC_LUNG_T06	Monocytes	GSM3827125	0	0	0	0	0	0	1	0	0	0	0	0	0	0	0	0	0	1	1	1
GACTAACCAGCTGGCT_LUNG_T06	T cells	GSM3827125	0	1	0	0	0	0	0	0	0	0	1	0	1	0	0	0	0	1	0	0
GACTAACCATGAGCGA_LUNG_T06	T cells	GSM3827125	0	0	0	0	0	0	0	0	0	0	0	0	0	0	0	0	0	0	0	0
GACTAACGTAATCGTC_LUNG_T06	NK cells	GSM3827125	0	0	0	0	0	0	0	0	0	0	0	0	0	0	0	0	0	0	0	0
GACTAACGTGCACCAC_LUNG_T06	Epithelial cells	GSM3827125	2	0	0	0	0	0	0	0	0	1	1	0	0	0	0	0	0	0	0	2
GACTAACTCAGGCGAA_LUNG_T06	Monocytes	GSM3827125	0	0	0	0	0	0	0	0	0	0	0	0	0	0	0	0	0	0	0	0
GACTACAAGAATGTTG_LUNG_T06	Monocytes	GSM3827125	0	0	0	0	0	0	0	0	0	0	0	0	0	0	0	0	0	0	0	0
GACTACACAAGCGCTC_LUNG_T06	Epithelial cells	GSM3827125	0	0	0	0	0	0	0	0	0	0	0	0	0	0	1	0	0	0	0	0
GACTACATCACATAGC_LUNG_T06	Fibroblasts	GSM3827125	1	0	0	0	0	0	0	0	0	0	1	0	0	0	0	0	0	0	2	0
GACTACATCACTGGGC_LUNG_T06	T cells	GSM3827125	0	0	0	0	0	0	0	0	0	0	0	0	0	0	0	0	0	0	0	0
GACTGCGAGACCGGAT_LUNG_T06	T cells	GSM3827125	2	0	0	0	0	0	0	0	0	0	1	0	0	0	1	0	0	0	0	0
GACTGCGAGATCCCAT_LUNG_T06	B cells	GSM3827125	0	0	0	0	0	0	1	1	0	0	0	0	0	0	0	0	0	0	0	0
GACTGCGAGGATATAC_LUNG_T06	T cells	GSM3827125	0	0	0	0	0	0	0	0	0	0	0	0	0	0	1	0	0	0	0	0
GACTGCGAGTTGAGTA_LUNG_T06	NK cells	GSM3827125	0	0	0	0	0	0	0	0	0	0	0	0	0	0	0	0	0	1	0	0
GACTGCGCAATCGGTT_LUNG_T06	Fibroblasts	GSM3827125	0	0	0	0	0	0	1	0	0	0	0	1	2	0	0	0	0	0	2	0
GACTGCGCACATCCGG_LUNG_T06	Monocytes	GSM3827125	0	0	0	0	0	0	0	0	0	1	1	0	0	0	0	0	0	0	0	0
GACTGCGCACGTCTCT_LUNG_T06	T cells	GSM3827125	0	0	0	0	0	0	0	0	0	2	0	0	1	0	0	0	0	0	0	0
GACTGCGCATCTCGCT_LUNG_T06	Fibroblasts	GSM3827125	3	0	0	0	0	0	1	0	1	1	1	0	0	0	1	0	0	1	0	1
GACTGCGGTATAGGTA_LUNG_T06	T cells	GSM3827125	0	0	0	0	0	0	0	0	0	0	0	0	0	0	0	0	0	0	0	0
GACTGCGGTGCACGAA_LUNG_T06	Monocytes	GSM3827125	0	0	0	0	0	0	0	0	0	1	1	0	0	0	0	0	0	0	0	0
GACTGCGTCGAACTGT_LUNG_T06	Monocytes	GSM3827125	0	0	0	0	0	0	1	0	0	0	1	0	0	0	0	0	0	2	1	0
GACTGCGTCGCTAGCG_LUNG_T06	T cells	GSM3827125	0	0	0	0	0	0	0	0	0	0	1	0	0	0	0	0	0	0	0	0
GAGCAGAAGATGCGAC_LUNG_T06	Monocytes	GSM3827125	0	0	0	0	0	1	0	0	0	2	0	0	0	0	0	1	0	1	1	0
GAGCAGACAATAAGCA_LUNG_T06	B cells	GSM3827125	1	0	0	0	0	0	0	0	0	0	0	0	0	0	0	0	0	0	1	0
GAGCAGACAATGACCT_LUNG_T06	T cells	GSM3827125	0	0	0	0	0	0	0	0	0	0	0	0	1	0	0	0	0	0	0	0
GAGCAGACATATACCG_LUNG_T06	T cells	GSM3827125	1	0	0	0	0	0	0	0	0	0	0	0	0	0	0	0	0	0	0	0
GAGCAGAGTTTGTTGG_LUNG_T06	B cells	GSM3827125	0	0	0	0	0	0	0	0	0	0	0	0	0	0	0	0	0	0	0	0
GAGCAGATCCTCAATT_LUNG_T06	B cells	GSM3827125	0	0	0	0	0	0	0	0	0	1	0	0	0	0	0	0	0	0	0	0
GAGCAGATCGCAGGCT_LUNG_T06	B cells	GSM3827125	0	0	0	0	0	0	0	0	0	0	0	0	0	0	0	0	0	0	0	0
GAGCAGATCGTTTAGG_LUNG_T06	B cells	GSM3827125	0	0	0	0	0	0	0	0	0	0	0	0	0	0	0	0	0	0	1	0
GAGCAGATCTAACTCT_LUNG_T06	B cells	GSM3827125	2	0	0	0	0	0	0	0	0	0	0	0	0	0	0	0	0	0	0	0
GAGCAGATCTCATTCA_LUNG_T06	T cells	GSM3827125	0	0	0	0	0	0	0	0	0	0	0	0	1	0	0	0	0	0	1	0
GAGGTGAAGATCCCAT_LUNG_T06	Monocytes	GSM3827125	0	0	0	0	0	0	0	0	0	0	0	0	0	0	1	0	0	0	0	0
GAGGTGACAAACTGTC_LUNG_T06	T cells	GSM3827125	0	0	0	0	0	0	0	0	0	0	0	0	0	0	0	0	0	0	0	0
GAGGTGACACCGCTAG_LUNG_T06	NK cells	GSM3827125	0	0	0	0	0	0	0	0	0	0	0	0	0	0	0	0	0	0	0	0
GAGGTGACATGCGCAC_LUNG_T06	Monocytes	GSM3827125	2	1	0	0	0	0	0	0	0	2	1	0	1	0	0	0	0	0	2	0
GAGGTGAGTAGAGGAA_LUNG_T06	Fibroblasts	GSM3827125	0	0	0	0	0	0	0	0	0	0	0	0	0	0	1	1	0	0	0	1
GAGGTGAGTAGCGTCC_LUNG_T06	Monocytes	GSM3827125	0	0	0	0	0	0	0	0	0	0	0	0	0	0	0	0	0	0	0	0
GAGGTGAGTTGGACCC_LUNG_T06	B cells	GSM3827125	0	0	0	0	0	0	0	0	0	0	0	0	0	0	0	0	0	0	2	0
GAGGTGATCATGCATG_LUNG_T06	Monocytes	GSM3827125	0	0	0	0	0	0	0	0	0	0	0	0	0	0	0	0	0	0	0	0
GAGGTGATCATTATCC_LUNG_T06	Monocytes	GSM3827125	1	0	0	0	0	0	0	0	0	0	0	0	0	0	0	0	0	0	0	0
GAGGTGATCCGCGCAA_LUNG_T06	NK cells	GSM3827125	0	0	0	0	0	0	0	0	0	0	0	0	0	0	0	0	0	0	0	0
GAGTCCGAGTAGTGCG_LUNG_T06	NK cells	GSM3827125	0	0	0	0	0	0	1	0	0	0	1	0	1	0	0	0	0	0	0	0
GAGTCCGCAGTACACT_LUNG_T06	T cells	GSM3827125	0	0	0	0	0	0	0	0	0	0	0	0	0	0	1	0	0	0	0	0
GAGTCCGCATGTCTCC_LUNG_T06	T cells	GSM3827125	0	0	0	0	0	0	0	0	0	0	0	0	0	0	0	0	0	0	0	0
GAGTCCGGTCGCGTGT_LUNG_T06	Fibroblasts	GSM3827125	0	0	0	0	0	0	0	0	0	0	1	0	0	0	0	0	0	0	1	0
GAGTCCGTCACCACCT_LUNG_T06	Monocytes	GSM3827125	0	0	0	0	0	0	1	0	0	0	0	0	0	0	0	0	0	1	0	0
GAGTCCGTCTGTTTGT_LUNG_T06	Monocytes	GSM3827125	0	0	1	0	0	0	0	0	0	0	0	0	0	0	0	0	0	1	0	0
GATCAGTAGAGTAAGG_LUNG_T06	T cells	GSM3827125	0	0	0	0	0	0	0	0	0	1	0	0	0	0	0	0	0	0	0	0
GATCAGTAGGATGGAA_LUNG_T06	B cells	GSM3827125	0	0	0	0	0	0	0	0	0	1	0	0	0	0	0	0	0	0	1	0
GATCAGTCAGGGCATA_LUNG_T06	T cells	GSM3827125	0	0	0	0	0	0	1	0	0	1	0	0	0	0	0	0	0	0	0	0
GATCAGTGTAAGAGGA_LUNG_T06	Monocytes	GSM3827125	0	0	0	0	0	0	1	0	0	0	1	0	0	0	0	0	0	0	1	0
GATCAGTGTCGCGGTT_LUNG_T06	Fibroblasts	GSM3827125	0	0	0	0	0	0	0	0	1	0	0	0	1	0	0	0	0	0	0	0
GATCGATAGAAGGCCT_LUNG_T06	T cells	GSM3827125	0	0	0	0	0	0	0	0	0	0	0	0	0	0	0	0	0	0	0	0
GATCGATAGCTGCCCA_LUNG_T06	T cells	GSM3827125	0	0	0	0	0	0	1	0	0	0	0	0	0	0	0	0	0	0	0	0
GATCGATAGGCAGTCA_LUNG_T06	T cells	GSM3827125	0	0	0	0	0	0	0	0	0	0	1	0	0	0	0	0	0	0	0	0
GATCGATCATTCCTCG_LUNG_T06	Epithelial cells	GSM3827125	1	0	0	0	0	0	0	0	0	0	0	0	0	0	0	0	0	0	1	0
GATCGATGTGGGTATG_LUNG_T06	Monocytes	GSM3827125	0	0	0	0	0	0	0	0	0	0	1	0	0	0	0	0	0	0	0	0
GATCGCGAGCCACTAT_LUNG_T06	B cells	GSM3827125	0	0	0	0	0	0	1	0	0	0	0	0	0	0	0	0	0	0	0	0
GATCGCGAGCCAGAAC_LUNG_T06	T cells	GSM3827125	1	0	0	0	0	0	0	0	0	0	0	0	0	0	0	0	0	0	0	0
GATCGCGAGCGATTCT_LUNG_T06	T cells	GSM3827125	1	0	0	0	0	0	0	0	0	0	0	0	0	0	0	0	0	0	0	0
GATCGCGGTATGCTTG_LUNG_T06	NK cells	GSM3827125	1	0	0	0	0	0	0	0	0	0	0	0	0	0	0	1	0	0	0	0
GATCGCGGTTAAAGTG_LUNG_T06	Fibroblasts	GSM3827125	0	0	0	0	0	0	0	0	0	0	1	0	1	0	0	0	0	0	0	0
GATCGCGTCACGAAGG_LUNG_T06	T cells	GSM3827125	0	0	0	0	0	0	0	0	0	2	0	0	0	0	0	0	0	0	0	0
GATCGCGTCAGAGCTT_LUNG_T06	T cells	GSM3827125	1	0	0	0	0	0	0	0	0	0	0	0	1	0	0	0	0	0	0	0
GATCGCGTCGAACTGT_LUNG_T06	Monocytes	GSM3827125	0	0	0	0	0	0	0	0	0	1	2	0	0	0	0	0	0	0	1	0
GATCGTAAGTGACTCT_LUNG_T06	Monocytes	GSM3827125	0	0	0	0	0	0	0	0	0	0	0	0	0	0	1	0	0	0	0	0
GATCGTAAGTTCGCAT_LUNG_T06	T cells	GSM3827125	1	1	0	0	0	0	0	0	0	0	1	0	1	0	1	0	0	0	0	0
GATCGTACAAACGCGA_LUNG_T06	Monocytes	GSM3827125	0	0	0	0	0	0	0	0	0	0	0	0	0	0	0	0	0	0	0	0
GATCGTACAGATGAGC_LUNG_T06	T cells	GSM3827125	0	0	0	0	0	0	0	0	0	0	0	0	0	0	0	0	0	0	0	0
GATCGTATCAACACCA_LUNG_T06	Monocytes	GSM3827125	0	0	0	0	0	0	0	0	0	0	0	0	0	0	0	0	0	0	1	0
GATCGTATCCGTCATC_LUNG_T06	B cells	GSM3827125	0	0	0	0	0	0	1	0	0	0	1	0	0	0	0	0	0	0	0	0
GATCGTATCGAACTGT_LUNG_T06	T cells	GSM3827125	0	0	0	0	1	0	0	0	0	0	0	0	0	0	0	0	0	0	0	0
GATCTAGCAAGGTTTC_LUNG_T06	T cells	GSM3827125	0	0	0	0	0	0	0	0	0	0	2	0	2	0	0	0	0	0	0	0
GATCTAGCATGCATGT_LUNG_T06	Monocytes	GSM3827125	0	0	0	0	0	0	0	0	0	0	0	0	1	0	0	0	0	0	0	1
GATCTAGGTCTCTCGT_LUNG_T06	Fibroblasts	GSM3827125	1	0	0	0	0	0	0	0	0	0	1	0	0	0	0	0	0	1	1	0
GATCTAGGTCTGGAGA_LUNG_T06	T cells	GSM3827125	0	0	0	0	0	0	0	0	0	0	0	0	0	0	0	0	0	0	0	0
GATCTAGGTTACGACT_LUNG_T06	Monocytes	GSM3827125	0	0	0	0	0	0	1	0	0	0	0	0	0	0	0	0	0	1	0	0
GATCTAGGTTGGTGGA_LUNG_T06	T cells	GSM3827125	0	0	0	0	0	0	1	0	0	0	0	0	1	0	0	0	0	0	1	0
GATCTAGTCATCACCC_LUNG_T06	Monocytes	GSM3827125	0	0	0	0	0	0	0	0	0	0	0	0	0	0	0	0	0	0	0	0
GATCTAGTCATTGCGA_LUNG_T06	T cells	GSM3827125	0	0	0	0	0	0	0	0	0	0	0	0	0	0	0	0	0	0	1	0
GATGAAAAGGAATGGA_LUNG_T06	T cells	GSM3827125	0	0	0	0	0	0	0	0	0	0	0	0	0	0	0	0	0	0	0	0
GATGAAAAGGTGTGGT_LUNG_T06	B cells	GSM3827125	0	0	0	0	0	0	0	0	0	0	0	0	0	0	0	0	0	0	0	0
GATGAAACACATGTGT_LUNG_T06	T cells	GSM3827125	0	1	0	0	0	0	0	1	0	0	1	0	0	0	0	0	0	0	1	0
GATGAAACAGCGAACA_LUNG_T06	T cells	GSM3827125	1	0	0	0	0	0	0	0	0	0	1	0	0	0	0	0	0	0	0	0
GATGAAACAGCTGTGC_LUNG_T06	NK cells	GSM3827125	0	1	0	0	0	0	0	0	0	0	0	0	1	0	0	0	0	0	0	0
GATGAAAGTCGGATCC_LUNG_T06	T cells	GSM3827125	0	0	0	0	0	0	0	0	0	0	0	0	0	0	0	0	0	0	0	0
GATGAAATCTGTCAAG_LUNG_T06	T cells	GSM3827125	0	0	0	0	0	0	0	0	0	0	0	0	0	0	0	0	0	0	0	0
GATGAGGAGTGTCCAT_LUNG_T06	B cells	GSM3827125	1	0	0	0	1	0	0	0	0	0	0	0	1	0	0	0	0	0	0	0
GATGAGGCAATCACAC_LUNG_T06	T cells	GSM3827125	0	0	0	0	0	0	0	0	0	0	0	0	1	0	0	0	0	0	0	0
GATGAGGCACACCGCA_LUNG_T06	Fibroblasts	GSM3827125	0	0	0	0	0	0	0	0	0	0	0	0	0	0	0	0	0	0	0	0
GATGAGGCACGGATAG_LUNG_T06	T cells	GSM3827125	0	1	0	0	0	0	0	0	0	0	0	0	0	0	1	0	0	0	0	0
GATGAGGCATTAACCG_LUNG_T06	B cells	GSM3827125	1	0	0	0	0	0	0	0	0	0	3	0	0	0	0	0	0	0	0	1
GATGAGGGTTCCACTC_LUNG_T06	Monocytes	GSM3827125	0	0	0	0	0	0	0	0	0	0	0	0	0	0	0	0	0	0	0	0
GATGAGGTCGCGATCG_LUNG_T06	B cells	GSM3827125	1	0	0	0	0	0	0	0	0	0	0	0	0	0	0	0	0	0	0	0
GATGCTACAATGGAGC_LUNG_T06	NK cells	GSM3827125	1	0	0	0	0	0	0	0	0	0	1	0	1	0	0	0	0	0	0	0
GATGCTACACAGCCCA_LUNG_T06	Monocytes	GSM3827125	0	0	0	0	0	0	0	0	0	0	0	0	0	0	0	0	0	0	0	0
GATGCTACACAGTCGC_LUNG_T06	T cells	GSM3827125	0	0	0	0	0	0	0	0	0	0	0	0	0	0	0	0	0	0	0	0
GATGCTACAGCTGCAC_LUNG_T06	Epithelial cells	GSM3827125	2	0	0	0	0	0	0	0	1	0	0	0	0	0	1	0	0	0	0	0
GATGCTAGTCTTTCAT_LUNG_T06	B cells	GSM3827125	0	0	0	0	0	0	0	0	0	0	0	0	0	0	0	0	0	0	0	0
GATGCTAGTGTTGGGA_LUNG_T06	T cells	GSM3827125	0	0	0	0	0	0	0	0	0	0	0	0	0	0	1	0	0	0	0	0
GATGCTATCCAAACAC_LUNG_T06	B cells	GSM3827125	0	0	0	0	0	0	0	0	0	0	0	0	0	0	0	0	0	0	0	0
GATGCTATCGACAGCC_LUNG_T06	Monocytes	GSM3827125	0	0	0	0	0	0	0	0	0	1	0	0	0	0	0	0	0	0	0	0
GATGCTATCGATCCCT_LUNG_T06	T cells	GSM3827125	0	0	1	0	0	0	0	0	0	0	0	0	0	0	0	0	0	0	0	0
GATGCTATCGCAAACT_LUNG_T06	Endothelial cells	GSM3827125	0	0	0	0	0	0	0	0	0	0	0	0	0	0	0	0	0	0	0	0
GATTCAGAGCCAGTAG_LUNG_T06	Monocytes	GSM3827125	0	0	0	0	0	0	1	0	0	0	0	0	0	0	0	0	0	1	1	0
GATTCAGAGCTAGCCC_LUNG_T06	B cells	GSM3827125	0	0	0	0	0	0	0	0	0	0	0	0	0	0	0	1	0	0	0	0
GATTCAGCAATCAGAA_LUNG_T06	Monocytes	GSM3827125	0	0	0	0	0	0	0	0	0	0	1	0	0	0	0	0	0	0	0	0
GATTCAGGTTAAAGTG_LUNG_T06	B cells	GSM3827125	0	0	0	0	0	0	0	0	0	0	0	0	0	0	0	0	0	0	0	0
GATTCAGTCATGCATG_LUNG_T06	T cells	GSM3827125	0	0	0	0	0	0	0	0	0	0	0	0	0	0	0	0	0	2	0	0
GATTCAGTCCTAGAAC_LUNG_T06	T cells	GSM3827125	0	0	0	0	0	0	0	0	0	0	1	0	2	0	0	0	0	0	0	0
GATTCAGTCGGTGTCG_LUNG_T06	NK cells	GSM3827125	0	0	0	0	0	0	0	0	0	0	0	0	0	0	0	0	0	0	0	0
GCAAACTAGTTCGCAT_LUNG_T06	Monocytes	GSM3827125	0	0	0	0	0	0	0	0	0	0	0	0	0	0	0	0	0	0	0	0
GCAAACTCAAAGGCGT_LUNG_T06	B cells	GSM3827125	0	0	0	0	0	0	0	0	0	0	0	0	0	0	0	0	0	0	0	0
GCAAACTCATGGTCAT_LUNG_T06	T cells	GSM3827125	0	0	0	0	0	0	0	0	0	0	0	0	0	0	0	0	0	0	0	0
GCAAACTGTACAGTGG_LUNG_T06	B cells	GSM3827125	1	0	0	0	0	0	0	0	0	0	0	0	0	0	0	0	0	0	0	0
GCAAACTGTCTTGCGG_LUNG_T06	Fibroblasts	GSM3827125	0	0	1	0	0	0	0	0	0	0	0	0	1	0	0	0	0	0	1	1
GCAAACTTCAGTACGT_LUNG_T06	Monocytes	GSM3827125	0	1	0	0	0	0	1	0	0	0	0	0	0	0	0	1	0	0	1	1
GCAATCAAGTGCTGCC_LUNG_T06	Monocytes	GSM3827125	0	0	0	0	0	0	0	0	0	0	1	0	0	0	0	0	0	0	1	0
GCAATCAAGTTGTCGT_LUNG_T06	T cells	GSM3827125	0	0	0	0	0	0	0	0	0	0	0	0	0	0	0	0	0	0	0	0
GCAATCACACAGCGTC_LUNG_T06	T cells	GSM3827125	0	0	0	0	0	0	0	0	0	0	0	0	2	0	0	0	0	0	1	0
GCAATCACACATTTCT_LUNG_T06	T cells	GSM3827125	0	0	0	0	0	0	0	0	0	0	0	0	0	0	0	0	0	0	0	0
GCAATCAGTCAAACTC_LUNG_T06	T cells	GSM3827125	2	0	0	0	0	0	1	0	0	0	0	0	0	0	0	0	0	0	0	0
GCAATCAGTCTCTTTA_LUNG_T06	T cells	GSM3827125	0	0	0	0	0	0	0	0	0	0	1	0	1	0	0	0	0	0	0	0
GCAATCATCAGTCCCT_LUNG_T06	T cells	GSM3827125	0	0	0	0	0	0	0	0	0	1	0	0	0	0	0	0	0	0	0	0
GCAATCATCGTAGATC_LUNG_T06	T cells	GSM3827125	0	0	0	0	0	0	0	0	0	0	0	0	0	0	0	0	0	0	1	0
GCACATAAGCTGATAA_LUNG_T06	T cells	GSM3827125	0	0	0	0	0	0	0	0	0	0	0	0	0	0	0	0	0	0	0	0
GCACATAAGGATGCGT_LUNG_T06	T cells	GSM3827125	2	0	0	0	0	0	0	0	0	0	1	0	0	0	0	0	0	0	0	0
GCACATAAGTACATGA_LUNG_T06	T cells	GSM3827125	0	0	0	0	1	0	2	0	0	0	0	0	0	0	0	0	0	0	1	0
GCACATACAACGATCT_LUNG_T06	NK cells	GSM3827125	0	0	0	0	0	0	0	0	0	0	0	0	0	0	0	0	0	0	0	0
GCACATACAAGTTGTC_LUNG_T06	T cells	GSM3827125	0	0	0	0	0	0	0	0	0	0	0	0	0	0	0	0	0	0	0	0
GCACATACACTGCCAG_LUNG_T06	T cells	GSM3827125	0	0	0	0	0	0	0	0	0	0	0	0	0	0	0	0	0	0	0	0
GCACATACATGCGCAC_LUNG_T06	T cells	GSM3827125	0	0	0	0	1	0	0	0	0	0	1	0	1	0	0	0	0	0	1	0
GCACATATCCACGTGG_LUNG_T06	T cells	GSM3827125	0	0	0	0	0	0	1	0	0	0	1	0	0	0	0	0	0	0	0	0
GCACATATCCTTTCTC_LUNG_T06	T cells	GSM3827125	0	0	0	0	0	0	0	0	0	0	0	0	0	0	0	0	0	0	0	0
GCACATATCTGTACGA_LUNG_T06	T cells	GSM3827125	0	0	0	0	0	0	1	0	0	0	0	0	0	0	0	0	0	0	0	0
GCACTCTCAAACTGTC_LUNG_T06	NK cells	GSM3827125	0	0	0	0	0	0	0	0	0	0	0	0	0	0	0	0	0	1	0	0
GCACTCTCATGGTCTA_LUNG_T06	B cells	GSM3827125	0	0	0	0	0	0	0	0	0	0	0	0	0	0	0	0	0	0	0	0
GCACTCTGTAATCACC_LUNG_T06	B cells	GSM3827125	0	0	0	0	0	0	0	0	0	0	0	0	1	0	0	0	0	0	0	0
GCACTCTGTAGCGTAG_LUNG_T06	T cells	GSM3827125	0	0	0	0	0	0	0	0	0	0	0	0	0	0	0	0	0	0	0	0
GCACTCTGTATAAACG_LUNG_T06	T cells	GSM3827125	2	0	0	0	0	0	0	0	0	0	0	0	0	0	0	0	0	0	0	0
GCACTCTGTGCCTGCA_LUNG_T06	Monocytes	GSM3827125	0	0	0	0	0	0	0	0	0	0	0	0	1	0	0	0	0	0	0	0
GCACTCTTCAGATAAG_LUNG_T06	T cells	GSM3827125	0	0	0	0	0	0	0	0	0	0	1	0	0	0	0	0	0	0	0	0
GCACTCTTCCGTCAAA_LUNG_T06	T cells	GSM3827125	0	0	0	0	0	0	0	0	0	0	0	0	0	0	0	0	0	0	0	1
GCACTCTTCCTTTACA_LUNG_T06	T cells	GSM3827125	0	0	0	0	0	0	1	0	0	0	0	0	0	0	0	0	0	0	0	0
GCACTCTTCGACGGAA_LUNG_T06	Fibroblasts	GSM3827125	0	0	0	0	0	0	0	0	0	0	1	0	0	0	0	0	0	0	0	1
GCAGCCAAGCAGACTG_LUNG_T06	B cells	GSM3827125	0	0	0	0	0	0	0	0	0	0	0	0	0	0	0	0	0	0	0	0
GCAGCCAAGCTGTCTA_LUNG_T06	T cells	GSM3827125	0	0	0	0	0	0	0	0	0	0	0	0	0	0	0	0	0	0	0	0
GCAGCCAAGCTTCGCG_LUNG_T06	T cells	GSM3827125	0	0	0	0	0	0	0	0	0	1	0	0	1	0	0	0	0	0	0	0
GCAGCCACACACAGAG_LUNG_T06	Epithelial cells	GSM3827125	0	0	0	0	0	0	0	0	0	2	1	0	1	0	1	0	0	0	0	0
GCAGCCAGTCTCCATC_LUNG_T06	T cells	GSM3827125	0	0	0	0	0	0	0	0	0	2	1	0	0	0	0	0	0	0	0	0
GCAGCCAGTGCACTTA_LUNG_T06	B cells	GSM3827125	0	0	0	0	0	0	0	0	0	0	0	0	0	0	0	0	0	0	0	0
GCAGCCAGTTGATTCG_LUNG_T06	T cells	GSM3827125	0	0	0	0	0	0	0	0	0	0	0	0	0	0	0	0	0	0	0	0
GCAGCCATCAACTCTT_LUNG_T06	T cells	GSM3827125	0	0	0	0	0	0	0	0	0	0	0	0	0	0	0	0	0	1	0	0
GCAGCCATCTACTATC_LUNG_T06	T cells	GSM3827125	0	0	0	0	0	0	1	0	0	0	0	0	0	0	0	0	0	0	0	0
GCAGTTAAGCCAGTAG_LUNG_T06	Monocytes	GSM3827125	0	0	0	0	0	0	0	0	0	0	1	0	0	0	0	0	0	0	0	2
GCAGTTAAGGAACTGC_LUNG_T06	Monocytes	GSM3827125	0	0	0	0	0	0	1	0	0	0	2	0	0	0	0	1	0	1	5	1
GCAGTTACAACGCACC_LUNG_T06	Monocytes	GSM3827125	0	0	0	0	0	1	0	0	0	0	0	0	0	0	0	0	0	0	0	0
GCAGTTACAAGCTGTT_LUNG_T06	T cells	GSM3827125	0	0	1	0	0	0	1	0	0	0	1	0	0	0	0	0	0	0	0	0
GCAGTTACACTTCGAA_LUNG_T06	T cells	GSM3827125	0	0	0	0	0	0	0	0	0	0	0	0	0	0	1	0	0	0	1	0
GCAGTTACAGTATGCT_LUNG_T06	Monocytes	GSM3827125	0	0	0	0	0	0	0	0	0	0	0	0	0	0	0	0	0	0	1	0
GCAGTTATCAACACTG_LUNG_T06	T cells	GSM3827125	0	0	0	0	0	0	1	0	1	0	0	0	0	0	0	1	0	0	0	0
GCAGTTATCCCAACGG_LUNG_T06	B cells	GSM3827125	0	0	0	0	0	0	1	0	0	0	0	0	1	0	0	0	0	0	0	0
GCATACAAGTACGATA_LUNG_T06	T cells	GSM3827125	0	0	0	0	1	0	0	0	0	0	0	0	0	0	1	0	0	0	0	0
GCATACACACCAACCG_LUNG_T06	NK cells	GSM3827125	0	0	0	0	0	0	0	0	0	0	1	0	0	0	0	0	0	0	0	0
GCATACACAGACGTAG_LUNG_T06	Monocytes	GSM3827125	0	0	0	0	0	0	0	0	0	0	1	0	2	0	0	1	0	0	2	0
GCATACACATACTACG_LUNG_T06	Monocytes	GSM3827125	1	0	0	0	0	0	0	0	0	0	0	0	0	0	0	0	0	0	0	0
GCATACACATTGGGCC_LUNG_T06	T cells	GSM3827125	0	0	0	0	0	0	0	0	0	0	1	0	0	0	0	0	0	0	0	0
GCATACAGTACTCAAC_LUNG_T06	Monocytes	GSM3827125	0	0	0	0	0	0	0	0	0	2	0	0	1	0	0	0	0	0	0	0
GCATACAGTTCTGGTA_LUNG_T06	B cells	GSM3827125	0	0	0	0	0	0	0	0	0	0	0	0	0	0	0	0	0	0	0	0
GCATGATAGGATGGAA_LUNG_T06	B cells	GSM3827125	0	0	0	0	0	0	0	0	0	0	0	0	1	0	0	0	0	0	0	0
GCATGATAGGCAATTA_LUNG_T06	T cells	GSM3827125	0	0	0	0	0	0	0	0	0	0	0	0	1	0	0	0	0	0	0	0
GCATGATGTATGAAAC_LUNG_T06	T cells	GSM3827125	0	0	0	0	1	0	0	0	0	0	1	0	0	0	0	0	0	0	1	0
GCATGATGTGGTGTAG_LUNG_T06	Monocytes	GSM3827125	0	1	0	0	0	0	0	0	0	0	0	1	2	0	1	0	0	0	0	1
GCATGATTCAACTCTT_LUNG_T06	T cells	GSM3827125	0	0	0	0	0	0	0	0	0	0	0	0	0	0	0	0	0	0	0	0
GCATGATTCATAAAGG_LUNG_T06	Monocytes	GSM3827125	0	0	0	0	0	0	1	0	0	0	2	0	0	0	0	0	0	0	1	0
GCATGATTCTGCTGCT_LUNG_T06	Monocytes	GSM3827125	1	1	0	0	0	0	0	0	0	1	2	0	0	0	0	0	0	0	0	0
GCATGCGAGATCCCAT_LUNG_T06	Endothelial cells	GSM3827125	0	0	0	0	0	0	0	0	0	0	1	0	0	0	0	0	0	0	0	0
GCATGCGAGGGAACGG_LUNG_T06	T cells	GSM3827125	0	0	0	0	0	0	1	0	0	0	0	0	1	0	0	0	0	0	0	0
GCATGCGCATGACATC_LUNG_T06	Monocytes	GSM3827125	0	0	0	0	0	0	0	0	0	0	1	0	0	0	0	0	0	0	0	1
GCATGCGGTTGATTCG_LUNG_T06	B cells	GSM3827125	0	0	0	0	0	0	1	0	0	0	0	0	0	0	0	0	0	0	0	0
GCATGCGTCCTATTCA_LUNG_T06	T cells	GSM3827125	2	0	0	0	0	0	0	0	0	0	0	0	1	0	0	0	0	0	0	0
GCATGCGTCTGATTCT_LUNG_T06	T cells	GSM3827125	0	0	1	0	0	0	0	0	0	0	0	0	0	0	0	0	0	0	0	0
GCATGTAAGCTAACAA_LUNG_T06	T cells	GSM3827125	0	0	0	0	0	0	1	0	0	0	1	0	0	0	0	0	0	0	0	0
GCATGTACAATGAAAC_LUNG_T06	T cells	GSM3827125	1	0	0	0	1	0	0	0	0	1	2	0	0	0	0	0	0	0	1	0
GCATGTACAATGCCAT_LUNG_T06	T cells	GSM3827125	0	0	0	0	0	0	0	0	0	0	0	0	1	0	0	0	0	0	1	0
GCATGTAGTCCTCCAT_LUNG_T06	T cells	GSM3827125	0	0	0	0	0	0	0	0	0	0	1	0	0	0	0	0	0	0	0	0
GCATGTATCATTGCCC_LUNG_T06	T cells	GSM3827125	0	0	0	0	0	0	0	0	0	0	0	0	0	0	0	0	0	0	0	0
GCATGTATCTGTCCGT_LUNG_T06	T cells	GSM3827125	0	0	0	0	0	0	0	0	0	0	0	0	0	0	0	0	0	0	0	0
GCCAAATAGGACATTA_LUNG_T06	B cells	GSM3827125	0	0	0	0	0	0	0	0	0	0	0	0	0	0	0	0	0	0	0	0
GCCAAATCACACATGT_LUNG_T06	Monocytes	GSM3827125	0	0	0	0	0	0	1	0	0	0	0	0	0	0	0	0	0	0	1	0
GCCAAATCATCCTAGA_LUNG_T06	T cells	GSM3827125	0	0	0	0	1	0	0	0	0	0	0	0	0	0	0	0	0	0	0	0
GCCAAATCATTATCTC_LUNG_T06	Epithelial cells	GSM3827125	0	0	0	0	0	0	0	0	0	1	0	0	1	0	0	0	0	0	0	0
GCCAAATGTCTCCATC_LUNG_T06	T cells	GSM3827125	0	0	0	0	0	0	0	0	0	0	2	0	0	0	0	0	0	0	0	0
GCCAAATTCCTCTAGC_LUNG_T06	B cells	GSM3827125	0	0	0	0	0	0	0	0	0	0	0	0	0	0	1	0	0	0	0	0
GCCAAATTCGCCCTTA_LUNG_T06	Monocytes	GSM3827125	3	0	0	0	0	0	1	0	0	1	1	0	0	0	0	0	0	2	0	0
GCCTCTAAGCTATGCT_LUNG_T06	B cells	GSM3827125	1	0	0	0	0	0	1	0	0	1	1	0	0	0	0	0	0	1	0	0
GCCTCTAAGGGTCTCC_LUNG_T06	T cells	GSM3827125	0	0	0	0	1	0	0	0	0	0	0	0	0	0	0	1	0	0	0	0
GCCTCTAAGTGGAGAA_LUNG_T06	Fibroblasts	GSM3827125	0	0	0	0	0	0	0	0	0	1	0	1	1	0	0	0	0	1	0	0
GCCTCTACACAGGTTT_LUNG_T06	B cells	GSM3827125	0	0	0	0	0	0	0	0	0	0	0	0	0	0	0	0	0	0	0	0
GCCTCTACAGACGCTC_LUNG_T06	T cells	GSM3827125	0	0	0	0	0	0	0	0	0	0	0	0	0	0	0	0	0	0	0	0
GCCTCTAGTCATCGGC_LUNG_T06	T cells	GSM3827125	1	0	0	0	0	0	1	0	0	0	1	0	0	0	0	0	0	0	1	0
GCGACCAAGAAACGAG_LUNG_T06	B cells	GSM3827125	2	0	0	0	0	0	0	0	0	0	0	0	0	0	0	0	0	0	0	0
GCGACCAAGCGAAGGG_LUNG_T06	T cells	GSM3827125	0	0	0	0	0	0	0	0	0	0	0	0	0	0	0	1	0	0	0	0
GCGACCAAGCTGATAA_LUNG_T06	NK cells	GSM3827125	0	0	0	0	0	0	0	0	0	0	0	0	0	0	0	0	0	0	0	0
GCGACCACAACACGCC_LUNG_T06	T cells	GSM3827125	0	0	0	0	0	0	0	0	0	0	0	0	0	0	0	0	0	0	0	0
GCGACCACACGTCTCT_LUNG_T06	Monocytes	GSM3827125	1	0	0	0	0	0	3	0	0	1	1	1	0	0	1	0	0	1	1	0
GCGACCACATTGGTAC_LUNG_T06	T cells	GSM3827125	0	0	0	0	0	0	0	0	0	0	0	0	0	0	0	0	0	1	0	0
GCGACCAGTCAAGCGA_LUNG_T06	B cells	GSM3827125	0	0	0	0	0	0	0	0	0	0	0	0	0	0	0	0	0	0	0	0
GCGACCATCGCCGTGA_LUNG_T06	B cells	GSM3827125	0	0	0	0	0	0	1	0	0	0	1	0	0	0	0	0	0	0	1	0
GCGAGAAAGAGACTTA_LUNG_T06	T cells	GSM3827125	0	0	0	0	0	0	0	0	0	0	0	0	0	0	0	0	0	0	0	0
GCGAGAAAGATCTGAA_LUNG_T06	T cells	GSM3827125	0	0	0	0	0	0	0	0	0	0	0	0	1	0	0	0	0	0	0	0
GCGAGAAAGCGAGAAA_LUNG_T06	Monocytes	GSM3827125	0	0	0	0	0	0	0	0	0	2	0	0	0	0	0	0	0	0	0	0
GCGAGAAAGTGAAGAG_LUNG_T06	Monocytes	GSM3827125	0	0	0	0	0	0	0	0	0	1	0	0	0	0	0	0	0	0	0	0
GCGAGAACACCGAAAG_LUNG_T06	NK cells	GSM3827125	1	0	0	0	0	0	0	0	0	0	0	0	0	0	0	0	0	0	0	0
GCGAGAACAGGGTTAG_LUNG_T06	Endothelial cells	GSM3827125	2	0	0	0	0	0	0	0	0	1	1	0	0	0	1	0	0	0	1	1
GCGAGAACATTGGGCC_LUNG_T06	T cells	GSM3827125	0	0	0	0	0	0	0	0	0	0	0	0	0	0	0	0	0	0	0	0
GCGCAACAGACTAAGT_LUNG_T06	B cells	GSM3827125	0	0	0	0	0	0	0	0	0	1	0	0	0	0	0	0	0	0	0	0
GCGCAACAGAGCTTCT_LUNG_T06	B cells	GSM3827125	1	0	0	0	0	0	1	0	0	1	0	0	1	0	0	0	0	0	0	0
GCGCAACAGGGAGTAA_LUNG_T06	T cells	GSM3827125	1	0	0	0	0	0	0	0	0	0	0	0	0	0	0	0	0	0	0	0
GCGCAACAGTCTCGGC_LUNG_T06	NK cells	GSM3827125	0	0	0	0	0	0	0	0	0	0	0	0	0	0	0	0	0	0	0	0
GCGCAACCATGTTGAC_LUNG_T06	Endothelial cells	GSM3827125	0	0	0	0	0	0	0	1	0	0	0	0	0	0	0	0	0	0	0	0
GCGCAACGTACTTAGC_LUNG_T06	B cells	GSM3827125	1	0	0	0	0	0	0	0	0	1	0	0	0	0	0	0	0	0	0	0
GCGCAACGTCTCTCTG_LUNG_T06	Monocytes	GSM3827125	0	0	0	0	0	0	0	0	0	0	0	0	0	0	0	0	0	0	0	0
GCGCAACGTGAACCTT_LUNG_T06	NK cells	GSM3827125	0	0	0	0	0	0	0	0	0	0	0	0	0	0	0	0	0	0	0	0
GCGCAACGTGCTGTAT_LUNG_T06	T cells	GSM3827125	0	0	0	0	0	0	1	0	0	0	0	0	1	0	0	0	0	0	0	0
GCGCAACGTTATGCGT_LUNG_T06	Monocytes	GSM3827125	0	0	0	0	0	0	0	0	0	1	0	0	0	0	0	0	0	0	0	0
GCGCAACGTTGGTAAA_LUNG_T06	Monocytes	GSM3827125	0	0	0	0	0	1	0	0	0	0	1	0	0	0	0	0	0	0	0	0
GCGCAACTCTCCAGGG_LUNG_T06	Monocytes	GSM3827125	0	0	0	0	0	0	1	0	0	0	0	0	0	0	0	0	0	0	0	0
GCGCAGTAGACCGGAT_LUNG_T06	B cells	GSM3827125	0	0	0	0	0	0	0	0	0	0	0	0	0	0	0	0	0	0	0	0
GCGCAGTAGCCGATTT_LUNG_T06	NK cells	GSM3827125	0	0	0	0	0	0	0	0	0	0	0	0	1	0	0	0	0	0	0	0
GCGCAGTAGGTCATCT_LUNG_T06	B cells	GSM3827125	0	0	0	0	0	0	0	0	0	0	0	0	1	0	0	0	0	0	0	0
GCGCAGTAGGTCGGAT_LUNG_T06	Epithelial cells	GSM3827125	0	0	0	0	0	0	0	0	0	0	0	0	0	0	0	0	0	0	0	1
GCGCAGTCATGCCCGA_LUNG_T06	T cells	GSM3827125	0	0	0	0	0	0	0	0	0	0	0	0	0	0	0	0	0	0	1	0
GCGCAGTGTTCAGCGC_LUNG_T06	Monocytes	GSM3827125	0	0	0	0	0	0	0	0	1	0	0	0	1	0	0	1	0	0	0	0
GCGCAGTGTTGCGCAC_LUNG_T06	T cells	GSM3827125	0	0	0	0	1	0	1	0	0	0	0	0	0	0	0	0	0	0	0	0
GCGCCAAAGTACATGA_LUNG_T06	NK cells	GSM3827125	0	0	0	0	0	0	0	0	0	0	0	0	1	0	0	0	0	0	0	0
GCGCCAACACGGTAGA_LUNG_T06	T cells	GSM3827125	0	0	0	0	1	0	0	0	0	0	0	0	0	0	0	0	0	0	0	0
GCGCCAAGTAGGACAC_LUNG_T06	B cells	GSM3827125	0	0	0	0	0	0	0	0	0	0	0	0	1	0	0	0	0	0	0	0
GCGCGATAGAGCTGGT_LUNG_T06	T cells	GSM3827125	0	0	0	0	0	0	0	0	0	0	0	0	0	0	1	0	0	1	0	0
GCGCGATAGTAATCCC_LUNG_T06	T cells	GSM3827125	0	0	0	0	0	0	0	0	0	1	0	0	0	0	0	0	0	1	0	0
GCGCGATAGTACGTTC_LUNG_T06	Monocytes	GSM3827125	0	0	0	0	0	0	0	0	0	0	0	0	0	0	0	0	0	0	0	0
GCGCGATCAGGGAGAG_LUNG_T06	Monocytes	GSM3827125	0	0	0	0	0	0	1	0	0	0	0	0	0	0	0	0	0	0	0	0
GCGCGATGTTCCACGG_LUNG_T06	Monocytes	GSM3827125	1	0	0	0	0	0	0	0	0	0	0	0	0	0	0	0	0	0	0	0
GCGGGTTAGATGCCAG_LUNG_T06	T cells	GSM3827125	0	0	0	0	0	0	1	0	0	0	0	0	0	0	0	0	0	0	0	0
GCGGGTTAGGACATTA_LUNG_T06	NK cells	GSM3827125	1	1	0	0	2	0	1	0	0	2	0	0	0	0	0	0	0	1	1	0
GCGGGTTCATGAGCGA_LUNG_T06	Monocytes	GSM3827125	0	0	0	0	0	0	0	0	0	0	0	0	0	0	0	0	0	1	1	0
GCGGGTTGTAGCACGA_LUNG_T06	B cells	GSM3827125	2	0	0	0	0	0	0	0	0	0	2	0	0	0	0	0	0	0	0	0
GCGGGTTGTCTAAAGA_LUNG_T06	T cells	GSM3827125	0	0	0	0	0	0	0	0	0	0	0	0	1	0	0	0	0	0	0	0
GCGGGTTGTTCCGTCT_LUNG_T06	NK cells	GSM3827125	0	0	0	0	0	0	0	0	0	0	0	0	0	0	0	0	0	0	0	0
GCGGGTTTCGCGTTTC_LUNG_T06	T cells	GSM3827125	0	0	0	0	0	0	0	0	0	0	1	0	0	0	1	1	0	0	0	0
[truncated: 41,026 more rows]

## Sheet: Sheet1
0	0	0	0	0	1	0	0	0	0	0
0	0	0	0	0	1	0	0	0	0	0
0	0	0	0	0	0	0	0	0	0	0
0	0	0	0	0	1	0	0	0	0	0
0	0	0	2	0	0	0	0	0	0	0
0	0	1	0	0	0	0	0	0	0	0
0	0	0	0	0	2	0	0	0	0	1
0	0	0	0	0	1	0	0	0	0	0
0	0	0	0	0	0	0	0	0	0	1
0	0	0	0	0	0	0	0	0	0	0
0	0	0	0	0	1	0	0	1	0	0
0	0	0	0	0	0	0	0	0	0	0
1	0	0	0	0	0	0	1	0	0	0
0	0	0	0	0	0	0	0	0	0	0
1	0	0	0	0	2	0	0	0	0	1
0	0	0	0	0	2	0	0	0	0	0
0	0	0	0	0	0	0	0	0	0	0
0	0	0	0	0	0	0	0	0	0	0
0	0	0	0	0	0	0	0	0	0	0
0	0	0	0	0	0	0	0	0	0	0
0	0	0	0	0	1	0	0	0	0	0
0	0	0	0	0	0	0	0	0	0	0
0	0	0	0	0	1	0	0	0	0	0
0	0	0	0	0	0	0	0	0	0	0
0	0	0	0	0	0	0	0	0	0	0
0	0	0	0	0	0	0	0	0	0	0
0	0	0	0	0	0	0	0	0	0	0
0	0	0	0	0	0	0	0	0	0	0
0	0	0	0	0	0	0	0	0	0	0
0	0	0	0	0	2	0	0	0	0	0
0	0	0	0	0	0	0	0	0	0	0
0	0	0	0	0	1	0	0	0	0	0
0	0	0	0	0	0	0	0	0	0	0
0	0	0	0	0	0	0	0	0	0	0
0	0	0	0	0	0	0	0	0	0	0
0	0	0	0	0	0	0	0	0	0	0
0	0	0	0	0	0	0	0	0	0	1
0	0	0	0	0	0	0	0	0	0	0
0	0	0	0	0	0	0	0	0	0	0
0	0	0	0	0	1	0	0	0	0	0
0	0	0	0	0	0	0	0	0	0	0
0		0	2	0	4	0	0	0	0	0
0		0	0	0	0	0	0	0	0	0
0		0	0	0	7	0	0	0	0	2
0		0	0	0	4	0	0	0	0	0
0		0	0	0	0	0	0	0	0	0
0		0	0	0	0	0	1	0	0	0
0		0	0	0	0	0	0	0	0	0
0		0	1	0	0	0	0	0	0	0
1		0	0	0	0	0	0	0	0	0
0		0	0	0	0	0	0	0	0	0
0		0	0	0	0	0	0	0	0	0
0		0	0	0	0	0	0	0	0	0
0		0	1	0	0	0	0	0	0	0
0		0	0	0	0	1	0	0	0	0
0		0	0	0	0	0	0	2	0	0
0		0	0	0	3	0	0	0	0	0
0		0	0	0	0	0	0	0	0	0
0		0	1	0	0	0	0	0	0	0
0		0	0	0	5	0	0	0	0	0
0		0	0	0	1	0	0	0	0	0
0		0	0	0	0	0	0	0	0	0
0		0	0	0	1	0	0	0	0	0
0		0	0	0	1	0	0	0	0	0
1		0	1	0	0	0	0	0	0	0
0		0	0	0	0	0	0	0	0	0
0		0	0	0	2	0	0	0	0	0
0		0	2	0	0	0	0	0	0	0
0		0	0	0	0	0	0	0	0	0
0		0	1	0	1	0	0	0	0	0
0		0	0	0	1	0	0	0	0	0
0		0	0	0	0	0	0	1	0	0
0		0	0	0	1	0	2	0	0	0
0		0	1	0	0	0	0	0	0	0
0		0	0	0	0	0	0	0	0	0
0		0	0	0	0	0	0	0	0	0
0		0	0	0	1	0	0	0	0	0
0		0	0	0	0	0	0	0	0	0
0		0	0	0	0	0	0	0	0	0
0		0	0	0	0	0	0	0	0	0
0		0	0	0	12	0	0	0	0	0
0		0	0	0	1	0	0	0	0	0
0		0	0	0	1	0	0	1	0	0
0		0	0	0	1	0	0	0	0	0
0		0	0	0	0	0	0	0	0	0
0		0	0	0	0	0	0	0	0	1
0		0	1	0	4	0	0	0	0	0
0		0	0	0	0	0	0	0	0	0
0		0	1	0	1	0	0	0	0	0
0		0	0	0	1	0	0	0	0	0
0		0	0	0	0	0	0	0	0	0
0		0	0	0	0	0	0	0	0	0
0		0	0	0	0	0	0	1	0	0
0		0	0	0	0	0	0	0	0	0
0		0	0	0	0	0	0	0	0	0
0		0	0	0	0	0	0	0	0	0
0		0	0	0	1	0	0	0	0	0
0		0	0	0	5	0	0	0	0	0
0		0	0	0	9	0	0	0	0	0
0		0	0	0	1	0	0	0	0	0
0		0	0	0	0	0	1	0	0	0
0		0	0	0	0	0	1	0	0	0
0		0	0	0	1	0	0	0	0	0
0		0	0	0	0	0	0	0	0	0
0		0	0	0	0	0	0	1	0	0
0		0	0	0	0	0	0	0	0	1
0		0	0	0	0	0	0	0	0	0
0		0	0	0	0	0	0	1	0	0
0		0	0	0	0	0	0	0	0	0
0		0	0	0	0	0	1	0	0	0
0		0	0	0	1	0	0	0	0	0
0		1	0	0	0	0	0	0	0	0
1		0	0	0	0	0	0	0	1	0
0		0	0	0	0	0	0	0	0	0
0		0	1	0	0	0	0	0	0	0
0		0	0	0	0	0	0	0	0	0
0		0	0	0	0	0	0	0	0	0
0			0	0	0	0	0	0	0	0
0			0	0	0	0	0	0	0	0
0			0	0	0	0	0	0	0	0
0			1	0	0	0	0	0	0	0
0			0	0	1	0	0	0	0	0
0			0	0	1	0	0	0	0	0
0			0	0	0	1	0	0	0	0
0			0	0	0	0	0	0	0	0
0			0	0	2	0	0	0	0	0
0			0	0	2	0	0	0	0	0
0			0	0	0	0	1	0	0	0
			0	0	0	0	0	0	0	0
			1	0	1	0	0	0	0	0
			0	0	1	0	0	1	0	0
			1	0	0	0	0	0	0	0
			1	0	0	0	0	0	0	0
			0	0	0	0	0	0	0	0
			0	0	0	0	0	0	0	0
			0	0	0	0	0	0	0	0
			0	0	1	0	0	0	0	1
			0	0	1	0	0	0	0	0
			0	0	0	0	0	0	0	0
			0	0	0	0	0	0	0	0
			0	0	0	0	0	0	0	0
			0	0	0	0	0	0	0	0
			0	0	0	0	0	0	0	0
			0	0	0	0	0	0	0	0
			0	0	2	0	0	0	0	0
			0	0	0	0	0	0	0	0
			0	0	0	0	0	0	0	0
			1	0	0	0	0	0	0	0
			0	0	0	0	0	1	0	0
			0	0	0	0	0	0	0	0
			0	0	0	0	0	0	0	0
			0	0	0	0	0	0	0	0
			0	0	0	0	0	0	0	0
			0	0	0	0	0	0	0	0
			0	0	0	0	0	0	0	0
			1	0	0	0	1	0	0	0
			0	0	1	0	0	0	0	0
			0	0	0	0	0	2	0	0
			0	0	0	0	0	0	2	1
			0	0	0	0	0	0	0	1
			0	0	0	0	0	0	0	0
			0	0	0	0	0	0	0	0
			0	0	0	0	1	0	0	0
			0	0	0	0	0	0	0	0
			0	1	4	0	0	0	0	0
			0	0	0	0	0	0	0	0
			0	0	0	0	0	0	0	0
			0	0	3	0	0	0	0	1
			0	0	0	0	0	0	0	0
			0	0	1	0	0	0	0	0
			0	0	0	0	0	0	0	0
			0	0	0	0	0	0	0	4
			0	0	0	0	0	0	0	0
			0	0	3	0	0	0	0	0
			0	0	0	0	0	0	0	0
			0	0	0	0	0	0	0	0
			0	0	0	0	0	0	0	0
			0	0	0	0	0	0	0	0
			0	0	0	1	0	0	0	0
			0	0	0	0	0	0	0	0
			0	1	0	0	0	0	0	0
			0	0	0	0	0	0	0	0
			0	0	3	0	0	1	0	0
			0	0	2	0	0	0	0	0
			0	0	0	0	0	0	0	0
			0	0	0	0	0	0	0	1
			0	0	0	0	0	0	0	0
			0	0	0	0	0	0	0	0
			0	0	0	0	0	0	0	1
			0	0	1	0	0	1	0	0
			2	0	0	0	0	0	0	0
			0	0	0	0	0	0	0	0
			0	0	0	0	0	0	0	0
			1	0	0	0	0	0	0	0
			0	0	0	0	0	0	0	0
			0	0	0	0	0	0	0	0
			0	0	3	0	0	0	0	0
			0	0	0	0	0	0	0	0
			0	0	0	0	0	0	0	0
			0	0	0	0	0	0	0	0
			0	0	1	0	0	0	0	0
			0	0	0	0	0	1	0	0
			0	0	3	0	0	0	0	0
			0	0	0	0	0	0	0	0
			0	0	0	0	0	0	0	0
			0	0	0	0	0	0	1	0
			0	0	0	0	0	0	0	0
			1	0	1	0	0	0	0	0
			1	0	1	0	1	0	0	0
			0	0	0	0	0	0	0	0
			0	0	0	0	0	0	0	0
			0	0	0	0	0	0	0	0
			0	0	0	0	0	0	0	1
			0	0	0	0	0	0	0	0
			0	0	0	0	0	0	0	0
			0	0	2	0	0	0	0	0
			2	0	3	0	0	0	0	0
			0	0	0	0	1	0	0	0
			0	0	0	0	0	0	0	0
			0	0	0	0	0	0	0	1
			0	0	0	0	0	0	0	0
			0	0	0	0	0	0	0	0
			0	0	0	0	0	1	0	0
			0	0	0	0	0	0	0	0
			0	0	1		0	0	0	0
			1	0	1		0	0	0	0
			2	0	0		0	1	1	0
			0	0	1		0	0	0	0
			0	0	0		0	0	0	0
			0	0	0		0	0	0	0
			0	0	0		0	0	0	0
			0	0	0		0	0	1	0
			0	0	0		0	0	0	0
			0	0	0		0	0	0	0
			0	0	0		0	0	0	0
			0	0	3		0	0	0	0
			0	0	0		0	0	0	0
			0	0	1		0	0	0	0
			0	0	0		0	0	0	0
			0	0	0		1	0	0	1
			0	0	0		0	0		0
			0	0	0		0	0		1
			1	0	0		0	0		0
			0	0	0		0	0		0
			0	0	1		0	0		0
			0	0	0		0	0		0
			0	0	0		0	0		0
			0	0	0		0	0		0
			0	0	0		0	0		0
			0	0	0		0	0		0
			0	0	0		0	0		0
			0	0	0		0	0		0
			0	0	0		0	0		0
			0	0	2		0	0		0
			0	0	0		0	0		0
			0	0	1		0	0		0
			1	0	0		0	0		0
			1	0	0		0	0		0
			0	0	2		0	0		0
			0	0	0		0	0		0
			0	0	0		0	0		0
			0	0	2		0	0		0
			0	0	2		0	0		0
			0	0	0		0	0		0
			0	0	2		1	0		0
			0	0	1		0	0		0
			0	0	2		0	0		0
			0	0	1		0	0		0
			0	0	1		0	0		1
			2	0	4		0	0		0
			0	0	0		0	0		0
			0	0	2		0	0		0
			0	0	1		0	0		0
			0	0	0		0	0		0
			1	0	1		0	0		0
			0	0	0		0	0		0
			0	0	0		0	0		0
			1	0	2		0	0		0
			0	0	0		0	0		0
			1	0	1		0	0		0
			0	0	1		0	0		0
			0	0	0		0	0		0
			0	0	2		0	0		0
			0	0	0		0	0		0
			0	0	0		0	0		1
			0	0	1		0	0		0
			0	0	0		0	0		0
			0	0	6		0	1		0
			0	0	1		0	0		0
			0	0	2		0	0		1
			0	0	0		0	0		1
			0	0	1		0	0		0
			0	0	1		0	0		0
			0	0	0		0	0		1
			0	0	0		0	0		1
			0	1	0		0	0		0
			0	0	1		0	0		0
			0		0		0	0		0
			0		1		0	0		0
			0		1		0	0		0
			1		2		0	0		0
			0		0		0	0		0
			0		1		0	0		0
			0		0		0	0		0
			0		0		0	0		0
			0		1		0	0		0
			0		0		0	0		0
			0		4		0	0		0
			0		0		0	0		1
			0		3		0	0		0
			0		0		0	0		0
			1		1		0	0		0
			1		1		0	0		0
			0		0		0	0		0
			0		0		0	0		0
			0		0		0	0		1
			0		2		0	1		0
			0		0		0	0		1
			0		0		0	0		0
			0		1		0	0		1
			1		0		0	0		0
			0		1		0	0		0
			0		0		0	0		0
			0		0		0	1		0
			0		0		0	0		0
			0		0		0	0		0
			0		1		0	0		0
			0		0		0	0		0
			0		3		0	0		0
			0		1		0	0		0
			0		0		0	0		0
			0		0		0	0		0
			0		0		0	0		0
			0		0		0	0		0
			0		0		0	0		0
			0		1		0	1		0
			0		0		0	0		0
			0		1		0	0		0
			0		3		0	0		0
			0		0		0	0		0
			0		0		0	0		0
			0		6		0	0		0
			0		2		0	0		0
			0		0		0	0		0
			0		0		1	0		0
			0		0		0	1		0
			0		3		0	1		0
			0		0		0	0		0
			0		0		0	0		0
			0		0		0	0		0
			0		1		0	0		0
			0		3		0	0		0
			0		0		0	0		0
			0		0		0	0		0
			0		0		0	0		0
			0		0		0	0		0
			0		0		0	0		0
			0		0		0	0		0
			0		0		0	0		0
			0		0		0	0		0
			0		0		0	0		0
			0		0		0	0		0
			0		1		0	0		0
			0		0		0	1		0
			0		1		1	0		1
			0		0		0	0		0
			0		0		0	0		0
			0		0		0	0		0
			1		0		0	0		0
			0		0		0	0		0
			0		0		0	0		0
			0		0		0	0		0
			0		2		0	0		0
			0		0		0	0		0
			0		0		0	0		0
			0		0		0	0		0
			0		1		0	0		0
			0		0		0	0		0
			0		0		0	0		0
			0				0	0		1
			0				0	0		0
			0				1	0		0
			0				0	0		0
			0				0	0		0
			0				0	0		0
			1				0	0		0
			0				0	0		0
			0				0	0		0
			2				0	0		1
			0				0	0		0
			0				0	0		0
			0				0	0		0
			1				0	0		1
			0				0	0		0
			0				0	0		0
			0				0	0		0
			0				0	0		0
			0				0	0		0
			0				0	0		0
			0				0	0		0
			0				0	0		0
			0				0	0		0
			4				0	0		0
			0				0	0		0
			2				1	0		0
			0				0	0		0
			0				0	0		0
			0				0	0		0
			0				0	0		0
			0				0	0		0
			0				0	0		0
			0				0	0		0
			0				0	0		0
			0				0	0		0
			0				1	0		0
			0				0	1		0
			0				0	0		1
			0				0	0		0
			0				0	0		0
			0				1	0		0
			0				0	0		0
			0				0	0		0
			0				1	0		0
			0				0	0		0
			0				0	0		0
			0				0	0		0
			0				0	0		1
			0				0	0		0
			0				0	0		0
			0				0	0		1
			0				0	0		0
			0				0	0		0
			0				0	0		0
			0				0	0		1
			1				0	2		0
			0				0	1		0
			0				0	0		0
			0				0	0		0
			0				0	0		0
			0				0	0		0
			0				1	0		0
			0				0	0		0
			0				0	0		0
			0				0	0		0
			0				0	0		0
			0				0	0		0
			0				0	0		0
			0				0	0		0
			0				0	0		0
			0				0	0		0
			0				0	0		0
			0				0	0		0
			0				0	0		0
			0				0	0		1
			0				0	0		0
			0				0	0		1
			0				0	0		0
			0				0	0		0
			0				0	0		0
			0				0	0		0
			0				0	0		0
			0				0	0		0
			2				0	0		0
			0				0	0		0
			0				0	0		0
			1				0	0		0
			1				0	1		0
			0				0	0		0
			0				0	0		0
			0				0	0		0
			0				0	0		0
			0				0	0		0
			0				0	0		0
			2				0	0		0
			0				0	0		0
			0				0	0		0
			1				1	0		0
			0				0	0		1
			0				0	0		0
			0				0	0		0
			0				0	0		0
			0				0	0		0
			0				0	0		0
			0				0	0		0
			0				0	0		0
			0				0	0		0
			3				0	0		0
			0				0	0		1
			0				0	0		0
			0				0	0		0
			0				0	0		0
			0				0	0		0
			0				0	0		0
			1				0	0		2
			0				0	0		0
			0				0	0		0
			0				0	0		0
			0				0	0		1
			0				0	0		0
			0				0	0		1
			0				0	0		0
			0				0	0		0
			0				0	1		0
			0				0	0		0
			0				0	0		0
			0				0	0		0
			0				0	0		0
			0				0	0		0
			0				0	0		0
			0				0	0		0
			0				0	0		2
			0				0	0		0
			0				0	0		0
			0				0	0		0
			1				0	0		0
			0				0	0		0
			0				0	0		0
			0				0	0		0
			0				1	0		0
			0				0	0		0
			0				0	0		0
			0				0	0		0
			0				0	0		1
			0				0	0		1
			0				0	0		0
			0				0	0		0
			0				0	0		0
			0				0	0		0
			0				0	0		0
			1				0	0		0
			0				0	0		0
			0				0	0		0
			0				0	0		0
			0				0	0		0
			0				0	0		0
			0				0	0		2
			0				0	1		0
			0				0	0		1
			0				0	0		0
			0				0	0		0
			0				0	0		0
			0				0	2		0
			0				0	0		0
			0				0	0		0
			2				0	0		0
			0				0	0		1
			0				1	0		0
			0				0	0		0
			0				0	0		0
			0				0	0		0
			2				0	0		0
			0				0	0		0
			0				0	0		0
			0				0	0		1
			0				0	0		0
			0				0	0		0
			0				0	0		0
			0				0	0		0
			0				0	0		0
			0				0	0		0
			0				0	0		0
			0				0	0		0
			0				0	0		0
			0				0	0		0
			0				0	0		0
			0				0	0		0
			0				0	0		0
			0				0	0		0
			0				0	0		0
			0				0	0		0
			1				0	0		1
			0				0	0		0
			0				0	0		0
			0				0	0		0
			0				0	0		0
			1				0	0		0
			0				0	0		0
			0				0	0		0
			0				0	0		0
			0				0	0		0
			0				0	0		2
			0				0	0		0
			0				0	0		0
			0				0	0		0
			0				0	0		0
			0				0	0		0
			0				0	1		0
			2				0	0		1
			0				0	0		0
			0				0	0		0
			0				0	0		0
			0				1	0		0
			0				0	0		0
			0				0	0		0
			0				0	0		0
			0				0	0		0
			0				0	0		0
			0				0	0		0
			1				0	0		0
			0				0	0		0
			0				0	0		0
			1				0	0		0
			0				0	0		0
			0				0	0		0
			0				0	0		0
			0				0	0		0
			0				0	0		0
			0				0	0		0
			0				0	0		0
			0				0	0		1
			0				0	0		0
			0				0	0		0
			0				0	1		0
			0				0	0		0
			0				1	0		0
			1				0	0		0
			0				0	0		0
			0				0	0		0
			1				0	0		0
			0				0	0		0
			0				0	0		0
			0				0	0		0
			0				0	0		0
			0				0	0		0
			0				1	1		0
			0				0	1		0
			0				0	0		0
			0				0	0		0
			0				0	0		0
			0				0	0		0
			0				0	0		0
			0				0	0		0
			0				0	1		0
			0				0	0		0
			0				0	0		0
			0				0	0		0
			1				0	0		0
			0				0	0		0
			0				0	0		0
			0				0	0		0
			0				0	0		0
			1				0	0		0
			1				0	1		0
			0				0	0		0
			0				0	0		0
			0				0	0		0
			0				0	0		0
			0				0	0		0
			0				0	0		0
			0				0	0		0
			0				0	0		0
			0				0	0		0
			0				0	0		0
			0				0	0		0
			0				1	0		0
			0				0	0		0
			0				0	0		0
			0				0	0		0
			0				0	0		0
			0				0	0		0
			0				0	0		0
			0				0	0		0
			0				0	0		0
			0				0	0		0
			0				0	1		0
			0				0	0		0
			0				0	0		0
			0				0	0		0
			0				0	0		0
			0				0	0		0
			0				0	0		0
			0				0	0		0
			0				0	1		0
			0				0	0		0
			0				0	0		0
			0				0	0		0
			0				0	0		0
			0				0	1		0
			0				0	0		0
			0				0	0		0
			0				0	0		0
			0				0	0		0
			0				0	0		0
			0				0	0		0
			0				0	0		0
			0				0	0		0
			0				0	0		0
			1				0	0		1
			0				0	1		0
			0				0	0		0
			0				0	0		0
			0				0	0		0
			0				0	0		0
			0				0	0		0
			0				0	0		0
			0				0	0		0
			0				0	0		1
			0				0	0		0
			0				0	0		1
			0				0	0		0
			0				0	0		0
			0				0	0		0
			0				0	0		0
			1				0	0		0
			0				0	0		0
			0				1	0		0
			0				0	0		1
			0				0	0		1
			0				0	0		0
			0				0	0		0
			0				0	0		0
			0				0	0		0
			0				0	0		0
			0				0	0		0
			0				0	0		0
			0				0	0		0
			0				0	0		1
			0				0	0		0
			0				0	0		0
			0				0	0		0
			0				0	0		0
			0				1	0		0
			0				0	0		0
			0				1	0		0
			0				0	0		0
			0				0	0		0
			0				0	0		0
			0				0	0		0
			0				0	0		0
			0				0	0		0
			0				0	0		0
			0				0	0		0
			1				0	0		0
			0				0	0		0
			0				0	0		0
			0				0	0		0
			0				0	0		0
			0				1	0		0
			0				0	0		0
			0				0	0		0
			0				0	0		1
			0				0	0		0
			1				0	0		0
			0				0	0		0
			0				0	0		0
			0				0	0		0
			0				0	0		0
			0				0	0		0
			0				0	0		0
			0				0	0		1
			0				0	0		0
			0				0	0		0
			0				0	0		0
			0				0	0		0
			0				0	0		1
			0				0	0		0
			0				0	0		0
			0				0	0		2
			0				0	0		0
			0				0	0		1
			0				0	0		0
			0				0	0		0
			0				0	0		0
			1				0	0		0
							0	0		0
							0	0		0
							0	0		0
							0	0		0
							0	1		0
							0	0		0
							0	0		0
							0	0		0
							0	1		0
							0	0		0
							0	0		0
							0	0		0
							0	0		0
							0	0		0
							0	0		0
							0	0		0
							0	0		0
							0	0		0
							0	0		0
							0	0		0
							0	0		0
							0	0		0
							0	0		0
							0	0		0
							0	0		0
							0	0		0
							0	0		0
							0	0		0
							0	0		0
							0	0		0
							0	0		0
							0	0		0
							0	0		0
							0	1		0
							0	0		0
							0	0		0
							0	0		0
							0	0		0
							0	0		0
							0	0		0
							0	0		0
							0	0		0
							0	1		0
							1	0		0
							0	0		0
							0	1		0
							0	0		3
							0			0
							0			0
							1			0
							0			0
							0			0
							0			0
							0			0
							0			1
							0			0
							0			0
							0			0
							0			0
							0			0
							0			0
							0			0
							0			0
							0			0
							0			0
							0			0
							0			0
							0			0
							0			0
							0			0
							0			0
							0			0
							0			0
							0			0
							0			2
							0			1
							0			0
							0			0
							0			0
							0			1
							0			0
							0			0
							0			0
							0			0
							0			0
							0			0
							0			0
							2			1
							0			0
							0			0
							0			0
							0			0
							0			0
							0			0
							0			0
							0			0
							0			0
							0			0
							0			0
							0			0
							0			0
							0			0
							0			2
							0			0
							1			0
							0			0
							0			0
							0			0
							0			0
							0			0
							0			0
							0			0
							0			0
							0			0
							0			0
							0			0
							0			0
							0			0
							0			1
							0			0
							0			0
							0			0
							0			0
							0			0
							0			0
							0			0
							0			0
							0			0
							0			0
							0			0
							0			0
							0			0
							0			0
							0			0
							0			0
							0			0
							0			0
							0			0
							0			0
							0			0
							0			0
							0			0
							0			0
							0			1
							0			0
							0			0
							0			0
							0			0
							0			0
							0			0
							0			0
							0			0
							0			0
							0			0
							0			0
							0			1
							0			0
							0			0
							0			0
							0			0
							0			0
							0			0
							1			0
							0			0
							0			0
							0			0
							0			0
							0			0
							0			0
							0			0
							0			0
							0			0
							0			0
							0			0
							0			0
							0			0
							0			0
							0			0
							1			0
							0			0
							0			0
							0			0
							0			0
							0			0
							0			0
							0			0
							0			0
							0			0
							0			1
							0			0
							0			0
							0			0
							0			0
							0			0
							0			0
							0			0
							0			0
							0			0
							0			0
							0			0
							0			0
							0			0
							0			0
							0			0
										0
										0
										0
										0
										0
										0
										0
										0
										0
										0
										0
										1
										0
										0
										0
										0
										1
										0
										0
										0
										0
										0
										0
										0
										0
										0
										0
										0
										0
										0
										0
										0
										0
										0
										0
										0
										0
										0
										0
										0
										0
										0
										0
										0
										0
										0
										0
										0
										0
										0
										0
										0
										0
										0
										0
										0
										1
										0
										0
										0
										2
										0
										0
										0
										0
										0
										0
										1
										0
										0
										0
										0
										0
										0
										0
										0
										0
										0
										0
										0
										0
										0
										0
										0
										0
										0
										0
										0
										0
										1
										1
										0
										0
										0
										0
										0
										0
										0
										0
										0
										0
										0
										0
										0
										1
										0
										0
										0
										0
										0
										0
										0
										0
										0
										2
										0
										0
										0
										0
										0
										0
										0
										0
										0
										0
										0
										0
										0
										0
										0
										0
										0
										0
										0
										0
										0
										0
										0
										0
										0
										0
										0
										0
										0
										0
										0
										0
										0
										1
										0
										2
										0
										0
										0
										0
										0
										0
										0
										0
										2
										0
										0
										0
										0
										0
										0
										0
										0
										1
										0
										0
										0
										0
										1
										1
										0
										0
										0
										0
										0
										0
										0
										0
										0
										0
										0
										0
										0
										2
										0
										0
										0
										0
										0
										0
										1
										2
										0
										0
										0
										0
										0
										1
										0
										0
										0
										0
										0
										0
										0
										0
										0
										0
										0
										0
										0
										0
										0
										0
										0
										0
										0
										0
										0
										0
										0
										1
										0
										0
										0
										0
										0
										0
										0
										0
										0
										0
										0
										0
										0
										0
										0
										0
										0
										0
										0
										0
										0
										1
										0
										0
										0
										0
										0
										0
										0
										1
										0
										0
										0
										0
										0
										0
										0
										0
										0
										0
										0
										0
										0
										0
										0
										0
										0
										0
										0
										0
										0
										0
										0
										0
										0
										1
										1
										0
										0
										0
										0
										0
										0
										1
										0
										0
										0
										0
										0
										0
										0
										0
										0
										0
										1
										0
										0
										0
										0
										0
										0
										0
										0
										0
										0
										0
										0
										1
										0
										0
										0
										0
										0
										1
										0
										0
										0
										0
										0
										0
										0
										0
										0
										0
										0
										0
										0
										0
										0
										0
										0
										0
										0
										0
										0
										0
										0
										0
										0
										0
										0
										0
										0
										0
										0
										0
										0
										0
										0
										0
										0
										0
										0
										0
										0
										0
										0
										0
										0
										0
										0
										0
										0
										0
										0
										0
										0
										0
										1
										0
										0
										0
										0
										0
										0
										0
										0
										1
										0
										0
										0
										0
										0
										0
										0
										0
										0
										0
										0
										1
										0
										1
										1
										0
										0
										0
										0
										0
										0
										0
										0
										0
										0
										0
										0
										0
										0
										0
										0
										0
										0
										0
										0
										0
										0
										0
										0
										0
										0
										0
										0
										0
										0
										0
										1
										0
										0
										0
										0
										0
										0
										0
										0
										1
										0
										0
										0
										0
										0
										0
										0
										0
										0
										0
										0
										0
										0
										0
										0
										0
										0
										0
										1
										0
										0
										2
										0
										0
										0
										0
										0
										0
										0
										0
										1
										0
0.0390625	0	0.017094	0.115183	0.010101	0.612137	0.0133929	0.0413223	0.0591862	0.025	0.092991		0.0390625	0	0.017094	0.115183	0.010101	0.612137	0.0133929	0.0413223	0.0591862	0.025	0.092991
												0.0390625
												0
												0.017094
												0.115183
												0.010101
												0.612137
												0.0133929
												0.0413223
												0.0591862
												0.025
												0.092991
